# Supplementary material for: A novel necroptosis-related gene signature for predict prognosis of glioma based on single-cell and bulk RNA sequencing
Source: Front Mol Biosci. 2022 Aug 30;9:984712. doi: 10.3389/fmolb.2022.984712 (PMC9469195; doi:10.3389/fmolb.2022.984712)
Supplement: Supplementary file 1 [file Table2.xlsx]

## Sheet: Supplemental Table 3
Gene_Symbol	logFC	AveExpr	t	P.Value	adj.P.Val	B	Type
NEFM	-6.49581	6.21925	-10.5187	4.54936e-22	3.28701e-20	39.3854	down
VSNL1	-6.21843	7.60092	-8.63273	4.36837e-16	1.44181e-14	25.8099	down
GABRA1	-6.05762	5.37934	-10.7932	5.52979e-23	4.49301e-21	41.4657	down
SYNPR	-6.0014	6.15242	-9.7531	1.43085e-19	7.57071e-18	33.7122	down
SYT1	-5.96992	6.18399	-8.6139	4.9765e-16	1.62076e-14	25.6817	down
CCK	-5.73058	6.57662	-9.55757	6.01581e-19	2.88156e-17	32.2966	down
SLC12A5	-5.64445	5.98049	-10.3804	1.30412e-21	8.79439e-20	38.3461	down
GDA	-5.57654	5.87105	-9.09095	1.74559e-17	7.18114e-16	28.9788	down
MOBP	-5.57441	6.04854	-9.4191	1.64893e-18	7.5212e-17	31.303	down
SV2B	-5.54527	6.08818	-11.4325	3.76654e-25	4.02294e-23	46.393	down
MAL2	-5.39892	4.93846	-12.6995	1.44416e-29	2.67029e-27	56.4432	down
IPCEF1	-5.22443	6.66575	-13.8159	1.47299e-33	4.44379e-31	65.5314	down
RGS4	-5.19965	6.77915	-10.5615	3.28002e-22	2.40014e-20	39.7083	down
ERMN	-5.16838	6.86489	-6.64103	1.58197e-10	2.29954e-09	13.2612	down
CRYM	-5.13923	7.19601	-9.01099	3.08153e-17	1.21537e-15	28.4192	down
NRGN	-5.13307	7.31486	-9.67289	2.58339e-19	1.31044e-17	33.1298	down
RBFOX1	-5.05201	6.06424	-11.578	1.19202e-25	1.40397e-23	47.5296	down
OPALIN	-5.0096	5.28114	-12.6648	1.91541e-29	3.43097e-27	56.164	down
COL3A1	4.97447	9.96115	5.98275	6.5912e-09	7.19177e-08	9.62914	up
NECAB1	-4.96703	4.8116	-11.9717	5.17741e-27	6.84852e-25	50.629	down
AK5	-4.89744	6.02998	-11.1808	2.71974e-24	2.56712e-22	44.4402	down
NEFH	-4.88355	6.29368	-9.58652	4.86758e-19	2.35783e-17	32.5053	down
SERPINI1	-4.83376	8.33126	-8.80717	1.29601e-16	4.63331e-15	27.0054	down
STMN2	-4.76428	8.57152	-5.1905	4.00126e-07	3.09796e-06	5.65417	down
GABRA2	-4.76371	5.76255	-8.64719	3.95185e-16	1.32468e-14	25.9085	down
GABRA5	-4.72658	4.78518	-12.0718	2.31908e-27	3.26876e-25	51.4227	down
CNDP1	-4.71501	6.99236	-6.33031	9.52066e-10	1.21723e-08	11.5114	down
SST	-4.63665	5.80751	-10.6373	1.83517e-22	1.3841e-20	40.2815	down
C3orf80	-4.61129	4.62904	-17.8369	2.93199e-48	5.04185e-45	99.0076	down
ANO3	-4.59018	4.96636	-14.7596	5.57126e-37	2.33667e-34	73.3252	down
PVALB	-4.57346	4.73657	-13.5046	1.94392e-32	5.39154e-30	62.9798	down
GJB6	-4.56763	5.23626	-7.47531	9.60798e-13	1.93013e-11	18.2531	down
SNAP25	-4.56747	9.00113	-6.66787	1.35102e-10	1.98735e-09	13.4153	down
TAFA1	-4.56682	5.11751	-10.5959	2.52132e-22	1.87691e-20	39.968	down
OLFM3	-4.53325	4.47027	-16.9934	3.64644e-45	3.68849e-42	91.9625	down
SLC17A7	-4.52911	6.78147	-9.99417	2.39013e-20	1.36547e-18	35.4768	down
CACNG3	-4.51995	5.1452	-16.9421	5.62752e-45	5.0932e-42	91.5334	down
MAL	-4.51876	6.95917	-8.16496	1.06071e-14	2.88152e-13	22.6745	down
HPCAL4	-4.50988	6.2406	-8.86137	8.86067e-17	3.24879e-15	27.3796	down
KRT222	-4.50076	4.65871	-15.8217	7.28168e-41	4.81599e-38	82.1702	down
GABRG2	-4.4824	6.18677	-6.98185	2.06449e-11	3.43668e-10	15.2505	down
CBLN2	-4.46498	5.53866	-11.3364	8.02513e-25	8.07018e-23	45.6458	down
SYT4	-4.3568	7.3823	-7.03708	1.47468e-11	2.51325e-10	15.5794	down
GNG3	-4.35624	6.97416	-8.79093	1.452e-16	5.13757e-15	26.8936	down
SMIM43	-4.35496	4.95409	-17.1583	9.04168e-46	9.71755e-43	93.3413	down
TNC	4.34174	10.1502	6.24241	1.56454e-09	1.92998e-08	11.0277	up
DNM1	-4.33133	8.133	-8.90565	6.48827e-17	2.42548e-15	27.6863	down
TIMP4	4.32866	9.91749	7.93392	4.9315e-14	1.17617e-12	21.1655	up
RFPL1S	-4.32022	5.28077	-11.3279	8.58345e-25	8.53185e-23	45.5793	down
DIRAS2	-4.31956	8.17577	-7.47107	9.87005e-13	1.97585e-11	18.2267	down
GRM3	-4.29633	6.91086	-9.08006	1.88631e-17	7.72806e-16	28.9025	down
NKAIN2	-4.27497	5.36364	-8.98079	3.81648e-17	1.46819e-15	28.2087	down
TMEM130	-4.27465	5.60111	-11.4697	2.80713e-25	3.07461e-23	46.6834	down
SOWAHA	-4.26383	5.84694	-11.2595	1.46843e-24	1.42662e-22	45.049	down
WIF1	-4.25938	5.65183	-6.84462	4.72648e-11	7.44579e-10	14.4409	down
SH3GL3	-4.25135	7.45229	-7.55706	5.70534e-13	1.1792e-11	18.7639	down
CPLX1	-4.18144	6.549	-7.03074	1.53294e-11	2.60479e-10	15.5415	down
COL1A2	4.14346	10.0673	5.60902	4.82696e-08	4.47463e-07	7.69782	up
CREG2	-4.13461	5.03152	-12.6479	2.19696e-29	3.855e-27	56.0284	down
C1orf115	-4.13267	6.52297	-10.8863	2.69147e-23	2.25768e-21	42.1767	down
NAPB	-4.11755	8.83633	-11.1367	3.83841e-24	3.52969e-22	44.0999	down
PBK	4.10772	8.43413	6.41826	5.7637e-10	7.69508e-09	12.0003	up
MOG	-4.10022	6.65308	-6.20886	1.88865e-09	2.28874e-08	10.8445	down
SPOCK3	-4.06218	5.07803	-9.3457	2.80552e-18	1.25962e-16	30.7793	down
MYT1L	-4.04987	5.84338	-7.08133	1.12479e-11	1.94391e-10	15.8444	down
BEX5	-4.04395	7.89723	-6.975	2.1522e-11	3.57231e-10	15.2098	down
F2R	4.03213	9.21946	11.7221	3.79678e-26	4.56569e-24	48.6601	up
HTR2A	-4.02409	5.59658	-13.241	1.70977e-31	4.14102e-29	60.8297	down
TOP2A	4.01746	8.5948	6.43971	5.096e-10	6.85687e-09	12.1203	up
TRHDE	-4.01055	4.61653	-14.0904	1.50095e-34	4.7797e-32	67.7901	down
SH3GL2	-4.00659	8.3658	-5.05266	7.81291e-07	5.6736e-06	5.00962	down
TESPA1	-4.00115	4.8359	-21.7113	2.83277e-62	1.21781e-58	130.879	down
SYT13	-3.99691	5.7173	-11.1802	2.73193e-24	2.56712e-22	44.4358	down
PRKCB	-3.99491	7.37769	-8.07523	1.93269e-14	4.99766e-13	22.0852	down
TAFA2	-3.99276	6.26075	-8.64613	3.98078e-16	1.33178e-14	25.9013	down
TMSB15A	3.98873	8.42897	4.95114	1.26763e-06	8.818e-06	4.54419	up
ARHGAP44	-3.97109	6.05255	-11.9539	5.97012e-27	7.77744e-25	50.4882	down
CABP1	-3.96611	5.62624	-14.2616	3.59862e-35	1.21191e-32	69.2026	down
ST6GALNAC5	-3.96383	5.04377	-9.60094	4.37995e-19	2.1458e-17	32.6094	down
ETNPPL	-3.96237	7.95287	-4.16503	4.1343e-05	0.000204468	1.21538	down
STAT4	-3.95753	5.56981	-16.6842	4.98052e-44	3.89295e-41	89.3773	down
TBR1	-3.9531	4.39585	-16.8429	1.30076e-44	1.06514e-41	90.7049	down
SCN3B	-3.95224	7.28126	-6.20096	1.97407e-09	2.38386e-08	10.8014	down
CARNS1	-3.92637	6.4035	-8.29769	4.33579e-15	1.24679e-13	23.5535	down
CALY	-3.92568	5.31985	-11.983	4.72657e-27	6.34985e-25	50.719	down
PHYHIP	-3.90929	6.52013	-11.799	2.05714e-26	2.52675e-24	49.2656	down
SLITRK4	-3.89478	5.37488	-7.63298	3.50487e-13	7.40414e-12	19.2416	down
SERTM1	-3.8937	4.27783	-15.368	3.34468e-39	1.69162e-36	78.3848	down
ZNF365	-3.88856	8.13123	-9.44823	1.33456e-18	6.1691e-17	31.5114	down
CRNDE	3.88645	8.26381	5.49854	8.53772e-08	7.57557e-07	7.1459	up
SULT4A1	-3.88585	6.71411	-11.516	1.94635e-25	2.18755e-23	47.0452	down
SYNGR3	-3.85573	7.3719	-8.01498	2.88494e-14	7.22071e-13	21.6919	down
SOX4	3.85083	10.113	8.4094	2.0288e-15	6.07791e-14	24.2999	up
PHF24	-3.84418	4.99495	-16.9439	5.53991e-45	5.0932e-42	91.549	down
FSTL5	-3.83378	5.01449	-8.69036	2.92819e-16	9.99072e-15	26.2034	down
PPP1R16B	-3.83364	7.72162	-8.99329	3.49331e-17	1.356e-15	28.2958	down
SEC14L5	-3.81928	5.377	-11.7971	2.08891e-26	2.54758e-24	49.2505	down
ENPP2	-3.80969	8.0087	-6.46581	4.38509e-10	5.99889e-09	12.2668	down
INA	-3.80852	7.92708	-4.78173	2.79481e-06	1.80201e-05	3.78524	down
SNAP91	-3.80303	8.05005	-5.22095	3.44503e-07	2.70506e-06	5.79848	down
RUNDC3A	-3.8011	7.56382	-7.01535	1.68379e-11	2.84425e-10	15.4498	down
CDC42	-3.78964	6.23894	-12.341	2.65064e-28	4.2204e-26	53.5666	down
RALYL	-3.78628	6.91293	-6.10554	3.35731e-09	3.88161e-08	10.2848	down
C11orf87	-3.78232	4.43651	-15.7167	1.76753e-40	1.08551e-37	81.2931	down
RCAN2	-3.78191	8.97312	-6.65198	1.4834e-10	2.1691e-09	13.324	down
EMP1	3.77675	9.69682	6.75992	7.83685e-11	1.1947e-09	13.947	up
CD163	3.76712	10.3107	5.49807	8.55832e-08	7.58602e-07	7.14357	up
CYP4X1	-3.76434	4.86578	-12.1194	1.58212e-27	2.36575e-25	51.8007	down
RAPGEF5	-3.74901	6.44315	-9.26398	5.05744e-18	2.19062e-16	30.1989	down
MAP7D2	-3.74784	5.555	-10.4818	6.03069e-22	4.2328e-20	39.1072	down
SCN2A	-3.74332	7.0862	-7.75213	1.62146e-13	3.61643e-12	19.9975	down
HHATL	-3.73545	6.60476	-7.03247	1.5168e-11	2.57991e-10	15.5519	down
COL4A1	3.73177	10.3644	6.70531	1.08325e-10	1.6226e-09	13.6309	up
PWWP3B	-3.70722	5.20571	-11.4439	3.44042e-25	3.72085e-23	46.4825	down
JAKMIP1	-3.70574	6.0208	-9.64283	3.22158e-19	1.60111e-17	32.9122	down
NPTX1	-3.7006	7.87717	-7.49899	8.26462e-13	1.67592e-11	18.4007	down
SOX11	3.69859	8.98099	6.53257	2.98015e-10	4.15963e-09	12.6434	up
KCNV1	-3.69332	4.21291	-23.0589	5.06508e-67	2.90331e-63	141.659	down
PPP2R2C	-3.68709	6.2212	-12.0805	2.16212e-27	3.07271e-25	51.492	down
ABCA1	3.66672	10.2139	10.9296	1.92475e-23	1.66321e-21	42.5077	up
CDH18	-3.65934	6.04376	-7.00354	1.80941e-11	3.03557e-10	15.3794	down
PEX5L	-3.65588	4.76376	-16.8785	9.62831e-45	8.27843e-42	91.0024	down
ZNF385B	-3.64908	4.94161	-10.7246	9.38184e-23	7.33319e-21	40.9438	down
CACNA2D3	-3.64608	6.02857	-8.90374	6.57628e-17	2.44774e-15	27.673	down
LRFN5	-3.6432	5.68407	-8.68106	3.12381e-16	1.0637e-14	26.1398	down
RIMBP2	-3.64294	5.45317	-9.98391	2.58036e-20	1.46442e-18	35.4013	down
NPY1R	-3.63668	5.78618	-6.63344	1.65405e-10	2.39621e-09	13.2178	down
ZNF536	-3.63113	6.00153	-10.0952	1.12222e-20	6.65439e-19	36.2226	down
HS3ST4	-3.62252	5.2865	-15.4051	2.44503e-39	1.3139e-36	78.6947	down
TAC1	-3.61744	5.77202	-4.91876	1.47681e-06	1.01467e-05	4.39743	down
NWD2	-3.61624	4.43208	-20.8175	4.39347e-59	1.511e-55	123.63	down
SVOP	-3.60614	6.0483	-8.10046	1.63334e-14	4.29464e-13	22.2505	down
RGS7	-3.58466	5.73274	-8.54203	8.17232e-16	2.60207e-14	25.1939	down
TMEM144	-3.58167	5.62659	-8.46444	1.39247e-15	4.27217e-14	24.6699	down
CNTN3	-3.581	6.36354	-4.58934	6.68267e-06	3.96944e-05	2.95067	down
UBE2QL1	-3.57711	7.64218	-7.36084	1.98121e-12	3.80658e-11	17.5441	down
XK	-3.57036	5.03384	-10.5647	3.20039e-22	2.35188e-20	39.7326	down
NELL1	-3.56882	6.37104	-9.38302	2.14175e-18	9.66653e-17	31.0453	down
RXFP1	-3.56542	4.44556	-23.2473	1.11485e-67	9.58545e-64	143.151	down
NEGR1	-3.56354	5.21171	-10.0593	1.46833e-20	8.58823e-19	35.9574	down
NUSAP1	3.55669	8.25033	6.90832	3.22217e-11	5.19292e-10	14.8153	up
TUBB4A	-3.55122	7.23144	-7.51689	7.37407e-13	1.50599e-11	18.5124	down
TGFB1I1	3.53851	8.57898	9.81424	9.10596e-20	4.87807e-18	34.1578	up
EZH2	3.53782	7.9889	8.62625	4.56881e-16	1.5022e-14	25.7658	up
GPR22	-3.5192	4.61381	-17.4731	6.32532e-47	9.06418e-44	95.9712	down
ERICH3	-3.51655	4.71791	-11.9252	7.51141e-27	9.71174e-25	50.2612	down
CALB1	-3.5164	5.6361	-6.11933	3.11048e-09	3.62384e-08	10.3591	down
HAPLN4	-3.50609	6.04958	-13.0099	1.14205e-30	2.55048e-28	58.9519	down
RBP4	-3.49059	5.61791	-14.2595	3.66478e-35	1.21191e-32	69.1846	down
MICAL2	-3.48976	7.34281	-11.2348	1.78259e-24	1.71249e-22	44.8575	down
KCNK1	-3.48621	6.69653	-7.75816	1.55906e-13	3.49083e-12	20.036	down
CAMK2B	-3.4744	7.38527	-7.89181	6.50684e-14	1.52233e-12	20.8934	down
NAP1L2	-3.46538	7.80902	-6.43538	5.22439e-10	7.0077e-09	12.0961	down
NEUROD6	-3.46533	5.59876	-20.6205	2.2389e-58	6.41668e-55	122.022	down
FCGBP	3.45873	9.19966	4.67181	4.61474e-06	2.83512e-05	3.30483	up
UNC13C	-3.45034	4.45204	-13.6251	7.17166e-33	2.0554e-30	63.9659	down
PIMREG	3.44667	8.0323	6.1783	2.24062e-09	2.67754e-08	10.6782	up
KLK6	-3.44387	6.36231	-7.00636	1.77854e-11	2.98961e-10	15.3962	down
PCP4	-3.44035	7.72922	-6.07769	3.91573e-09	4.48004e-08	10.1352	down
MGP	3.43324	10.7602	5.44745	1.10825e-07	9.61525e-07	6.89363	up
SNCA	-3.42412	7.78605	-9.02095	2.87132e-17	1.14295e-15	28.4888	down
TMEM45A	3.41338	8.81086	7.71999	1.9977e-13	4.39851e-12	19.7929	up
DLG2	-3.39436	6.00035	-12.2723	4.61579e-28	7.28193e-26	53.0183	down
DYNC1I1	-3.39411	8.33	-7.14957	7.39132e-12	1.31303e-10	16.2551	down
COL1A1	3.39325	7.91061	4.57291	7.18996e-06	4.24146e-05	2.88074	up
FGF13	-3.39288	7.87568	-4.53991	8.32269e-06	4.82851e-05	2.74098	down
BSN	-3.38748	6.27815	-9.82507	8.40422e-20	4.54462e-18	34.2369	down
CHRM1	-3.38718	4.62753	-14.7092	8.50012e-37	3.39926e-34	72.9073	down
HSPA12A	-3.38407	7.70019	-7.692	2.39472e-13	5.20602e-12	19.6151	down
EPHB6	-3.38307	5.99011	-12.0321	3.18921e-27	4.38733e-25	51.1078	down
NPY	-3.37996	6.44556	-6.91878	3.02516e-11	4.90298e-10	14.8769	down
RGS7BP	-3.37952	5.09412	-10.3115	2.19902e-21	1.4544e-19	37.8305	down
CA11	-3.37462	7.17452	-8.60915	5.14258e-16	1.66538e-14	25.6495	down
LY6H	-3.36421	6.07607	-7.46174	1.04725e-12	2.08915e-11	18.1686	down
MAG	-3.36267	6.05187	-7.71277	2.09331e-13	4.59725e-12	19.747	down
PCSK2	-3.35627	6.24361	-6.43624	5.19865e-10	6.97861e-09	12.1009	down
SLC17A6	-3.34752	5.21684	-7.17153	6.4536e-12	1.156e-10	16.3879	down
ATP1A3	-3.34745	5.89305	-7.33583	2.31839e-12	4.4346e-11	17.3901	down
NRSN1	-3.34419	7.32119	-6.65763	1.43493e-10	2.10537e-09	13.3565	down
ST18	-3.32894	5.34468	-6.07291	4.02033e-09	4.59055e-08	10.1096	down
STXBP1	-3.3263	10.4571	-8.67929	3.16239e-16	1.07471e-14	26.1277	down
SVIP	-3.32275	5.75119	-10.7274	9.18151e-23	7.22327e-21	40.9651	down
HLF	-3.32191	6.64181	-7.68331	2.53309e-13	5.47911e-12	19.56	down
MFSD4A	-3.31343	4.9368	-14.8443	2.73664e-37	1.20665e-34	74.0283	down
POSTN	3.29305	8.16131	3.13982	0.00186873	0.00597188	-2.34952	up
PRKCZ	-3.28941	7.96112	-7.57045	5.23646e-13	1.08751e-11	18.8479	down
KCNS1	-3.26073	5.82781	-15.5879	5.23626e-40	2.90461e-37	80.2189	down
RRM2	3.24813	8.40927	5.59434	5.20964e-08	4.78808e-07	7.62395	up
SYN2	-3.24762	5.56223	-11.4289	3.8751e-25	4.11335e-23	46.3649	down
LGI1	-3.24656	7.12155	-5.22449	3.38544e-07	2.66191e-06	5.81531	down
LUM	3.24531	7.93176	3.99948	8.10222e-05	0.000374147	0.578632	up
CDS1	-3.23828	6.01849	-9.66928	2.65288e-19	1.34173e-17	33.1036	down
CHN1	-3.23752	10.9767	-10.4461	7.9147e-22	5.46591e-20	38.8389	down
SRPX	3.23509	10.4122	5.86264	1.2628e-08	1.31527e-07	8.99778	up
MYC	3.23116	9.05343	8.5673	6.86651e-16	2.19882e-14	25.3651	up
TAGLN3	-3.2301	8.74802	-6.91714	3.05518e-11	4.94232e-10	14.8673	down
TENM2	-3.22113	6.41566	-6.02183	5.32327e-09	5.92953e-08	9.83673	down
RSPO2	-3.2209	4.52445	-12.6969	1.47423e-29	2.6969e-27	56.4228	down
CFI	3.21664	8.52858	4.85352	2.00439e-06	1.33699e-05	4.10412	up
GLS	-3.21605	7.63834	-11.5252	1.81072e-25	2.06206e-23	47.1166	down
CDH12	-3.21415	4.45223	-15.0296	5.76863e-38	2.70832e-35	75.5682	down
GALNT17	-3.19436	6.98327	-10.1711	6.34323e-21	3.88179e-19	36.7853	down
PCDH8	-3.18731	6.94711	-5.39895	1.41719e-07	1.20405e-06	6.65596	down
JPH3	-3.18727	6.13015	-6.84549	4.70196e-11	7.42994e-10	14.446	down
TGFBI	3.18513	9.64975	5.17833	4.24718e-07	3.26923e-06	5.59667	up
PDE1A	-3.18284	5.07523	-12.0212	3.48e-27	4.74938e-25	51.0216	down
STX1A	-3.18156	7.34284	-12.8715	3.54595e-30	7.17366e-28	57.8316	down
CTHRC1	3.18096	8.63803	4.45863	1.18906e-05	6.66895e-05	2.4005	up
MRAP2	-3.18091	6.23747	-8.22417	7.12398e-15	1.97269e-13	23.0656	down
VCAM1	3.17616	8.37852	4.85913	1.95264e-06	1.30449e-05	4.12923	up
MTHFD2	3.17234	10.274	10.1795	5.9559e-21	3.67089e-19	36.8475	up
ENC1	-3.16978	8.29005	-7.19899	5.44438e-12	9.91753e-11	16.5543	down
NRXN3	-3.16653	6.62234	-8.46777	1.36105e-15	4.18688e-14	24.6924	down
ENTPD3	-3.16563	5.26253	-10.9117	2.21194e-23	1.883e-21	42.3704	down
COL4A2	3.16166	9.46371	6.11636	3.1621e-09	3.67154e-08	10.3431	up
PEG3	-3.15465	7.24404	-5.31521	2.15837e-07	1.77246e-06	6.24965	down
ANXA1	3.14789	10.6655	4.66956	4.66201e-06	2.8611e-05	3.29507	up
ASPA	-3.14757	7.29782	-5.73402	2.50635e-08	2.46422e-07	8.33284	down
CDCA7	3.14411	7.82854	7.27021	3.49591e-12	6.54609e-11	16.988	up
NELL2	-3.13921	9.87781	-5.48407	9.19425e-08	8.10376e-07	7.07424	down
DDN	-3.13556	6.40427	-15.1633	1.8735e-38	9.2048e-36	76.6806	down
SHISAL1	-3.13315	6.15788	-9.01614	2.97082e-17	1.1744e-15	28.4553	down
SLC35F3	-3.1246	5.11085	-10.8128	4.75189e-23	3.89112e-21	41.6154	down
TMEM100	3.12317	9.06442	5.33333	1.97145e-07	1.62986e-06	6.33711	up
COL6A3	3.11081	7.77313	3.76655	0.000201227	0.000840489	-0.278122	up
ERC2	-3.11049	7.50288	-7.44194	1.18731e-12	2.34679e-11	18.0456	down
SLC8A2	-3.10545	5.75943	-10.9553	1.5772e-23	1.38375e-21	42.7044	down
CAP2	-3.10216	8.64633	-7.33209	2.37348e-12	4.53493e-11	17.3671	down
ANKS1B	-3.08783	7.3078	-7.52999	6.78276e-13	1.39184e-11	18.5943	down
ITPR1	-3.08748	7.42514	-9.89302	5.07694e-20	2.80717e-18	34.7339	down
UNC5A	-3.08479	5.99675	-7.37471	1.81557e-12	3.50793e-11	17.6296	down
CNTN2	-3.08235	6.98158	-7.97841	3.67585e-14	8.96595e-13	21.454	down
ANXA2	3.07693	11.8206	6.4775	4.09906e-10	5.64351e-09	12.3326	up
EPHX4	-3.07581	5.0953	-12.9172	2.4391e-30	5.05334e-28	58.2016	down
ATP6V1G2	-3.07087	8.80724	-5.57859	5.65262e-08	5.17034e-07	7.54494	down
NDC80	3.07037	7.17543	6.13478	2.85496e-09	3.34884e-08	10.4425	up
FOLH1	-3.05762	6.09085	-6.46797	4.33074e-10	5.93916e-09	12.279	down
CRISPLD1	3.03966	9.63374	6.30479	1.10037e-09	1.39235e-08	11.3704	up
POPDC3	-3.03763	5.70581	-7.17437	6.34144e-12	1.13828e-10	16.4051	down
TMEM255A	3.03384	10.0348	7.11243	9.29245e-12	1.62888e-10	16.0312	up
DACH2	-3.03184	5.14899	-6.96526	2.2833e-11	3.77899e-10	15.152	down
PRR18	-3.0274	6.6989	-10.1955	5.28179e-21	3.29079e-19	36.966	down
ACVR1C	-3.02495	6.04945	-7.52161	7.15517e-13	1.46302e-11	18.5419	down
CUX2	-3.02298	5.89532	-5.19706	3.87441e-07	3.01059e-06	5.68523	down
BRINP1	-3.02108	7.51275	-5.86751	1.23015e-08	1.28309e-07	9.02321	down
SLITRK1	-3.01886	5.57341	-6.44333	4.99091e-10	6.726e-09	12.1406	down
PTX3	3.01467	7.38179	3.79788	0.000178505	0.000754935	-0.165584	up
SYN1	-3.01125	6.93456	-8.69429	2.84932e-16	9.76034e-15	26.2303	down
CAMKV	-3.0077	6.53477	-11.9753	5.02951e-27	6.70446e-25	50.6576	down
STEAP2	-3.00172	6.90692	-6.69485	1.15228e-10	1.72151e-09	13.5706	down
PDE2A	-3.00037	7.62925	-6.82792	5.22367e-11	8.13644e-10	14.3432	down
KIAA0319	-2.99817	5.27841	-13.4062	4.38186e-32	1.12463e-29	62.176	down
AMPH	-2.99573	7.57501	-6.77944	6.97745e-11	1.0732e-09	14.0604	down
TF	-2.99286	9.9406	-4.43641	1.30971e-05	7.26978e-05	2.30835	down
LDB2	-2.98872	7.69789	-8.33721	3.31641e-15	9.68233e-14	23.8169	down
EEF1A2	-2.98715	7.98215	-7.36387	1.94382e-12	3.7431e-11	17.5627	down
GABRA4	-2.98121	5.0249	-11.5317	1.71951e-25	1.97125e-23	47.1677	down
MAST3	-2.97994	8.02141	-12.1078	1.73617e-27	2.57372e-25	51.7088	down
ANK3	-2.97907	7.62435	-8.13844	1.26697e-14	3.38831e-13	22.5	down
CPVL	2.97394	8.52427	6.75474	8.08142e-11	1.22872e-09	13.917	up
SCN2B	-2.97085	5.49634	-14.6788	1.09673e-36	4.28621e-34	72.6553	down
CYP46A1	-2.97031	7.87137	-8.50233	1.07379e-15	3.36336e-14	24.9255	down
KCNIP4	-2.96548	6.92572	-6.39715	6.50455e-10	8.58421e-09	11.8825	down
VIP	-2.96394	4.32728	-17.2996	2.73982e-46	3.62415e-43	94.5218	down
CADPS2	-2.96275	7.06837	-6.56304	2.49628e-10	3.51852e-09	12.8162	down
RAPGEF4	-2.96271	7.34508	-6.34628	8.69471e-10	1.12164e-08	11.5998	down
GBP2	2.96098	8.60481	5.54623	6.68157e-08	6.03447e-07	7.38308	up
DPP10	-2.95549	6.3044	-4.46341	1.16454e-05	6.55068e-05	2.42037	down
PROS1	2.95225	8.48242	6.82842	5.2082e-11	8.1197e-10	14.3461	up
NRIP3	-2.9514	6.8762	-8.55101	7.6821e-16	2.45086e-14	25.2548	down
NNMT	2.94414	8.69137	3.63923	0.000324785	0.00128015	-0.726745	up
CD93	2.93923	8.74614	6.76253	7.7161e-11	1.17745e-09	13.9621	up
APOC1	2.9381	11.2543	7.15536	7.13197e-12	1.2709e-10	16.2901	up
ARPP21	-2.93706	5.09053	-11.5621	1.35212e-25	1.58171e-23	47.4051	down
CKS2	2.93231	9.5908	6.89782	3.43276e-11	5.49625e-10	14.7534	up
GABBR2	-2.93203	7.7704	-5.70965	2.8503e-08	2.75978e-07	8.20819	down
CELF4	-2.93147	5.91772	-9.60028	4.40132e-19	2.15015e-17	32.6046	down
PTPRR	-2.93103	4.71636	-9.6838	2.38419e-19	1.22383e-17	33.2089	down
TENT5A	2.92696	9.20425	6.47967	4.04821e-10	5.57797e-09	12.3447	up
CAMK1G	-2.92685	5.28127	-15.6346	3.53182e-40	2.02444e-37	80.6084	down
SERPINA3	2.92391	11.7893	4.00048	8.06988e-05	0.000372936	0.58241	up
PTPN5	-2.91951	5.77677	-10.9773	1.32899e-23	1.19028e-21	42.8735	down
CPNE4	-2.91677	6.65583	-5.04776	7.9986e-07	5.78401e-06	4.98702	down
GABRB3	-2.91666	6.84809	-4.89034	1.68764e-06	1.14525e-05	4.26925	down
THEMIS	-2.91067	4.28404	-24.5726	2.96997e-72	5.10717e-68	153.525	down
OGDHL	-2.90562	6.28798	-10.2415	3.73398e-21	2.37813e-19	37.3081	down
LINGO2	-2.90399	6.41977	-10.8692	3.07252e-23	2.55242e-21	42.0459	down
TMEM132D	-2.9028	5.1411	-9.59775	4.48354e-19	2.18411e-17	32.5863	down
SRRM4	-2.90251	5.14441	-10.6239	2.03383e-22	1.5206e-20	40.18	down
ZNF204P	-2.90075	6.25047	-9.12535	1.36583e-17	5.65948e-16	29.2204	down
STXBP5L	-2.90039	4.83748	-17.19	6.91794e-46	7.93073e-43	93.6061	down
KCNB1	-2.9002	7.61939	-5.1076	5.99368e-07	4.44064e-06	5.26481	down
DMTN	-2.89768	7.00652	-11.3353	8.09786e-25	8.09597e-23	45.6369	down
B3GALT2	-2.89466	6.15996	-6.69198	1.17198e-10	1.7479e-09	13.554	down
TSPYL5	-2.88864	6.74031	-6.2616	1.40434e-09	1.7411e-08	11.1329	down
MICU3	-2.8802	7.45976	-8.70895	2.57304e-16	8.88475e-15	26.3306	down
FBXW7	-2.87346	7.42446	-12.0195	3.52933e-27	4.77877e-25	51.0077	down
FEZF2	-2.87324	4.571	-16.2083	2.78168e-42	1.99307e-39	85.3992	down
HS3ST2	-2.86281	6.26094	-7.191	5.72093e-12	1.03883e-10	16.5058	down
GOT1	-2.86164	8.39409	-12.2343	6.27229e-28	9.80529e-26	52.7151	down
TPPP	-2.86006	6.64463	-9.33991	2.92542e-18	1.30664e-16	30.7381	down
TIMP1	2.85922	11.3254	4.07313	6.02243e-05	0.000286399	0.859079	up
KIAA0513	-2.85634	7.79163	-10.1917	5.43385e-21	3.3733e-19	36.938	down
IQGAP2	2.85545	7.39744	6.94027	2.65657e-11	4.35071e-10	15.0039	up
SCN1B	-2.85001	7.47334	-9.86083	6.44737e-20	3.54214e-18	34.4982	down
SPHKAP	-2.84294	6.55603	-4.51705	9.20582e-06	5.2962e-05	2.64468	down
GABRD	-2.83781	5.43592	-10.2563	3.33747e-21	2.14146e-19	37.4189	down
GABRB1	-2.83771	8.34801	-3.74639	0.000217265	0.00089853	-0.350097	down
THRB	-2.83739	7.21676	-9.91125	4.43325e-20	2.4832e-18	34.8676	down
SLC22A15	-2.83275	5.99355	-7.61276	3.99179e-13	8.36088e-12	19.114	down
MYRIP	-2.8318	6.85392	-7.02638	1.57429e-11	2.66977e-10	15.5155	down
SHTN1	-2.82746	8.66751	-6.16071	2.47151e-09	2.93307e-08	10.5828	down
SNCB	-2.82736	6.90319	-8.80296	1.33479e-16	4.74236e-15	26.9764	down
ECM2	2.8266	7.83422	5.86896	1.22061e-08	1.27441e-07	9.03077	up
DOK6	-2.82288	6.06467	-6.65623	1.44679e-10	2.12041e-09	13.3484	down
CCNB2	2.81798	7.84541	5.5881	5.38105e-08	4.92719e-07	7.59261	up
NSG2	-2.81457	8.31132	-3.33468	0.000967511	0.0033543	-1.74262	down
NCEH1	-2.80966	5.81217	-8.64558	3.99599e-16	1.33427e-14	25.8976	down
GBP1	2.80918	9.14968	4.38028	1.66907e-05	9.05118e-05	2.07734	up
FOS	2.80292	9.79836	5.91334	9.60803e-09	1.0243e-07	9.26311	up
VIM	2.8006	13.4634	7.10593	9.67111e-12	1.69009e-10	15.9921	up
KCNJ6	-2.79503	5.90786	-9.55941	5.93534e-19	2.85095e-17	32.3099	down
PPP1R14A	-2.79493	6.61967	-6.07944	3.87803e-09	4.43986e-08	10.1446	down
MMP2	2.79128	8.86065	7.05163	1.34922e-11	2.31489e-10	15.6664	up
IGFBP2	2.79017	9.91739	3.6195	0.000349389	0.00136331	-0.795023	up
RAP1GAP	-2.78067	7.7092	-8.44271	1.61583e-15	4.90051e-14	24.5237	down
CXCR4	2.77993	8.26962	6.02922	5.11187e-09	5.7229e-08	9.87611	up
DOCK3	-2.77809	7.18434	-7.88312	6.88905e-14	1.60303e-12	20.8374	down
CHGA	-2.77696	7.05519	-7.51025	7.69282e-13	1.56366e-11	18.4709	down
GLT1D1	-2.77673	6.1397	-10.5136	4.73157e-22	3.40435e-20	39.3467	down
UBE2C	2.77497	8.9162	5.80436	1.72514e-08	1.74195e-07	8.69507	up
GPR37	-2.77366	8.78954	-3.62518	0.00034214	0.00133806	-0.775423	down
EPB41L3	-2.7705	7.74778	-6.47426	4.17657e-10	5.74103e-09	12.3143	down
LMO3	-2.76832	9.47141	-3.93435	0.000104947	0.000471438	0.33444	down
ID3	2.76234	11.3245	7.13941	7.86985e-12	1.39372e-10	16.1938	up
SH2D5	-2.76203	5.61096	-16.1409	4.91496e-42	3.3807e-39	84.8362	down
GLS2	-2.76119	4.8594	-15.8065	8.28042e-41	5.27371e-38	82.043	down
PTPRT	-2.75644	5.8851	-7.99893	3.2089e-14	7.9396e-13	21.5874	down
IRX3	2.75601	7.59832	5.90391	1.01108e-08	1.07325e-07	9.21359	up
RTN1	-2.75365	10.6267	-4.52269	8.97991e-06	5.18531e-05	2.6684	down
SERPINE1	2.75294	8.00205	4.32002	2.15941e-05	0.000113731	1.8322	up
PRRT1	-2.75208	6.58318	-11.3714	6.09251e-25	6.16275e-23	45.9179	down
KIF4A	2.7472	7.02263	5.73158	2.53892e-08	2.49482e-07	8.32032	up
OPCML	-2.74426	7.37889	-5.32149	2.09175e-07	1.72269e-06	6.27992	down
STON1	2.74075	7.75013	6.92817	2.8583e-11	4.6413e-10	14.9324	up
NUAK1	-2.73729	8.25401	-8.06811	2.02654e-14	5.20126e-13	22.0386	down
BUB1B	2.7362	7.51405	5.84347	1.39961e-08	1.44118e-07	8.89796	up
GRIN2A	-2.72767	5.61266	-12.3695	2.10529e-28	3.38342e-26	53.7942	down
PHACTR1	-2.72739	6.77649	-7.51418	7.50243e-13	1.52858e-11	18.4955	down
MAGEE1	-2.72633	7.50661	-9.18684	8.79925e-18	3.74534e-16	29.6534	down
RASGEF1A	-2.72584	6.59729	-8.8068	1.29936e-16	4.63563e-15	27.0029	down
RIMS3	-2.72565	7.36456	-12.7885	6.98676e-30	1.38097e-27	57.1611	down
BCHE	2.72275	10.4011	5.85721	1.30018e-08	1.35011e-07	8.96948	up
GPRASP1	-2.71727	8.29325	-6.80611	5.95123e-11	9.19472e-10	14.2158	down
TPX2	2.70882	7.89045	5.80414	1.7272e-08	1.74199e-07	8.69391	up
RAB11FIP4	-2.70607	5.97598	-10.4089	1.05011e-21	7.13745e-20	38.5599	down
HLA-DRA	2.70504	11.5088	5.7589	2.19699e-08	2.19138e-07	8.46057	up
PLEKHH1	-2.70277	8.20045	-6.19253	2.06946e-09	2.48509e-08	10.7555	down
DCLK1	-2.69865	9.86904	-5.31017	2.2134e-07	1.81073e-06	6.22534	down
HSPA2	-2.68418	9.11486	-4.56597	7.41515e-06	4.35786e-05	2.85128	down
SLC39A12	-2.68385	6.15254	-4.27571	2.60499e-05	0.000134601	1.65384	down
PAK1	-2.68103	7.77643	-13.7578	2.38631e-33	7.075e-31	65.0542	down
OSBPL1A	-2.67986	9.00609	-8.1395	1.25809e-14	3.36979e-13	22.5069	down
DNAJC6	-2.67562	7.80185	-11.3934	5.12532e-25	5.27754e-23	46.0887	down
ATP2B2	-2.67282	6.22538	-9.31949	3.39023e-18	1.50642e-16	30.5928	down
PARM1	-2.66758	6.49218	-8.6146	4.95247e-16	1.61599e-14	25.6865	down
TP53I3	2.66568	8.15782	8.16957	1.02842e-14	2.81604e-13	22.7049	up
MIR7-3HG	-2.66516	5.20224	-8.93542	5.25967e-17	1.99219e-15	27.8929	down
GUCY1B1	-2.66136	7.25697	-7.98826	3.44383e-14	8.47213e-13	21.518	down
LYZ	2.66121	7.8483	5.22649	3.35223e-07	2.637e-06	5.82482	up
CAPN3	-2.65919	6.85193	-5.72891	2.57487e-08	2.52582e-07	8.30669	down
CD44	2.65713	8.5059	5.27806	2.59712e-07	2.09338e-06	6.07104	up
FOXD1	2.65339	8.04739	6.38713	6.88825e-10	9.02823e-09	11.8267	up
PCSK1	-2.65338	7.76505	-4.29592	2.39189e-05	0.000124564	1.73496	down
HLA-DMA	2.65327	9.09308	6.10169	3.42961e-09	3.95763e-08	10.2641	up
PAK3	-2.65129	8.13134	-5.24467	3.0644e-07	2.42948e-06	5.91141	down
RNF175	-2.64855	7.0488	-5.676	3.40195e-08	3.24992e-07	8.03672	down
CA12	2.64782	8.36613	4.47621	1.10124e-05	6.22722e-05	2.47368	up
LTF	2.64757	8.48252	2.5128	0.0125319	0.0308251	-4.06867	up
NMNAT2	-2.64594	6.62006	-6.35343	8.34786e-10	1.08013e-08	11.6394	down
COX7A1	-2.64161	7.99214	-5.77879	1.9768e-08	1.9821e-07	8.56299	down
RIMS2	-2.64129	6.98822	-6.07313	4.01543e-09	4.588e-08	10.1108	down
TSPAN6	2.64073	9.98699	12.0883	2.03167e-27	2.95403e-25	51.5535	up
PCLAF	2.63926	8.24174	5.7252	2.62581e-08	2.57138e-07	8.2877	up
DNAJA4	-2.63691	7.01631	-7.76676	1.47423e-13	3.32689e-12	20.0909	down
TMEFF2	-2.63481	8.36329	-3.44145	0.000665602	0.00241317	-1.39573	down
HLA-DPA1	2.62545	11.307	5.88775	1.10317e-08	1.16381e-07	9.12896	up
PLCL1	-2.62218	6.75983	-6.25658	1.44462e-09	1.78846e-08	11.1053	down
PRRX1	2.62168	9.19269	8.38177	2.44932e-15	7.27436e-14	24.1148	up
RBM24	-2.61969	5.35625	-7.72412	1.94481e-13	4.29306e-12	19.8192	down
PLCXD3	-2.61883	5.10211	-6.46525	4.3993e-10	6.01355e-09	12.2636	down
NGEF	-2.61769	5.86078	-10.1688	6.4544e-21	3.93581e-19	36.7682	down
PRRT2	-2.6135	6.87255	-8.06193	2.11174e-14	5.40379e-13	21.9982	down
ANKRD29	-2.61216	5.46708	-9.43508	1.46831e-18	6.7511e-17	31.4173	down
KCTD16	-2.60855	5.22238	-12.5951	3.37762e-29	5.75065e-27	55.6032	down
JAKMIP3	-2.60686	5.95734	-9.43694	1.44859e-18	6.67828e-17	31.4306	down
CHI3L2	2.60535	8.14064	3.37312	0.000846547	0.00298671	-1.61891	up
SLITRK5	-2.60522	7.45897	-5.17441	4.32938e-07	3.32358e-06	5.5782	down
PAK5	-2.60519	6.0621	-6.32514	9.80438e-10	1.24979e-08	11.4828	down
TMEM151B	-2.6031	6.211	-8.27374	5.09854e-15	1.43965e-13	23.3942	down
SMC4	2.60191	8.86741	6.94799	2.53521e-11	4.15592e-10	15.0497	up
YPEL4	-2.60094	6.77265	-5.87828	1.16092e-08	1.21801e-07	9.07943	down
MBP	-2.6001	7.81435	-7.20528	5.23602e-12	9.58878e-11	16.5925	down
EIF4EBP1	2.59979	8.55765	9.24332	5.86727e-18	2.52234e-16	30.0526	up
VAMP1	-2.59771	7.00634	-12.7087	1.33924e-29	2.50322e-27	56.5177	down
CHGB	-2.59764	8.15895	-3.82156	0.00016296	0.000696388	-0.0799473	down
GFOD1	-2.59689	8.10638	-9.79427	1.05562e-19	5.63739e-18	34.0121	down
CCKBR	-2.59171	5.22188	-13.0378	9.08553e-31	2.05572e-28	59.178	down
METTL7B	2.58518	8.25558	3.57127	0.000417098	0.00160098	-0.960471	up
CENPK	2.58461	6.58334	5.1791	4.23112e-07	3.25978e-06	5.60032	up
ANGPT2	2.58324	8.2066	5.31837	2.12462e-07	1.74808e-06	6.26486	up
ELAVL4	-2.58318	8.25918	-4.23171	3.13368e-05	0.000159193	1.47831	down
FBXL2	-2.58064	7.88775	-6.95303	2.45909e-11	4.03498e-10	15.0795	down
VSTM2L	-2.57794	6.84731	-10.5423	3.79892e-22	2.75638e-20	39.5633	down
ANKRD34A	-2.57623	5.82361	-15.654	3.00034e-40	1.7791e-37	80.7697	down
FXYD1	-2.576	7.50706	-4.34568	1.93573e-05	0.000103247	1.93623	down
SLIT2	-2.57058	7.03133	-6.30611	1.09213e-09	1.38293e-08	11.3777	down
ATP1B1	-2.57025	10.6328	-6.83576	4.98407e-11	7.79146e-10	14.3891	down
C9orf24	-2.56957	5.79009	-7.99894	3.20879e-14	7.9396e-13	21.5874	down
MAP7	-2.5677	6.32936	-8.0738	1.95116e-14	5.03786e-13	22.0759	down
CLIC1	2.56249	9.97889	5.67919	3.3456e-08	3.20328e-07	8.05291	up
PPM1H	-2.56114	5.92843	-11.0818	5.8953e-24	5.36379e-22	43.6762	down
GPR83	-2.55952	4.63201	-10.6966	1.16386e-22	9.01517e-21	40.731	down
S100A10	2.55658	11.6883	4.73356	3.48572e-06	2.19965e-05	3.57351	up
SYTL4	2.55568	7.97965	4.68029	4.44116e-06	2.74122e-05	3.34153	up
CD14	2.55512	9.85663	5.01207	9.48911e-07	6.78199e-06	4.82262	up
C1R	2.55502	9.39434	4.30101	2.34087e-05	0.000122092	1.75546	up
SLC40A1	2.55488	10.0273	8.09762	1.66454e-14	4.36333e-13	22.2319	up
RELN	-2.55282	5.76853	-6.57097	2.38363e-10	3.3625e-09	12.8613	down
SLC5A11	-2.54872	5.87512	-10.737	8.52727e-23	6.75737e-21	41.0381	down
ZMAT4	-2.54713	6.39129	-11.2545	1.5268e-24	1.475e-22	45.0105	down
NAT8L	-2.5464	7.78002	-10.8589	3.32907e-23	2.75225e-21	41.9667	down
ATL1	-2.54337	9.02261	-7.9542	4.31382e-14	1.04332e-12	21.2969	down
SGIP1	-2.54278	6.62367	-6.84455	4.72831e-11	7.44579e-10	14.4405	down
PNMA6A	-2.54268	7.63395	-8.01386	2.90649e-14	7.25399e-13	21.6845	down
PTH2R	-2.54149	4.58915	-10.0673	1.38305e-20	8.11705e-19	36.0164	down
PPP1R18	2.53936	9.09369	10.8912	2.59321e-23	2.18592e-21	42.2134	up
PLLP	-2.53695	8.32485	-4.91547	1.49988e-06	1.02894e-05	4.38254	down
RASGRF1	-2.53428	4.89367	-14.0544	2.02651e-34	6.33599e-32	67.4931	down
RIT2	-2.53167	6.48785	-3.6288	0.000337584	0.00132355	-0.762889	down
TUBA4A	-2.52992	8.65813	-8.90514	6.51189e-17	2.42904e-15	27.6827	down
VSIG4	2.52926	10.3444	4.77243	2.91697e-06	1.87235e-05	3.74422	up
IFI30	2.52611	9.81298	6.06948	4.09699e-09	4.66569e-08	10.0912	up
NID2	2.52596	7.53142	5.14289	5.04939e-07	3.8234e-06	5.42995	up
CDCA7L	2.52472	8.54694	5.31131	2.20087e-07	1.80392e-06	6.23082	up
PLP1	-2.52431	11.7666	-3.66288	0.000297451	0.00118594	-0.644486	down
FGF9	-2.52311	6.52258	-5.55669	6.33059e-08	5.74767e-07	7.4353	down
EGR2	2.52231	8.12074	4.74491	3.30941e-06	2.10011e-05	3.62325	up
BOK	-2.52149	6.66931	-6.55281	2.6495e-10	3.71319e-09	12.7581	down
CPXM1	2.51513	7.47908	5.6189	4.58498e-08	4.27326e-07	7.74763	up
GBP3	2.51146	8.48093	3.92103	0.000110607	0.000493002	0.284909	up
NSF	-2.51062	10.5091	-12.0475	2.81924e-27	3.94144e-25	51.2297	down
STK17A	2.51041	8.9306	7.9586	4.19018e-14	1.01485e-12	21.3254	up
SYP	-2.50872	6.04117	-10.2771	2.85289e-21	1.86534e-19	37.5737	down
MS4A7	2.5072	8.56596	6.1704	2.34162e-09	2.78794e-08	10.6353	up
DOC2A	-2.50693	5.62926	-13.475	2.4811e-32	6.77222e-30	62.7385	down
C1QTNF4	-2.50677	5.48934	-9.50536	8.80595e-19	4.14869e-17	31.9211	down
GREM1	-2.50196	4.67453	-8.17893	9.65776e-15	2.64872e-13	22.7666	down
MS4A4A	2.50057	8.29208	5.39929	1.41479e-07	1.2026e-06	6.6576	up
CAMTA1	-2.49644	8.40993	-7.44219	1.18548e-12	2.34586e-11	18.0472	down
CALCRL	2.49398	8.10449	5.57607	5.72693e-08	5.23275e-07	7.5323	up
PDP1	-2.48999	8.07296	-10.2667	3.0862e-21	1.98765e-19	37.4961	down
LNX1	-2.48758	6.44359	-5.71435	2.78059e-08	2.70447e-07	8.23218	down
IGF2BP3	2.48751	6.59963	3.76693	0.00020093	0.000839454	-0.276738	up
CDK1	2.4832	7.42468	5.26086	2.8285e-07	2.26227e-06	5.98869	up
PABPC1L2B	-2.48261	4.87044	-17.1916	6.82486e-46	7.93073e-43	93.6195	down
RAP1GAP2	-2.47963	6.73947	-10.1527	7.28606e-21	4.41166e-19	36.6486	down
GNAO1	-2.47781	7.33021	-8.04393	2.3803e-14	6.04604e-13	21.8807	down
LGI3	-2.47565	6.3714	-10.1721	6.29558e-21	3.86638e-19	36.7928	down
SHANK2	-2.47396	5.53622	-8.00103	3.16454e-14	7.86379e-13	21.601	down
ANLN	-2.47166	8.05378	-5.17318	4.35554e-07	3.34e-06	5.57239	down
NCOA7	-2.46546	9.61369	-10.2098	4.74085e-21	2.98621e-19	37.0726	down
CAMK2A	-2.46423	5.98144	-13.7161	3.3725e-33	9.82942e-31	64.7121	down
DGKZ	-2.46382	9.97826	-9.06719	2.0673e-17	8.4041e-16	28.8123	down
EMP3	2.46374	8.50697	3.22184	0.00142194	0.00470496	-2.09821	up
PTGDS	-2.46361	10.8277	-3.98021	8.75001e-05	0.000400565	0.505997	down
ITPKA	-2.4627	5.92477	-13.4557	2.91105e-32	7.7013e-30	62.5805	down
TMEM125	-2.46232	5.44251	-8.98681	3.65723e-17	1.41325e-15	28.2506	down
HPCA	-2.45847	6.39279	-9.94376	3.4806e-20	1.95596e-18	35.1062	down
CHD5	-2.45296	5.28708	-14.803	3.86943e-37	1.66347e-34	73.6857	down
LRRC17	2.45211	7.72313	4.68163	4.41419e-06	2.72848e-05	3.34736	up
CCL2	2.45156	8.92562	3.63318	0.000332155	0.00130584	-0.74773	up
MTURN	-2.44978	7.74138	-6.45345	4.70865e-10	6.38565e-09	12.1974	down
SHANK3	-2.44896	7.51248	-7.27319	3.43145e-12	6.44183e-11	17.0062	down
CAMK2N1	-2.44397	7.13381	-5.99399	6.19908e-09	6.7941e-08	9.68873	down
BCAS1	-2.44381	7.71003	-4.21671	3.33628e-05	0.000168837	1.41884	down
NUF2	2.44276	7.05071	5.03952	8.32123e-07	6.00469e-06	4.94897	up
ZNF217	2.43714	7.64936	6.93525	2.73845e-11	4.46355e-10	14.9743	up
PAK6	-2.43687	5.89286	-10.2014	5.05052e-21	3.15814e-19	37.0102	down
BASP1	-2.43589	10.4059	-5.09813	6.27495e-07	4.62512e-06	5.22065	down
CA10	-2.42542	6.93656	-3.18089	0.00163092	0.00530259	-2.22444	down
CHN2	-2.42446	6.42215	-8.63927	4.17463e-16	1.38585e-14	25.8546	down
CSRNP3	-2.42356	6.74763	-5.81291	1.64817e-08	1.67307e-07	8.73935	down
EFHD1	-2.42127	8.9854	-5.18149	4.1819e-07	3.2291e-06	5.6116	down
RYR2	-2.41553	5.06448	-12.9482	1.89274e-30	4.06845e-28	58.4523	down
TGIF1	2.41308	7.55934	5.72621	2.61192e-08	2.55923e-07	8.29284	up
STMN4	-2.41293	8.66539	-4.2407	3.01791e-05	0.00015372	1.51406	down
LPL	2.41209	10.3704	4.47626	1.10101e-05	6.22722e-05	2.47388	up
CPNE6	-2.41094	6.52491	-10.1653	6.62899e-21	4.02799e-19	36.7419	down
CSTA	2.40826	7.38751	4.79761	2.59757e-06	1.68626e-05	3.85541	up
FRRS1L	-2.40814	5.26851	-8.7003	2.73272e-16	9.39836e-15	26.2714	down
PIP5K1B	-2.40779	6.75171	-6.05391	4.46383e-09	5.05665e-08	10.0079	down
PYGL	2.40743	8.77957	5.24153	3.11237e-07	2.46297e-06	5.89643	up
FBXO41	-2.40704	6.65191	-9.8701	6.01883e-20	3.3173e-18	34.5661	down
NCDN	-2.40528	6.62804	-11.7455	3.1525e-26	3.81764e-24	48.8438	down
TIAM2	-2.40404	7.28433	-6.68625	1.21228e-10	1.80489e-09	13.521	down
FZD7	2.40258	7.2994	3.7779	0.000192693	0.000809169	-0.237432	up
RAB40B	-2.40079	8.93555	-7.64382	3.26843e-13	6.93019e-12	19.31	down
RIMS1	-2.39974	5.41384	-8.8994	6.78024e-17	2.51278e-15	27.643	down
MELK	2.39662	7.90302	5.38039	1.5564e-07	1.31389e-06	6.56543	up
LHPP	-2.39201	7.44999	-7.0893	1.07112e-11	1.85675e-10	15.8922	down
NMB	2.39038	10.0846	4.8867	1.71664e-06	1.16289e-05	4.25289	up
KIF11	2.38999	6.79057	5.30906	2.22571e-07	1.81993e-06	6.21999	up
PLEKHA1	-2.38871	8.43673	-12.6547	2.07933e-29	3.68621e-27	56.0828	down
SLC2A10	2.38825	7.41337	3.91773	0.00011205	0.000498787	0.272691	up
CLCA4	-2.38713	4.52721	-8.15182	1.1584e-14	3.115e-13	22.588	down
CACNB4	-2.38587	5.63508	-9.11444	1.47636e-17	6.10274e-16	29.1438	down
PSD3	-2.38559	8.8279	-8.12737	1.36447e-14	3.63775e-13	22.4271	down
ARHGDIG	-2.38216	6.45866	-10.272	2.96439e-21	1.91638e-19	37.5359	down
VAMP8	2.38065	8.66833	5.54197	6.83015e-08	6.16542e-07	7.36179	up
CNTN4	-2.37749	4.74007	-11.806	1.94642e-26	2.40796e-24	49.3203	down
FXYD7	-2.37412	6.88356	-5.51043	8.03304e-08	7.1759e-07	7.20484	down
VANGL2	2.37028	7.92454	6.75425	8.1051e-11	1.23123e-09	13.9141	up
VEGFA	2.36762	9.47629	3.97494	8.9356e-05	0.000407902	0.486182	up
WASF1	-2.36698	9.65724	-6.29852	1.14008e-09	1.43941e-08	11.3358	down
UNC13A	-2.36602	6.34861	-9.49171	9.72634e-19	4.55734e-17	31.8231	down
ELOVL7	-2.3645	7.02879	-5.3359	1.94626e-07	1.61136e-06	6.34952	down
EPB41L1	-2.36446	6.17056	-8.93003	5.46338e-17	2.0648e-15	27.8555	down
BTN3A2	2.36387	8.57344	6.93805	2.69252e-11	4.4012e-10	14.9908	up
TUBB6	2.36334	8.90164	4.27719	2.58877e-05	0.000133844	1.65977	up
ELOVL4	-2.36334	7.11539	-6.96007	2.35636e-11	3.88495e-10	15.1212	down
GLRB	-2.36244	7.98932	-5.72337	2.65132e-08	2.59193e-07	8.27833	down
C1QC	2.36094	10.1056	5.34159	1.89149e-07	1.57035e-06	6.37709	up
RUNDC3B	-2.35883	6.72247	-6.23368	1.64324e-09	2.01692e-08	10.9799	down
C1QA	2.35602	9.52495	5.47457	9.65172e-08	8.48956e-07	7.02728	up
CMTM3	2.35576	8.65785	12.084	2.10275e-27	3.01324e-25	51.5195	up
RAD51AP1	2.35116	7.02907	5.97323	6.94204e-09	7.53632e-08	9.57876	up
DHCR24	-2.34956	7.40361	-6.65139	1.48854e-10	2.17477e-09	13.3207	down
PI4KA	-2.34891	8.38922	-10.4952	5.44153e-22	3.85072e-20	39.2087	down
APLP1	-2.34847	9.54096	-7.30081	2.88743e-12	5.46229e-11	17.1752	down
NCALD	-2.34729	8.70794	-6.41708	5.80282e-10	7.72931e-09	11.9937	down
ATP2B1	-2.34725	8.58192	-7.82522	1.00685e-13	2.30237e-12	20.465	down
HMOX1	2.34403	8.82891	4.21655	3.3384e-05	0.000168894	1.41823	up
FBXO5	2.34348	7.22839	7.52191	7.14152e-13	1.46197e-11	18.5438	up
MS4A6A	2.34094	9.245	5.29788	2.35324e-07	1.91602e-06	6.16621	up
CDK5R2	-2.34067	5.69715	-10.2398	3.78123e-21	2.39052e-19	37.2957	down
ACKR3	2.33667	9.19309	7.03546	1.48935e-11	2.53573e-10	15.5698	up
PPFIA2	-2.33527	6.70206	-6.62343	1.75412e-10	2.53053e-09	13.1604	down
DTL	2.33411	7.05299	5.14701	4.94916e-07	3.74915e-06	5.44926	up
SOSTDC1	-2.33116	4.87448	-9.64143	3.25489e-19	1.613e-17	32.902	down
LIMA1	2.33092	9.25847	10.3056	2.29986e-21	1.51526e-19	37.7863	up
NAV3	-2.32914	6.59998	-7.12629	8.5323e-12	1.50638e-10	16.1147	down
CENPF	2.32826	7.30185	5.03068	8.68134e-07	6.25144e-06	4.9082	up
EGR3	-2.32552	7.305	-4.77062	2.94139e-06	1.88661e-05	3.73623	down
IL13RA2	2.32552	7.52724	2.65473	0.0083851	0.0218371	-3.71121	up
ART3	-2.32366	5.80639	-4.86923	1.86274e-06	1.24929e-05	4.17447	down
OLFM1	-2.32209	8.93304	-5.59227	5.26576e-08	4.83449e-07	7.61358	down
WSCD2	-2.3182	6.04153	-9.62188	3.75701e-19	1.85648e-17	32.7606	down
CAMK2G	-2.31807	8.5387	-7.54728	6.07331e-13	1.25074e-11	18.7026	down
NIBAN1	2.31794	7.75025	4.85875	1.9561e-06	1.30629e-05	4.12753	up
PSMB8	2.30863	8.92022	7.16742	6.61995e-12	1.18211e-10	16.363	up
ZNF540	-2.30782	6.12201	-8.80599	1.30672e-16	4.65226e-15	26.9973	down
UGT8	-2.30702	7.37391	-3.65204	0.000309703	0.00122852	-0.682261	down
SNAI2	2.30237	7.35976	4.25489	2.84354e-05	0.000145832	1.57059	up
KALRN	-2.29995	5.19616	-14.7146	8.12424e-37	3.32629e-34	72.9521	down
CSRP2	2.29981	11.2847	5.42107	1.26713e-07	1.08893e-06	6.76412	up
CDH13	-2.2986	8.16959	-4.17909	3.90084e-05	0.000194038	1.2705	down
SOAT1	2.29776	7.87258	7.05151	1.35022e-11	2.31489e-10	15.6657	up
HLA-B	2.2965	12.4858	8.15254	1.15281e-14	3.10716e-13	22.5927	up
PLK2	-2.29564	7.40787	-5.86171	1.26908e-08	1.32021e-07	8.99298	down
IFI16	2.2931	9.79977	6.6416	1.57671e-10	2.29383e-09	13.2645	up
CD58	2.29293	7.81535	4.55387	7.82405e-06	4.56385e-05	2.79999	up
EHD3	-2.29237	8.20068	-6.39471	6.59588e-10	8.6914e-09	11.8689	down
LAMC1	2.29212	8.82064	6.53495	2.93925e-10	4.10921e-09	12.6569	up
PRMT8	-2.28759	5.52287	-10.7494	7.7547e-23	6.20231e-21	41.1319	down
RNF128	-2.28747	5.32129	-4.16426	4.14752e-05	0.000205004	1.21236	down
ME1	-2.28578	7.75181	-4.11977	4.97998e-05	0.000240888	1.03901	down
TBC1D30	-2.28486	5.72861	-9.8601	6.4824e-20	3.55004e-18	34.4929	down
SERPINH1	2.28366	8.53133	5.18013	4.20992e-07	3.24636e-06	5.60517	up
SORCS1	-2.27873	5.52235	-5.84465	1.39079e-08	1.43381e-07	8.9041	down
ADAP1	-2.27863	7.51575	-10.5541	3.47043e-22	2.52871e-20	39.6526	down
KCNJ4	-2.27642	5.26094	-12.5618	4.42669e-29	7.46287e-27	55.3358	down
IRX1	2.27584	6.90087	3.35752	0.000893828	0.00313111	-1.66927	up
PARP9	2.26843	8.48516	6.25315	1.47282e-09	1.82075e-08	11.0865	up
SH3BGRL2	-2.26838	7.80979	-6.73011	9.35356e-11	1.40721e-09	13.7742	down
CLDN10	-2.26093	6.96434	-3.99792	8.15296e-05	0.000376068	0.572735	down
GNAI1	-2.26084	8.84646	-4.82517	2.28658e-06	1.50479e-05	3.97773	down
CLCN4	-2.25925	6.2539	-11.4713	2.77164e-25	3.0552e-23	46.696	down
C1QB	2.25912	10.4924	4.91998	1.46835e-06	1.00999e-05	4.40294	up
PPP3CB	-2.25892	10.2294	-8.99233	3.51723e-17	1.36221e-15	28.289	down
KLHL32	-2.25892	4.90291	-5.91628	9.45694e-09	1.00944e-07	9.2785	down
ROGDI	-2.25884	7.35097	-10.2725	2.95283e-21	1.91611e-19	37.5397	down
HS6ST3	-2.25689	5.0396	-13.0605	7.53949e-31	1.72865e-28	59.3625	down
ACTL6B	-2.25467	6.34411	-4.5663	7.40437e-06	4.35301e-05	2.85267	down
PCP4L1	-2.25436	5.4213	-10.5049	5.05418e-22	3.59248e-20	39.2816	down
JPH4	-2.25222	7.70211	-5.19682	3.87913e-07	3.01289e-06	5.68405	down
PCDH20	-2.25212	5.68781	-4.49247	1.02558e-05	5.84354e-05	2.5416	down
MACROD2	-2.25172	5.90881	-6.57566	2.31933e-10	3.28528e-09	12.8879	down
PRKAR2B	-2.24915	9.27494	-6.37417	7.4171e-10	9.68447e-09	11.7546	down
HLA-DPB1	2.24569	11.4699	5.26628	2.75346e-07	2.20636e-06	6.01463	up
ELMOD1	-2.24295	8.87499	-4.13183	4.73969e-05	0.000230627	1.08586	down
HSPB3	-2.24263	5.53479	-9.6735	2.57186e-19	1.30845e-17	33.1342	down
MATN2	2.24255	9.84084	5.09255	6.44637e-07	4.73321e-06	5.19469	up
SLC32A1	-2.23932	5.05469	-8.81297	1.24442e-16	4.47679e-15	27.0454	down
NALF1	-2.23931	6.47463	-3.88177	0.00012901	0.000567527	0.13989	down
PNKD	-2.23884	7.34617	-9.0032	3.25643e-17	1.27557e-15	28.3649	down
TPRG1L	-2.23518	8.31624	-9.73073	1.68757e-19	8.82051e-18	33.5495	down
NAP1L3	-2.23306	10.5196	-5.37131	1.62922e-07	1.37065e-06	6.52126	down
UCHL1	-2.23306	10.9276	-5.40259	1.39135e-07	1.18679e-06	6.67374	down
SORBS2	-2.23233	7.51337	-6.11322	3.21746e-09	3.72826e-08	10.3262	down
BCL11A	-2.23095	5.82083	-6.74212	8.71037e-11	1.3162e-09	13.8438	down
OLFML3	2.23003	8.96354	5.29128	2.43187e-07	1.97536e-06	6.13449	up
BEND6	-2.22978	7.44266	-7.17406	6.35352e-12	1.13926e-10	16.4032	down
QDPR	-2.22824	11.2435	-8.76988	1.68227e-16	5.90373e-15	26.7487	down
DRAM1	2.22656	7.63089	7.46734	1.01068e-12	2.02019e-11	18.2035	up
GIMAP2	2.2259	7.59389	5.68096	3.31465e-08	3.17542e-07	8.06192	up
XKR4	-2.22145	7.0687	-3.84048	0.000151476	0.000653319	-0.0112155	down
FBXO2	-2.21826	7.32795	-7.74869	1.65806e-13	3.68371e-12	19.9756	down
NINJ2	-2.21686	6.51753	-6.57139	2.3778e-10	3.35703e-09	12.8636	down
VCAN	2.21498	11.0015	6.08491	3.76278e-09	4.32519e-08	10.174	up
PTPRZ1	2.21146	13.212	5.97662	6.81492e-09	7.41236e-08	9.59671	up
DLGAP5	2.21132	6.05228	4.25063	2.89484e-05	0.000148022	1.5536	up
TCF12	2.21075	11.5595	7.76039	1.53664e-13	3.44963e-12	20.0502	up
FKBP1B	-2.21028	7.53702	-8.28795	4.63134e-15	1.32074e-13	23.4887	down
SPOCK1	-2.20915	10.2835	-3.6255	0.000341736	0.00133709	-0.774319	down
ZWINT	2.20671	8.19984	5.58844	5.37155e-08	4.92111e-07	7.59432	up
GPX7	2.20428	7.41649	7.17099	6.47507e-12	1.15864e-10	16.3846	up
NTSR2	-2.20426	6.02229	-4.34884	1.90978e-05	0.000102021	1.94908	down
TPD52L1	-2.20177	7.58858	-4.28856	2.46747e-05	0.000128034	1.70539	down
IFI44	2.20166	8.58839	5.26731	2.73945e-07	2.19616e-06	6.01955	up
KDELR2	2.20122	9.59402	7.2005	5.39385e-12	9.83591e-11	16.5635	up
HENMT1	-2.20028	6.82528	-7.8597	8.03361e-14	1.8593e-12	20.6866	down
SSX2IP	-2.19926	7.13371	-7.19779	5.4852e-12	9.98133e-11	16.547	down
PHACTR3	-2.19828	7.96614	-3.22837	0.00139097	0.00461938	-2.07792	down
PCDHB16	2.19514	7.62618	4.16063	4.21009e-05	0.0002075	1.19816	up
LY96	2.1937	8.50357	4.43387	1.32425e-05	7.34811e-05	2.29783	up
OMG	-2.19253	9.43468	-3.25744	0.0012607	0.004235	-1.98723	down
SCN4B	-2.19248	7.74862	-4.84989	2.03853e-06	1.35765e-05	4.08791	down
GABRG1	-2.19241	4.61935	-6.61041	1.8931e-10	2.71508e-09	13.086	down
FJX1	2.19224	9.4072	6.63556	1.63363e-10	2.37062e-09	13.2299	up
FAIM2	-2.18907	8.04573	-7.2279	4.54977e-12	8.37904e-11	16.73	down
S100A11	2.18711	9.75091	4.75363	3.17987e-06	2.02823e-05	3.66151	up
RP2	2.18558	7.40795	9.65119	3.02998e-19	1.51464e-17	32.9726	up
SRPX2	2.18233	6.92155	3.95544	9.65514e-05	0.000437092	0.41309	up
HSD11B1	-2.18172	5.94522	-6.42336	5.59757e-10	7.4849e-09	12.0288	down
CBX7	-2.18072	8.40985	-7.63332	3.49725e-13	7.39713e-12	19.2437	down
RNASE6	2.18041	8.58628	4.93594	1.36196e-06	9.41326e-06	4.47521	up
OPN3	-2.17589	7.28921	-7.68381	2.52499e-13	5.47538e-12	19.5631	down
LYPD1	2.17412	8.73928	4.81851	2.35825e-06	1.54781e-05	3.94812	up
NBEA	-2.17349	7.82864	-5.71471	2.7753e-08	2.70238e-07	8.23403	down
NMI	2.17228	8.68408	5.91816	9.36108e-09	9.99833e-08	9.2884	up
FAM111A	2.17196	8.47083	8.21814	7.41953e-15	2.05122e-13	23.0256	up
CAV1	2.17148	9.71226	3.9681	9.1819e-05	0.000418479	0.460517	up
CPLX2	-2.17146	5.36809	-10.3677	1.43635e-21	9.6482e-20	38.2508	down
GPX8	2.16819	6.42747	3.6837	0.000275183	0.00110823	-0.571633	up
NCAPG	2.16692	6.80753	4.73077	3.53042e-06	2.22547e-05	3.56131	up
SEPTIN3	-2.16565	8.65817	-4.74489	3.30966e-06	2.10011e-05	3.62317	down
KBTBD11	-2.16332	8.3117	-5.2427	3.09441e-07	2.45162e-06	5.90201	down
BEX2	-2.16281	9.7968	-4.90264	1.59303e-06	1.08965e-05	4.32466	down
GSTO2	-2.16172	5.68246	-7.66416	2.86658e-13	6.14634e-12	19.4387	down
ID4	2.16169	10.9627	5.4813	9.32526e-08	8.20721e-07	7.06056	up
MAP6D1	-2.16099	7.68828	-8.44362	1.60572e-15	4.87844e-14	24.5298	down
IGFBP3	2.16048	9.90833	3.62839	0.000338103	0.00132498	-0.764326	up
EPHA4	-2.1592	7.67137	-4.99788	1.01535e-06	7.20595e-06	4.75753	down
WEE1	2.15741	7.61288	6.67372	1.30522e-10	1.92823e-09	13.4489	up
NPTXR	-2.15616	7.56602	-5.42364	1.25072e-07	1.07591e-06	6.77672	down
ANO4	-2.15539	5.59154	-7.12651	8.52068e-12	1.50587e-10	16.116	down
KIF15	2.15459	6.69553	5.07368	7.06119e-07	5.16479e-06	5.10699	up
BEGAIN	-2.1529	6.24391	-9.00625	3.18671e-17	1.25111e-15	28.3862	down
PGAP4	-2.15275	7.37935	-5.10968	5.93358e-07	4.39801e-06	5.27451	down
GPR26	-2.15244	5.28309	-12.9276	2.24096e-30	4.75748e-28	58.2854	down
KIF1A	-2.15105	8.26869	-7.27529	3.38675e-12	6.36487e-11	17.019	down
BEST3	2.14907	6.50697	4.16539	4.12816e-05	0.000204223	1.21679	up
KLHDC8A	2.14848	7.63457	4.65656	4.94378e-06	3.02323e-05	3.23891	up
PPP1R1B	-2.14846	7.12437	-4.32478	2.11612e-05	0.000111656	1.85146	down
HLA-DRB1	2.14789	11.4151	5.05602	7.68765e-07	5.59445e-06	5.02518	up
PAQR6	-2.14733	9.24495	-6.01869	5.41563e-09	6.02375e-08	9.82002	down
GALNTL5	-2.14619	4.35012	-18.4992	1.10549e-50	2.37625e-47	104.524	down
AKAP5	-2.14585	4.98997	-13.6128	7.93842e-33	2.23785e-30	63.8655	down
LAPTM5	2.14583	10.7728	5.32164	2.09019e-07	1.72222e-06	6.28064	up
FLNA	2.14345	9.1543	5.62231	4.50439e-08	4.20736e-07	7.7648	up
SERP2	-2.14304	8.36512	-5.52947	7.28426e-08	6.541e-07	7.29951	down
PRSS3	-2.14207	6.4315	-12.1021	1.81763e-27	2.67145e-25	51.6635	down
CACNB2	-2.14197	6.72525	-7.94346	4.63066e-14	1.11369e-12	21.2273	down
ERBB3	-2.14136	7.09414	-3.6791	0.000279971	0.00112433	-0.587788	down
BMP2	2.1401	7.76159	3.45014	0.000645381	0.00234928	-1.36706	up
ANXA3	-2.13562	4.86244	-8.11401	1.4919e-14	3.94688e-13	22.3394	down
CDK4	2.13446	10.6951	6.14377	2.71578e-09	3.19429e-08	10.4911	up
SIDT1	-2.13396	5.13046	-7.20554	5.22759e-12	9.58355e-11	16.5941	down
AMN1	-2.1321	7.7004	-8.16675	1.04806e-14	2.85617e-13	22.6863	down
SHCBP1	2.13149	6.75436	5.59535	5.18237e-08	4.77439e-07	7.62903	up
DPYSL3	2.13089	10.115	7.49708	8.36551e-13	1.69439e-11	18.3888	up
RBM11	-2.12996	4.28626	-14.0325	2.43142e-34	7.4662e-32	67.313	down
NNAT	-2.12876	6.52782	-4.14688	4.45554e-05	0.000218283	1.14445	down
TTK	2.12645	6.5421	4.55183	7.89485e-06	4.59735e-05	2.79139	up
ZNF300	2.12612	8.33077	6.33746	9.14202e-10	1.17493e-08	11.5509	up
TTLL7	-2.12504	7.73174	-6.14927	2.63402e-09	3.1045e-08	10.5208	down
CARD16	2.12379	7.40424	3.92224	0.00011008	0.000490907	0.289412	up
DUSP8	-2.1223	6.62415	-8.00488	3.08482e-14	7.67679e-13	21.6261	down
STXBP6	-2.12088	5.54469	-9.31658	3.46222e-18	1.5305e-16	30.5721	down
HMGCLL1	-2.12087	4.7805	-10.3173	2.10393e-21	1.40229e-19	37.8742	down
TNNI3K	-2.12075	4.85711	-12.8207	5.3705e-30	1.07385e-27	57.4212	down
LOXL1	2.11951	7.18791	3.44812	0.000650031	0.0023642	-1.37373	up
DBF4	2.11747	8.47256	7.11882	8.93411e-12	1.57409e-10	16.0697	up
MYOF	2.11654	8.76904	4.89917	1.61923e-06	1.10493e-05	4.30899	up
CD200	-2.11648	7.71742	-6.28677	1.21844e-09	1.5316e-08	11.2711	down
ZCCHC12	-2.11639	5.73109	-9.84264	7.37845e-20	4.02793e-18	34.3652	down
CEP126	-2.11484	6.48179	-6.38196	7.09452e-10	9.28443e-09	11.7979	down
SCG5	-2.11351	10.5852	-4.01901	7.49255e-05	0.000348598	0.652541	down
PRRG1	-2.11297	7.86195	-6.20266	1.95546e-09	2.3647e-08	10.8106	down
EMX2	-2.11085	5.93781	-3.95218	9.78059e-05	0.000442248	0.400911	down
CAMKK2	-2.11042	6.45081	-14.6123	1.9158e-36	7.32093e-34	72.1036	down
DYNLT1	2.10808	12.0065	12.8973	2.87089e-30	5.87713e-28	58.0404	up
CYB5R2	-2.10718	6.20873	-4.90857	1.54929e-06	1.06057e-05	4.3514	down
FNDC3B	2.10522	8.04712	7.02028	1.63392e-11	2.76544e-10	15.4792	up
CNTNAP2	-2.0997	5.22767	-9.65885	2.86405e-19	1.44006e-17	33.0281	down
ATP2B3	-2.09792	5.20777	-14.2882	2.88327e-35	9.91614e-33	69.4218	down
PRDX4	2.09726	11.108	8.69159	2.90331e-16	9.9255e-15	26.2118	up
CPNE9	-2.09443	5.44783	-15.383	2.9466e-39	1.53545e-36	78.5102	down
BAZ1A	2.09203	7.82306	9.27455	4.68684e-18	2.05076e-16	30.2738	up
CHST1	-2.09181	7.02197	-5.93201	8.68448e-09	9.30457e-08	9.36125	down
HPRT1	-2.09057	9.26809	-8.52404	9.24956e-16	2.92381e-14	25.0722	down
XPR1	2.09008	8.84164	9.28468	4.35718e-18	1.91627e-16	30.3457	up
PDIA5	2.08818	7.17533	5.31284	2.18413e-07	1.79105e-06	6.2382	up
MXRA5	2.08776	7.18842	3.51291	0.000515506	0.00193045	-1.15798	up
BARD1	2.08748	8.57632	8.01684	2.84957e-14	7.1744e-13	21.704	up
LPAR1	-2.08627	8.11729	-4.58057	6.94918e-06	4.11353e-05	2.9133	down
CNNM1	-2.08608	5.36171	-12.4675	9.51396e-29	1.5731e-26	54.5794	down
CDC20	2.08504	7.2517	4.10842	5.21643e-05	0.000251477	0.995082	up
DNAH17	-2.08408	5.41796	-12.1635	1.10935e-27	1.68817e-25	52.1515	down
CNP	-2.08251	9.44483	-7.17019	6.50719e-12	1.16318e-10	16.3798	down
FN1	2.08191	10.4859	5.96211	7.37518e-09	7.97633e-08	9.51996	up
ARHGAP18	2.07989	7.86753	5.48129	9.32594e-08	8.20721e-07	7.06049	up
PHLDA1	2.07734	9.82144	6.46169	4.49034e-10	6.12339e-09	12.2437	up
PTPRD	-2.07714	6.75209	-5.10425	6.09165e-07	4.50353e-06	5.24919	down
FGFR2	-2.07474	6.86287	-5.11563	5.76481e-07	4.29394e-06	5.30231	down
PDXP	-2.07451	8.45212	-7.53051	6.76029e-13	1.38889e-11	18.5976	down
LINC00632	-2.07436	6.05587	-3.88751	0.000126147	0.000555924	0.161033	down
PXK	-2.07397	7.17823	-9.67633	2.51885e-19	1.28528e-17	33.1547	down
HECW1	-2.07343	5.3496	-10.3435	1.72508e-21	1.15426e-19	38.0701	down
RTN4R	-2.07137	5.48612	-9.1604	1.06325e-17	4.44856e-16	29.467	down
RGS20	-2.07027	6.71557	-3.52534	0.000492879	0.00185379	-1.11616	down
TMEM35A	-2.06753	7.70861	-3.84174	0.000150739	0.000650791	-0.00662381	down
SPOCD1	2.06477	7.40682	3.41391	0.000733674	0.00263498	-1.48617	up
PFN1	2.06414	10.1619	7.96797	3.93862e-14	9.56618e-13	21.3862	up
RBBP8	2.06327	8.84969	8.07165	1.97927e-14	5.09515e-13	22.0618	up
TLR1	2.06235	7.17451	4.8318	2.21737e-06	1.46597e-05	4.00722	up
SAMSN1	2.06235	7.85882	4.54227	8.2364e-06	4.78814e-05	2.75094	up
CCNA1	-2.06131	4.59669	-10.1201	9.30732e-21	5.57661e-19	36.4071	down
PPP3CA	-2.05645	10.3426	-10.6468	1.70624e-22	1.29826e-20	40.3534	down
GPR65	2.05622	7.33189	4.68223	4.40218e-06	2.724e-05	3.34997	up
KCNH8	-2.05421	5.56928	-4.77584	2.87165e-06	1.8467e-05	3.75923	down
YBX1	2.05387	10.7308	9.50799	8.6385e-19	4.08098e-17	31.94	up
KIF14	2.05244	6.62809	4.82785	2.25836e-06	1.48963e-05	3.98964	up
RAB15	-2.0522	7.61461	-9.50444	8.86508e-19	4.16514e-17	31.9145	down
VIPR1	-2.05214	6.48113	-12.1362	1.38184e-27	2.0844e-25	51.9344	down
CBLN4	-2.05175	5.07394	-8.49651	1.11759e-15	3.49421e-14	24.8861	down
FOXM1	2.05166	6.84366	4.7976	2.59765e-06	1.68626e-05	3.85539	up
HLA-C	2.05051	12.7546	8.0703	1.99725e-14	5.13374e-13	22.0529	up
NT5DC1	-2.05031	6.40997	-7.09151	1.05668e-11	1.83503e-10	15.9055	down
E2F5	2.04989	7.81575	8.6421	4.09361e-16	1.36158e-14	25.8738	up
PTPRN	-2.04986	5.94417	-5.83485	1.46578e-08	1.50301e-07	8.85314	down
ATP8A2	-2.042	4.83525	-11.0299	8.8275e-24	7.98935e-22	43.2775	down
ASPHD1	-2.04161	8.27323	-5.02325	8.9957e-07	6.46157e-06	4.87398	down
PRRT3	-2.0396	7.20946	-8.61241	5.02789e-16	1.63131e-14	25.6716	down
PTBP1	2.03782	9.69074	11.8467	1.40608e-26	1.76489e-24	49.6416	up
SPARC	2.03758	12.1437	7.71606	2.04917e-13	4.50607e-12	19.7679	up
GABARAPL1	-2.03616	8.24862	-9.04113	2.48808e-17	9.99649e-16	28.6298	down
IL1RAPL1	-2.03579	5.85023	-7.27009	3.4984e-12	6.54609e-11	16.9873	down
KRT17	-2.03434	5.39661	-11.4245	4.00963e-25	4.23004e-23	46.3312	down
CTSC	2.03254	8.03068	4.75335	3.18385e-06	2.03002e-05	3.66031	up
PCOLCE2	2.03216	7.57871	3.90712	0.000116822	0.00051775	0.233384	up
PSMB9	2.03029	8.7681	5.61196	4.75366e-08	4.41144e-07	7.71264	up
SCUBE2	2.02846	7.7459	4.57219	7.21289e-06	4.25207e-05	2.8777	up
ACTL6A	2.02428	8.61818	9.6565	2.914e-19	1.46091e-17	33.0111	up
NIPAL3	-2.02415	7.7201	-6.57783	2.29015e-10	3.25396e-09	12.9003	down
KIF20A	2.02395	7.0059	4.68115	4.42383e-06	2.7315e-05	3.34527	up
MAN2B1	2.02155	8.13162	8.63863	4.19321e-16	1.38933e-14	25.8502	up
SOD2	2.02125	9.0132	3.86558	0.000137415	0.0006002	0.080465	up
NAP1L5	-2.02122	9.86148	-5.39969	1.41191e-07	1.20075e-06	6.65957	down
NLK	-2.02015	7.24282	-10.181	5.88848e-21	3.64239e-19	36.8587	down
CCN2	2.01977	9.61397	4.6534	5.01473e-06	3.06118e-05	3.22528	up
HLA-F	2.01953	10.8143	7.82638	9.9922e-14	2.28796e-12	20.4725	up
HK2	2.01947	6.65694	3.65909	0.000301677	0.00120056	-0.657691	up
GPR62	-2.0185	6.1117	-10.765	6.87216e-23	5.53016e-21	41.2512	down
CHRM3	-2.01506	5.75854	-6.87471	3.9453e-11	6.27598e-10	14.6174	down
KCTD4	-2.01506	4.80498	-6.18372	2.1738e-09	2.60133e-08	10.7076	down
TRNP1	-2.01409	7.43251	-5.64997	3.89892e-08	3.66972e-07	7.90462	down
PABPC1L	2.01308	7.6431	6.13811	2.80258e-09	3.28963e-08	10.4605	up
TCERG1L	-2.01216	4.58768	-10.5732	2.99928e-22	2.22309e-20	39.7966	down
PGBD5	-2.00914	8.22279	-6.23528	1.62852e-09	2.00029e-08	10.9887	down
CDH8	-2.00867	4.62937	-18.6306	3.66296e-51	8.99831e-48	105.615	down
HLA-A	2.00776	13.3158	9.13881	1.24068e-17	5.16579e-16	29.315	up
KCNJ3	-2.00541	4.67248	-12.9233	2.32159e-30	4.86855e-28	58.2504	down
PDPN	2.0052	7.74935	3.04028	0.00258405	0.00791792	-2.6464	up
SLC16A4	2.00471	8.16335	4.89709	1.63513e-06	1.11445e-05	4.29961	up
NRXN1	-2.0024	7.04737	-5.52664	7.391e-08	6.62993e-07	7.28543	down
STPG1	-2.00168	5.5432	-9.42596	1.56878e-18	7.1807e-17	31.3521	down
LZTS3	-2.00073	9.67024	-8.0824	1.84248e-14	4.77286e-13	22.1322	down
CACNG2	-2.00041	5.684	-4.65972	4.87374e-06	2.98465e-05	3.25257	down
C1S	1.99829	9.03476	3.68154	0.000277427	0.00111568	-0.579239	up
MEF2C	-1.99766	7.84134	-8.3796	2.48578e-15	7.35723e-14	24.1002	down
KCNJ9	-1.99603	5.41978	-13.4688	2.61171e-32	7.01733e-30	62.6878	down
MARCHF3	1.99578	7.66224	5.81571	1.62373e-08	1.65413e-07	8.75384	up
LPCAT4	-1.99577	6.54755	-11.2775	1.27474e-24	1.24548e-22	45.1887	down
C1QTNF5	1.99467	8.47123	6.21785	1.79594e-09	2.18718e-08	10.8935	up
C3orf14	-1.99217	8.7032	-3.82125	0.000163158	0.000696935	-0.0810895	down
YWHAH	-1.99133	9.07268	-7.75113	1.63204e-13	3.63193e-12	19.9912	down
MFSD6	-1.99096	7.82607	-7.06586	1.23667e-11	2.13084e-10	15.7516	down
LRRN4CL	1.99035	7.07397	4.27498	2.61307e-05	0.000134938	1.65089	up
PLPPR4	-1.98695	8.48104	-4.3882	1.61319e-05	8.7842e-05	2.10976	down
NPTX2	-1.98645	8.08176	-2.59083	0.010069	0.0255417	-3.87446	down
USP3	1.98583	9.24629	10.3147	2.14588e-21	1.42473e-19	37.8547	up
C21orf62	1.98542	7.36874	4.04294	6.80486e-05	0.000319891	0.743545	up
GAS7	-1.98303	7.7963	-5.75458	2.24793e-08	2.23701e-07	8.43834	down
FLRT2	-1.9825	7.113	-6.95676	2.40413e-11	3.94856e-10	15.1015	down
NR3C2	-1.9814	7.2235	-4.90802	1.55329e-06	1.06289e-05	4.34893	down
PIEZO2	-1.98114	6.2468	-6.91184	3.15461e-11	5.0888e-10	14.836	down
IKBIP	1.97931	6.37857	6.40011	6.39524e-10	8.46594e-09	11.899	up
ENPP5	-1.97927	7.23375	-2.81453	0.00522635	0.0146229	-3.28639	down
OXTR	1.97909	7.7589	3.15634	0.00176948	0.00569599	-2.29939	up
CRHBP	-1.97575	4.65315	-9.64567	3.15512e-19	1.57262e-17	32.9327	down
NPL	1.97546	7.93538	4.96577	1.18274e-06	8.29802e-06	4.61081	up
VAMP2	-1.97536	7.62911	-7.61825	3.85314e-13	8.09019e-12	19.1487	down
HOXA5	1.97241	6.67658	3.11575	0.00202262	0.00640533	-2.42213	up
S100A4	1.97219	8.45666	3.98762	8.49529e-05	0.000390184	0.533891	up
FBN2	1.97118	6.15668	3.97297	9.00582e-05	0.000410998	0.478793	up
MIGA1	-1.96934	6.90526	-8.60455	5.30892e-16	1.71602e-14	25.6182	down
ALDH1A1	-1.96586	7.34828	-3.7944	0.000180901	0.000763753	-0.178113	down
KLC1	-1.96459	9.21965	-8.91278	6.17042e-17	2.31169e-15	27.7357	down
AP3B2	-1.96457	7.19837	-5.55147	6.50347e-08	5.89219e-07	7.40922	down
HOMER1	-1.96291	9.07069	-6.2239	1.73602e-09	2.12474e-08	10.9265	down
DAB2	1.96286	8.61486	5.75703	2.21883e-08	2.21188e-07	8.45098	up
EVI2A	-1.96284	9.08794	-4.63849	5.36272e-06	3.25052e-05	3.16109	down
HMGB2	1.95167	11.1988	6.84271	4.78095e-11	7.51377e-10	14.4297	up
LXN	1.94906	8.02172	4.73509	3.46135e-06	2.18748e-05	3.58023	up
NES	1.94784	9.44549	6.45935	4.55139e-10	6.19681e-09	12.2305	up
CXCL8	1.94764	6.48229	2.8396	0.00484341	0.0136608	-3.21763	up
EDNRA	1.9458	7.26775	5.44594	1.11676e-07	9.67932e-07	6.88623	up
MDH1	-1.94193	11.6191	-12.6104	2.98116e-29	5.1264e-27	55.7266	down
CALB2	-1.94053	5.95873	-6.01405	5.55512e-09	6.15105e-08	9.7953	down
IDH1	1.93915	11.2406	10.9275	1.95705e-23	1.68267e-21	42.4913	up
AMER2	-1.93873	8.69508	-3.84473	0.000149004	0.000644595	0.00426721	down
MTUS2	-1.93817	4.54974	-16.3147	1.13181e-42	8.46199e-40	86.2885	down
ETV1	1.93671	8.58395	4.91131	1.52949e-06	1.04808e-05	4.36376	up
CXCL16	1.93648	8.69376	5.99879	6.03839e-09	6.64339e-08	9.71425	up
CYFIP2	-1.93332	8.83291	-5.88428	1.12398e-08	1.18286e-07	9.11082	down
MEOX2	1.93304	5.94358	2.45184	0.0148151	0.0355711	-4.21644	up
LAMB1	1.93294	8.1381	3.57543	0.000410817	0.00157899	-0.946309	up
PCDH9	-1.93269	10.3778	-3.87761	0.000131121	0.000575486	0.124609	down
SPRY1	1.93043	8.12005	3.85357	0.000143981	0.000624909	0.0365352	up
KLHL2	-1.92891	9.6449	-8.99722	3.3973e-17	1.32471e-15	28.3232	down
FAM241B	-1.92864	6.63272	-9.82616	8.33693e-20	4.52246e-18	34.2448	down
GPR34	1.92756	9.51114	3.88058	0.00012961	0.000570018	0.135525	up
TYROBP	1.92734	10.2249	4.90136	1.6027e-06	1.09582e-05	4.31885	up
CAMTA2	-1.92538	6.69645	-13.3173	9.12356e-32	2.24127e-29	61.4508	down
C5AR1	1.92479	7.44113	4.185	3.80633e-05	0.000189941	1.29377	up
FCER1G	1.92441	9.22696	4.51868	9.13989e-06	5.26271e-05	2.65155	up
RGS1	1.92438	8.32752	3.1654	0.00171711	0.00554923	-2.27179	up
BSCL2	-1.92404	9.46109	-6.61332	1.8611e-10	2.67141e-09	13.1027	down
RNF135	1.92365	8.29832	4.64554	5.19532e-06	3.15908e-05	3.19143	up
CASP1	1.92277	7.75155	4.69607	4.1344e-06	2.57218e-05	3.41005	up
PPFIA4	-1.92116	5.81611	-7.0113	1.72587e-11	2.90391e-10	15.4256	down
LMNB1	1.92083	7.38802	4.56237	7.53453e-06	4.41745e-05	2.83602	up
MEST	1.9195	11.0309	4.4833	1.06762e-05	6.06613e-05	2.50327	up
TCF7L1	1.91924	7.36135	5.98788	6.40908e-09	7.01531e-08	9.65636	up
RAB26	-1.91666	6.69655	-8.23573	6.58993e-15	1.83962e-13	23.1421	down
TNFSF13B	1.9161	9.23905	3.62411	0.000343496	0.00134305	-0.77912	up
ADM	1.91586	9.93648	2.59192	0.0100379	0.0254779	-3.87171	up
ENTPD1	1.91502	7.28718	6.10653	3.33898e-09	3.86387e-08	10.2902	up
PPIC	1.91359	7.42009	4.63921	5.34548e-06	3.24236e-05	3.16417	up
MAML2	1.91197	7.38521	7.08089	1.12783e-11	1.94721e-10	15.8417	up
TRIM59	-1.90925	4.79625	-9.95128	3.29101e-20	1.85548e-18	35.1614	down
B4GALT6	-1.9088	5.71407	-7.25416	3.86379e-12	7.18289e-11	16.89	down
CCDC102B	1.90747	6.57418	4.44472	1.2633e-05	7.0463e-05	2.34275	up
DSE	1.90642	8.38277	5.00988	9.58916e-07	6.84497e-06	4.81253	up
MTMR7	-1.90551	4.86591	-7.43705	1.22469e-12	2.41789e-11	18.0153	down
BLM	1.90442	8.01345	4.55316	7.8485e-06	4.57191e-05	2.79701	up
NUP37	1.9016	8.96043	9.81868	8.8114e-20	4.74987e-18	34.1902	up
ARHGAP42	1.89888	6.37677	6.33391	9.32821e-10	1.19707e-08	11.5313	up
CNN3	1.89722	9.96412	4.87608	1.80413e-06	1.21471e-05	4.20516	up
SDR16C5	-1.89664	4.23986	-14.4465	7.6742e-36	2.80778e-33	70.731	down
SOX2	1.89525	10.4083	6.78269	6.84344e-11	1.05448e-09	14.0794	up
AURKA	1.89461	7.0165	4.95865	1.22336e-06	8.54808e-06	4.57835	up
SPINT2	-1.89429	7.13248	-6.6238	1.75026e-10	2.52707e-09	13.1626	down
FA2H	-1.89402	6.38568	-7.67436	2.68395e-13	5.78807e-12	19.5032	down
KLHL13	1.89333	8.50797	5.39417	1.45187e-07	1.23108e-06	6.6326	up
CNGA3	1.89306	6.283	3.21792	0.00144082	0.00475644	-2.11036	up
ZDHHC23	-1.89286	5.91149	-4.67338	4.58207e-06	2.81706e-05	3.31163	down
FGF14	-1.89049	7.29341	-3.38747	0.000805106	0.00285927	-1.57237	down
SPRYD7	-1.88862	6.25079	-9.26293	5.09575e-18	2.20167e-16	30.1914	down
NT5DC2	1.88826	8.51433	6.62388	1.74944e-10	2.52707e-09	13.1631	up
ALOX5AP	1.88705	10.4952	3.04483	0.00254656	0.0078114	-2.63304	up
MOAP1	-1.88695	10.7795	-8.80845	1.28441e-16	4.60141e-15	27.0142	down
HLA-DQB1	1.88526	8.8118	3.64945	0.000312699	0.00123869	-0.691268	up
CACNB3	-1.884	6.7889	-9.78641	1.11879e-19	5.95626e-18	33.9548	down
EPHA5	-1.88369	5.06773	-8.01568	2.87166e-14	7.21265e-13	21.6964	down
ZC3HAV1	1.88295	8.5335	11.4066	4.61964e-25	4.7855e-23	46.1913	up
LAMP5	-1.88071	7.2473	-4.61688	5.90885e-06	3.54779e-05	3.06833	down
SLC31A2	-1.87865	7.9249	-5.15267	4.81436e-07	3.65993e-06	5.47587	down
PLPP2	-1.87688	5.69784	-5.72262	2.66194e-08	2.60084e-07	8.27446	down
SYNJ1	-1.87668	7.54599	-8.48874	1.17876e-15	3.66546e-14	24.8337	down
COBL	-1.87364	8.06139	-4.64686	5.16469e-06	3.14267e-05	3.19709	down
PLIN2	1.87289	9.06951	3.17351	0.00167148	0.005416	-2.24702	up
ID1	1.87282	10.4285	3.98371	8.62877e-05	0.000395575	0.51917	up
CHST9	1.87267	6.48848	3.32603	0.00099686	0.00344632	-1.77027	up
GPNMB	1.87152	9.60269	2.94788	0.00346542	0.0102338	-2.91398	up
RHOC	1.87095	10.8194	6.97182	2.19425e-11	3.63509e-10	15.1909	up
LIN7B	-1.86934	6.91474	-10.9357	1.83544e-23	1.59405e-21	42.5546	down
RASGRP1	-1.86842	7.60596	-3.45778	0.000628078	0.00229406	-1.3418	down
PLP2	1.86789	8.79288	3.65566	0.000305554	0.00121487	-0.669642	up
YBX3	1.86637	10.1967	5.61945	4.57206e-08	4.26594e-07	7.75036	up
HPCAL1	-1.86632	8.14851	-8.94016	5.08633e-17	1.93079e-15	27.9259	down
ANXA5	1.86612	11.8995	6.20674	1.91123e-09	2.31447e-08	10.8329	up
CLEC5A	1.86381	6.28466	3.2799	0.0011679	0.00396746	-1.91665	up
LSM8	1.86352	9.54463	11.5196	1.89197e-25	2.14042e-23	47.0732	up
AGTPBP1	-1.86159	8.8016	-7.65068	3.12707e-13	6.66332e-12	19.3534	down
NRN1	-1.86156	9.35565	-3.18415	0.00161328	0.00525216	-2.21443	down
FERMT1	1.86107	8.14405	2.79347	0.00556928	0.0154193	-3.34374	up
ABCA2	-1.85851	6.38451	-7.64442	3.25578e-13	6.91189e-12	19.3138	down
ATRNL1	-1.85815	6.12557	-4.5342	8.53511e-06	4.94174e-05	2.71691	down
ATP2B1-AS1	-1.8576	7.50114	-7.88717	6.70839e-14	1.56736e-12	20.8635	down
PKP4	-1.85715	7.58737	-5.84481	1.38961e-08	1.43348e-07	8.90492	down
C1QL1	1.85544	9.18657	3.19323	0.00156513	0.00511479	-2.18656	up
LRR1	1.85428	6.99986	7.38716	1.67857e-12	3.24687e-11	17.7064	up
KIF5A	-1.8531	5.42194	-8.10435	1.59141e-14	4.19078e-13	22.276	down
TYRP1	-1.85296	4.24449	-8.23202	6.75691e-15	1.87709e-13	23.1175	down
LPAR6	1.85281	9.21549	6.0519	4.51324e-09	5.10926e-08	9.99717	up
PLAU	1.85223	7.10286	3.82123	0.000163169	0.000696935	-0.0811516	up
LAMB2	1.84568	8.44248	5.88727	1.106e-08	1.16537e-07	9.12647	up
LRP11	-1.84534	8.80925	-8.59507	5.66848e-16	1.82538e-14	25.5537	down
GEM	1.84528	9.07524	4.0147	7.62312e-05	0.000354003	0.636216	up
GPRASP2	-1.84388	9.50793	-7.69881	2.2914e-13	5.00672e-12	19.6583	down
CXCL2	1.84188	7.00292	3.43683	0.000676613	0.00245051	-1.41098	up
WDR7	-1.84052	8.71033	-10.7105	1.04566e-22	8.13625e-21	40.8368	down
ELMO1	-1.8395	7.95791	-4.07661	5.93791e-05	0.000283084	0.872452	down
HMGN1	1.83947	11.6433	11.3223	8.96587e-25	8.86075e-23	45.5363	up
GPC5	-1.83931	5.75837	-3.69024	0.000268529	0.00108446	-0.548704	down
FSTL1	1.83888	10.3902	5.12802	5.42827e-07	4.08153e-06	5.36024	up
CRYBG1	1.83753	6.09604	3.39816	0.000775492	0.0027661	-1.53761	up
CNKSR2	-1.83624	5.59987	-6.40834	6.1008e-10	8.09486e-09	11.9449	down
CRH	-1.83502	4.88437	-11.9663	5.40595e-27	7.09624e-25	50.5863	down
SMPX	-1.83364	4.44684	-18.3781	3.06399e-50	5.85427e-47	103.516	down
HOXC6	1.83232	6.46516	2.96788	0.00325412	0.00970195	-2.85672	up
VXN	-1.83141	8.6353	-4.37527	1.7054e-05	9.22493e-05	2.05683	down
PTPN3	-1.83111	5.19533	-7.42604	1.31306e-12	2.57167e-11	17.947	down
TYMS	1.83102	9.44388	4.02986	7.17297e-05	0.000335271	0.693739	up
TTC9B	-1.83093	7.0395	-5.87257	1.19713e-08	1.25294e-07	9.04962	down
ADCY1	-1.83008	6.07848	-8.8771	7.93303e-17	2.93369e-15	27.4884	down
BTG3	1.82985	10.2201	8.03215	2.57426e-14	6.50029e-13	21.8037	up
PRKD1	1.82938	8.72032	6.39965	6.41199e-10	8.48132e-09	11.8965	up
PPP1R3E	-1.82765	6.60427	-8.18644	9.18257e-15	2.52242e-13	22.8162	down
CCL4	1.82756	8.50261	3.59536	0.000381876	0.00147633	-0.878097	up
TMEFF1	-1.82753	7.84771	-4.62488	5.70085e-06	3.43489e-05	3.1026	down
ABCA8	-1.82744	8.20943	-3.38447	0.000813599	0.00288408	-1.5821	down
ADIRF	-1.82689	7.6453	-4.78763	2.71987e-06	1.75896e-05	3.8113	down
DDX60	1.82523	7.72627	5.90699	9.94393e-09	1.05749e-07	9.22975	up
PCDHB7	1.82396	7.40339	3.00109	0.00292912	0.00883516	-2.76083	up
GNAL	-1.82334	5.47423	-5.38856	1.49352e-07	1.26391e-06	6.60527	down
HIVEP2	-1.82271	7.48797	-9.0677	2.05971e-17	8.39309e-16	28.8159	down
GARNL3	-1.82168	7.71788	-8.0527	2.24542e-14	5.73733e-13	21.9379	down
STYK1	-1.81856	4.35181	-14.1147	1.22625e-34	3.97861e-32	67.99	down
HCLS1	1.81803	9.22949	4.06078	6.33142e-05	0.000299601	0.811744	up
TMEM178A	-1.81556	8.98325	-3.60241	0.000372104	0.00144294	-0.853884	down
RASL11B	-1.8151	6.65606	-6.83855	4.90139e-11	7.68316e-10	14.4054	down
TNFAIP3	1.81452	7.27837	4.92034	1.4659e-06	1.00871e-05	4.40455	up
RDH10	1.81451	6.93134	4.24135	3.00973e-05	0.000153395	1.51663	up
CDH11	1.81423	9.52249	6.73548	9.06021e-11	1.36546e-09	13.8053	up
C2orf80	-1.81299	8.16403	-2.94514	0.00349533	0.0103115	-2.9218	down
TRIB2	1.81252	9.60114	4.71972	3.71277e-06	2.3284e-05	3.51306	up
CCDC177	-1.81206	4.80397	-11.6464	6.93027e-26	8.2759e-24	48.0655	down
NDRG4	-1.81152	9.67874	-4.74416	3.32076e-06	2.10637e-05	3.61997	down
CCDC85A	-1.81113	5.84591	-9.90853	4.52387e-20	2.52573e-18	34.8476	down
WDR47	-1.81096	9.86271	-9.58436	4.9452e-19	2.3887e-17	32.4898	down
ARHGAP31	1.81013	7.90248	6.26455	1.38122e-09	1.71367e-08	11.149	up
AIFM3	-1.80998	5.81063	-8.54178	8.18632e-16	2.60207e-14	25.1922	down
IRF1	1.80772	7.32606	5.87082	1.20844e-08	1.26401e-07	9.04049	up
BTN3A3	1.80665	7.96978	6.01604	5.49477e-09	6.09751e-08	9.80592	up
TMX1	1.8056	9.3446	10.2421	3.71454e-21	2.37454e-19	37.3133	up
RAB6B	-1.80528	8.55821	-8.00547	3.07282e-14	7.65801e-13	21.6299	down
PNP	1.80195	8.65215	7.45037	1.12557e-12	2.23245e-11	18.098	up
SLCO1A2	-1.80115	4.97009	-7.18915	5.7867e-12	1.04966e-10	16.4946	down
FAM13C	-1.80102	8.60681	-4.24258	2.99428e-05	0.000152743	1.52152	down
AVPI1	-1.80049	7.28583	-9.449	1.32707e-18	6.15101e-17	31.5169	down
ANO6	1.79941	9.50529	7.00167	1.83013e-11	3.06734e-10	15.3683	up
RNASE4	1.79866	7.20566	3.47502	0.000590628	0.00216972	-1.28462	up
NCAPG2	1.79857	6.82318	5.699	3.01468e-08	2.90423e-07	8.15384	up
CHST14	1.79845	7.98036	10.0038	2.22398e-20	1.27479e-18	35.5479	up
RHPN2	1.7975	8.48621	4.10116	5.37337e-05	0.00025839	0.967015	up
ENPP4	-1.79595	8.08474	-3.68036	0.00027865	0.00111981	-0.583356	down
HMMR	1.7953	6.34974	4.55822	7.67467e-06	4.48585e-05	2.81841	up
CMTM6	1.79528	10.061	9.17882	9.31903e-18	3.95679e-16	29.5969	up
NRP1	1.79509	7.6849	4.63543	5.43715e-06	3.29216e-05	3.1479	up
LDB3	-1.79391	5.0621	-11.4524	3.21889e-25	3.50329e-23	46.5482	down
BTG1	1.79332	10.9678	9.68962	2.28434e-19	1.17609e-17	33.251	up
CARTPT	-1.79256	6.33768	-13.3255	8.52725e-32	2.12514e-29	61.5176	down
GALNT16	-1.78966	6.81132	-5.7771	1.99469e-08	1.99887e-07	8.55425	down
STOX2	-1.78956	8.41319	-5.44729	1.10914e-07	9.61816e-07	6.89285	down
SAMD9	1.78955	6.54471	4.86465	1.90301e-06	1.27381e-05	4.15394	up
C1orf162	1.7875	8.21515	4.43737	1.30426e-05	7.24654e-05	2.31233	up
ZBBX	-1.78709	4.99876	-4.76517	3.01593e-06	1.93154e-05	3.71224	down
ANTXR2	1.78591	7.33008	6.016	5.49613e-09	6.09751e-08	9.80568	up
MSX1	1.78378	8.67374	5.96592	7.22404e-09	7.82763e-08	9.54008	up
RBP7	-1.78266	6.18964	-5.93857	8.38133e-09	9.00783e-08	9.39575	down
CCN1	1.78183	8.63781	3.3517	0.000912081	0.00318395	-1.68799	up
SLC25A43	1.78159	6.67353	3.99305	8.31313e-05	0.00038284	0.554361	up
REEP1	-1.7808	8.95864	-4.04438	6.76535e-05	0.000318121	0.74905	down
TTC7B	-1.78054	8.62861	-7.31399	2.65862e-12	5.04609e-11	17.256	down
CCND1	1.7802	7.79991	4.34265	1.961e-05	0.0001044	1.92389	up
SV2A	-1.77987	8.88893	-7.26895	3.52353e-12	6.58593e-11	16.9803	down
MPEG1	1.7795	7.04226	4.49947	9.94563e-06	5.68935e-05	2.5709	up
GDF15	1.77868	6.78158	3.03888	0.0025957	0.00795078	-2.65051	up
SNX10	-1.77788	9.17235	-2.95754	0.00336182	0.00997408	-2.88637	down
MAP1A	-1.77685	8.06971	-7.78549	1.30496e-13	2.96435e-12	20.2106	down
NIPSNAP3B	-1.77228	4.59372	-11.16	3.19981e-24	2.97426e-22	44.2797	down
MORC4	1.77221	7.43563	7.65722	2.99798e-13	6.39618e-12	19.3947	up
CTSS	1.77194	8.39158	4.91247	1.52115e-06	1.04297e-05	4.36901	up
CCNB1	1.77122	7.20845	3.82233	0.000162481	0.000694683	-0.0771746	up
WNT5A	1.77104	8.00919	4.5768	7.06647e-06	4.17721e-05	2.8973	up
FAM126B	-1.77056	7.41221	-7.51481	7.47242e-13	1.52427e-11	18.4994	down
MNDA	1.76894	7.69017	3.80234	0.00017547	0.000743748	-0.149473	up
SLC1A2	-1.76808	8.02159	-3.26964	0.00120946	0.00409086	-1.94894	down
RAPGEFL1	-1.76776	6.52548	-9.53554	7.06572e-19	3.36571e-17	32.1381	down
RBM3	1.7665	9.60949	9.16921	9.98243e-18	4.21764e-16	29.5291	up
EDIL3	-1.7659	5.41325	-6.93907	2.67588e-11	4.37816e-10	14.9969	down
ARFGEF3	-1.76539	6.62869	-4.37295	1.72245e-05	9.30835e-05	2.04736	down
ZFP36L2	1.76492	7.78592	5.15026	4.8714e-07	3.69513e-06	5.46452	up
MCM2	1.76461	8.28582	5.37175	1.62562e-07	1.36829e-06	6.52339	up
CASP4	1.76423	6.97763	4.49159	1.02952e-05	5.86211e-05	2.53794	up
CXCL14	-1.76404	8.50601	-2.12566	0.0343945	0.0724725	-4.94776	down
PTTG1	1.7635	9.5187	4.81097	2.44199e-06	1.59719e-05	3.91465	up
EDNRB	1.7597	9.74412	4.29242	2.42751e-05	0.000126037	1.72091	up
JAG1	1.75905	8.06737	6.11336	3.2151e-09	3.72804e-08	10.3269	up
CHI3L1	1.75889	10.6369	1.44231	0.150317	0.242603	-6.1502	ns
TIMELESS	1.75865	7.73163	6.21477	1.82722e-09	2.22056e-08	10.8766	up
KCTD1	-1.75838	7.76264	-8.80969	1.27327e-16	4.57102e-15	27.0228	down
C1orf216	-1.75819	8.44611	-10.4359	8.54974e-22	5.88085e-20	38.7628	down
GPR88	-1.7578	5.31354	-4.19013	3.72629e-05	0.000186488	1.31393	down
ACOT7	-1.75523	8.32335	-7.56911	5.28174e-13	1.0956e-11	18.8395	down
TMEM200A	-1.75474	5.66857	-3.77182	0.000197224	0.000825776	-0.259257	down
FAM234B	-1.75366	7.81498	-7.66382	2.87299e-13	6.15049e-12	19.4365	down
MYD88	1.75364	9.48157	5.73083	2.54892e-08	2.50321e-07	8.31651	up
NID1	1.75222	7.15937	5.16716	4.48565e-07	3.42976e-06	5.54402	up
TPBG	-1.75153	7.65047	-3.33853	0.000954713	0.00331594	-1.73029	down
CDK18	-1.74971	7.17365	-5.84768	1.36839e-08	1.41497e-07	8.91985	down
ANGPTL2	1.74886	8.38828	4.45532	1.20636e-05	6.75366e-05	2.38672	up
KCNAB1	-1.74804	6.52634	-6.65613	1.44764e-10	2.12041e-09	13.3478	down
PRKCQ	-1.74787	5.85585	-8.24746	6.08884e-15	1.70805e-13	23.2198	down
ARPP19	-1.74777	10.2489	-10.5122	4.78014e-22	3.42497e-20	39.3366	down
CLDND1	-1.74759	10.7426	-7.42216	1.3457e-12	2.62962e-11	17.923	down
MT1X	1.74498	11.5377	4.09136	5.59231e-05	0.000268019	0.929206	up
OLFML2B	1.74411	7.50199	3.64783	0.000314582	0.00124587	-0.696885	up
DDX60L	1.74395	7.52291	5.59621	5.15926e-08	4.75703e-07	7.63336	up
NTN4	-1.74329	6.25625	-3.22031	0.00142928	0.00472654	-2.10295	down
TRAF3IP2	1.742	8.55333	7.59663	4.42744e-13	9.26206e-12	19.0125	up
ENPEP	1.74198	6.06175	3.92226	0.000110071	0.000490907	0.289492	up
ODC1	1.7405	11.2972	7.84552	8.81562e-14	2.02665e-12	20.5954	up
ANKRD9	-1.73984	7.94643	-5.59876	5.0914e-08	4.6995e-07	7.64618	down
DAAM2	-1.73951	8.47312	-3.05836	0.00243783	0.0075316	-2.59314	down
HLA-DMB	1.73931	9.69021	4.1989	3.59296e-05	0.00018072	1.3485	up
CTSK	1.73922	8.36163	3.74838	0.00021563	0.000892411	-0.343007	up
FBXL16	-1.73857	7.8503	-7.90505	5.96449e-14	1.40308e-12	20.9789	down
CASKIN1	-1.73768	6.47478	-8.72372	2.32149e-16	8.08104e-15	26.4318	down
IGDCC4	1.73562	8.86221	3.83055	0.000157407	0.000674668	-0.0473412	up
LRRC3B	-1.73545	7.00325	-3.06056	0.00242055	0.00748494	-2.58663	down
ADAMDEC1	1.73469	5.78561	2.84987	0.00469402	0.0133221	-3.18929	up
KLHL26	-1.73392	6.33124	-5.21496	3.54817e-07	2.77843e-06	5.77004	down
CAMK1D	-1.73178	6.55584	-7.68346	2.53068e-13	5.47911e-12	19.5609	down
FNDC9	-1.7312	4.75038	-7.25668	3.80353e-12	7.08618e-11	16.9054	down
ENO2	-1.73083	10.2296	-5.5498	6.55971e-08	5.93688e-07	7.40089	down
MAPK10	-1.73004	9.35375	-6.44407	4.96985e-10	6.70287e-09	12.1448	down
ITGB2	1.72527	8.25962	4.12549	4.86462e-05	0.000235905	1.06121	up
SLN	1.72422	8.05855	2.20025	0.0285943	0.0619896	-4.78939	up
PCOLCE	1.7238	7.77789	3.60238	0.000372147	0.00144294	-0.853991	up
FGF12	-1.72296	6.84941	-3.69817	0.000260656	0.00105635	-0.520826	down
SNPH	-1.72256	7.67497	-8.16535	1.05792e-14	2.87847e-13	22.6771	down
SP140L	1.7218	6.55591	4.59287	6.57848e-06	3.9116e-05	2.96569	up
SULF2	1.72132	9.54336	4.57758	7.04211e-06	4.16567e-05	2.9006	up
HEY1	1.72107	11.6828	6.19953	1.98999e-09	2.40139e-08	10.7936	up
TLR2	1.72089	8.53032	4.0552	6.47614e-05	0.000305608	0.790367	up
GUCY1A1	-1.72088	7.83634	-4.08193	5.81096e-05	0.000277725	0.892904	down
KLHL29	-1.71981	7.01935	-4.13895	4.60317e-05	0.000225003	1.11356	down
DDX25	-1.71821	7.62855	-3.64984	0.00031224	0.00123716	-0.689896	down
AHNAK2	-1.71674	6.91068	-3.38318	0.000817296	0.00289539	-1.58631	down
HLA-DQA1	1.71407	6.61306	2.4952	0.0131566	0.0321045	-4.11169	up
DYNLT3	-1.71132	10.1509	-3.41283	0.000736473	0.00264337	-1.4897	down
MVB12A	1.70842	7.75172	8.3012	4.23391e-15	1.21954e-13	23.5768	up
PPP1R1A	-1.70833	5.62004	-6.19748	2.01295e-09	2.4257e-08	10.7824	down
ARHGAP32	-1.70816	8.23845	-6.04343	4.72845e-09	5.33883e-08	9.95189	down
YPEL2	-1.70742	6.59795	-10.5049	5.05572e-22	3.59248e-20	39.2813	down
SLC6A1	-1.70694	9.67382	-3.0578	0.00244229	0.00754132	-2.59481	down
PNMA8A	-1.70622	10.1846	-7.14272	7.71077e-12	1.36695e-10	16.2137	down
APOBEC3B	1.70513	6.00749	4.13344	4.70851e-05	0.000229175	1.09212	up
ANKRD18A	-1.70433	4.66186	-8.77989	1.56862e-16	5.5388e-15	26.8175	down
ZBTB20	1.70343	11.3083	6.87011	4.0558e-11	6.44579e-10	14.5904	up
WSCD1	1.70342	8.32716	4.71041	3.87361e-06	2.42573e-05	3.47244	up
CIT	-1.70342	8.59979	-5.53323	7.14461e-08	6.42903e-07	7.31824	down
PDZRN4	-1.70207	5.79361	-4.02935	7.18765e-05	0.000335866	0.691806	down
CENPV	-1.70205	7.30922	-2.41045	0.0165685	0.0390237	-4.3148	down
TOX2	-1.70076	5.94028	-4.24206	3.00081e-05	0.00015303	1.51945	down
CDKN1A	1.69919	9.17303	4.61284	6.0168e-06	3.60505e-05	3.05102	up
SLC25A12	-1.69667	8.08082	-8.92696	5.58309e-17	2.10541e-15	27.8342	down
IQSEC1	-1.69646	7.93559	-8.83251	1.08509e-16	3.92001e-15	27.1802	down
TNFAIP8	1.69626	6.27048	4.62715	5.6431e-06	3.40248e-05	3.11234	up
DISP1	1.69609	7.46897	7.17618	6.2708e-12	1.12914e-10	16.416	up
BNIP2	1.69363	8.23861	10.2068	4.85017e-21	3.04393e-19	37.0501	up
HAUS1	1.69351	9.1065	8.87554	8.02025e-17	2.95958e-15	27.4777	up
CENPE	1.69334	6.47435	4.04028	6.87821e-05	0.000322722	0.733408	up
KIF3A	-1.69298	8.61181	-6.57794	2.28863e-10	3.25396e-09	12.9009	down
PELI3	-1.69206	7.07014	-9.05653	2.23001e-17	9.00171e-16	28.7377	down
CXCL10	1.69008	6.98614	2.65897	0.00828275	0.0216202	-3.70022	up
GINS2	1.68909	7.51182	4.73935	3.3946e-06	2.15083e-05	3.59889	up
SEC61G	1.68874	11.9634	3.84478	0.00014897	0.000644595	0.0044802	up
GRIA2	-1.68747	10.3084	-2.83878	0.00485547	0.0136899	-3.21988	down
TNFRSF1A	1.68539	9.27247	4.57297	7.18814e-06	4.24146e-05	2.88099	up
BCL2L2	-1.68471	6.68091	-10.068	1.37589e-20	8.10265e-19	36.0215	down
ADARB2	-1.68437	5.46784	-7.99948	3.19715e-14	7.93336e-13	21.591	down
MBNL2	-1.68401	7.70667	-8.19773	8.51155e-15	2.34183e-13	22.8907	down
SGO2	1.68385	6.94351	4.76374	3.03574e-06	1.94206e-05	3.70596	up
CENPM	1.68346	6.98561	4.98532	1.07795e-06	7.61247e-06	4.7	up
EPS15	-1.6834	10.0029	-6.97949	2.09433e-11	3.48299e-10	15.2364	down
POGLUT2	1.68326	6.69238	6.88286	3.75654e-11	5.99234e-10	14.6653	up
MGME1	1.6811	8.75992	8.46405	1.39623e-15	4.27217e-14	24.6673	up
OXR1	-1.68005	9.29723	-8.48583	1.2026e-15	3.72935e-14	24.8141	down
CEND1	-1.67966	7.99709	-7.61287	3.9888e-13	8.36088e-12	19.1147	down
STAU2	-1.67941	7.96307	-8.52306	9.31227e-16	2.93824e-14	25.0655	down
NCF2	1.67791	6.44571	4.43677	1.30769e-05	7.26089e-05	2.30983	up
TRIM47	1.67707	9.04894	5.74556	2.3579e-08	2.33294e-07	8.39204	up
WNT10B	-1.6757	5.90434	-11.862	1.2449e-26	1.57407e-24	49.7619	down
TLCD3A	1.67402	8.01807	8.09127	1.73659e-14	4.53837e-13	22.1903	up
PAH	-1.6731	4.68715	-6.8067	5.9302e-11	9.17048e-10	14.2193	down
NOS1AP	-1.67307	6.36918	-7.93915	4.76426e-14	1.13945e-12	21.1994	down
FCGR2B	1.67007	6.27974	2.95189	0.00342201	0.0101282	-2.90251	up
OPTN	-1.66995	8.7153	-6.08364	3.78926e-09	4.34981e-08	10.1671	down
S100A6	1.66881	10.9033	4.26358	2.74151e-05	0.000140978	1.6053	up
EIF4A1	1.66863	12.1064	8.45638	1.47152e-15	4.49454e-14	24.6156	up
KIFC2	-1.66794	7.48663	-7.10278	9.86048e-12	1.7202e-10	15.9731	down
TSPYL1	-1.66792	10.6357	-9.90443	4.66404e-20	2.59556e-18	34.8175	down
CASK	1.66754	7.18971	7.1877	5.83885e-12	1.05801e-10	16.4859	up
CCDC50	1.66688	9.76424	8.23673	6.54576e-15	1.83026e-13	23.1487	up
CHEK1	1.66686	6.0468	4.63331	5.489e-06	3.31422e-05	3.13882	up
GBE1	1.66545	10.0156	4.7743	2.89194e-06	1.85767e-05	3.75248	up
ADGRB3	-1.66503	9.2769	-3.71099	0.000248383	0.00101141	-0.475628	down
AACS	-1.66453	7.83684	-9.39345	1.98589e-18	9.0104e-17	31.1198	down
RALGPS1	-1.6645	7.44461	-4.46197	1.17189e-05	6.58773e-05	2.41437	down
RAB3A	-1.66417	7.08649	-9.25073	5.56296e-18	2.39751e-16	30.105	down
MALT1	1.6628	7.10612	6.58765	2.16252e-10	3.08604e-09	12.9562	up
MSN	1.66274	9.88972	3.78692	0.000186162	0.000783467	-0.205048	up
GIMAP6	1.66261	7.53977	5.30786	2.23902e-07	1.82908e-06	6.21423	up
SLC6A15	-1.66046	4.64801	-8.98541	3.69369e-17	1.42414e-15	28.2409	down
SCAMP5	-1.65985	8.16707	-5.60161	5.01657e-08	4.64289e-07	7.66052	down
RPN2	1.65945	11.3382	9.07997	1.88752e-17	7.72806e-16	28.9018	up
FABP6	-1.65896	5.41153	-7.43409	1.24784e-12	2.45794e-11	17.9969	down
RIT1	1.65857	7.40613	8.84055	1.02553e-16	3.72048e-15	27.2357	up
RNASEH2A	1.65844	8.48273	5.49908	8.5143e-08	7.56651e-07	7.14855	up
EEF1AKMT3	1.65833	7.01946	3.7195	0.000240538	0.000983881	-0.445541	up
UST	1.65796	7.9572	3.98472	8.59402e-05	0.00039419	0.522981	up
ELAVL2	-1.65758	4.8343	-6.75777	7.93752e-11	1.20898e-09	13.9345	down
SLC26A2	1.6572	8.06769	4.27727	2.58792e-05	0.00013384	1.66009	up
CNTNAP1	-1.65679	8.49447	-6.84258	4.78459e-11	7.51377e-10	14.429	down
H19	1.65622	6.46672	2.45984	0.014496	0.0349564	-4.19726	up
METRNL	1.65459	7.20092	5.17769	4.26038e-07	3.27792e-06	5.59368	up
WLS	1.65342	9.91488	4.87414	1.82052e-06	1.22479e-05	4.19648	up
FABP3	-1.65314	5.39258	-9.5933	4.63208e-19	2.25009e-17	32.5542	down
KCNMA1	-1.65237	6.44264	-5.74587	2.35398e-08	2.3304e-07	8.39365	down
AEBP1	1.65096	9.36178	2.93269	0.00363423	0.0106591	-2.95723	up
MAP2K4	-1.6504	8.25125	-9.53091	7.30849e-19	3.47173e-17	32.1048	down
SLC9A6	-1.64979	9.87053	-7.82892	9.82772e-14	2.2533e-12	20.4888	down
DNM3	-1.64972	7.98053	-4.73395	3.47943e-06	2.19729e-05	3.57524	down
EIF4E2	1.64798	8.21437	7.39169	1.63133e-12	3.15905e-11	17.7344	up
PGM2	1.64776	7.51657	7.72391	1.94747e-13	4.29343e-12	19.8178	up
PLA2G2A	1.64729	7.54879	1.9865	0.0479387	0.0957275	-5.22905	up
PDLIM3	1.64614	8.88294	3.41714	0.000725384	0.00261011	-1.47562	up
DYSF	-1.64496	8.01831	-8.08457	1.81593e-14	4.72416e-13	22.1464	down
PALLD	1.64443	10.2219	6.19482	2.04309e-09	2.46029e-08	10.768	up
FIBIN	1.64398	8.93011	2.95987	0.00333721	0.00990963	-2.87968	up
ATP8A1	-1.64238	5.4318	-6.15168	2.59896e-09	3.06527e-08	10.5338	down
EHD4	1.6423	8.1811	6.07215	4.03712e-09	4.6036e-08	10.1055	up
SPTBN2	-1.64219	6.21747	-6.86823	4.10199e-11	6.51318e-10	14.5794	down
KNTC1	1.64174	6.79333	6.39577	6.55617e-10	8.6457e-09	11.8748	up
IGFBP7	1.64173	12.5011	6.91696	3.05857e-11	4.94315e-10	14.8662	up
CTXN3	-1.64132	4.3732	-8.03301	2.55951e-14	6.47254e-13	21.8094	down
P2RX5	-1.64052	5.94307	-6.81957	5.4911e-11	8.51442e-10	14.2944	down
STMP1	1.64047	10.2115	8.1313	1.32908e-14	3.54888e-13	22.453	up
MACIR	-1.63976	8.20562	-6.17576	2.27256e-09	2.71194e-08	10.6644	down
DKK3	-1.63739	10.6361	-4.1567	4.27889e-05	0.000210505	1.18279	down
NSG1	-1.63594	7.86811	-3.83721	0.000153405	0.000660645	-0.0231203	down
ADAM9	1.63557	8.73806	5.25997	2.84102e-07	2.27123e-06	5.98443	up
A2M	1.63491	12.37	5.31766	2.13211e-07	1.75341e-06	6.26146	up
CYP20A1	1.63459	6.90216	10.0696	1.35967e-20	8.03466e-19	36.0332	up
OIP5	1.63374	6.06601	4.42436	1.38e-05	7.63039e-05	2.25852	up
PTPN4	-1.63149	7.51876	-6.03327	4.9996e-09	5.62283e-08	9.8977	down
VSTM2A	-1.63069	5.44983	-3.49629	0.000547285	0.00203351	-1.21369	down
BBS7	-1.6306	6.18648	-8.59446	5.69223e-16	1.8296e-14	25.5496	down
NEDD4	1.63032	7.03879	6.59159	2.11337e-10	3.01839e-09	12.9787	up
MCL1	1.62946	9.59098	7.53592	6.53068e-13	1.34332e-11	18.6314	up
CARD8	1.62742	7.81277	8.61331	4.9967e-16	1.62426e-14	25.6778	up
SH3GLB2	-1.62656	6.65357	-7.79262	1.24569e-13	2.83344e-12	20.2562	down
RPL22L1	1.62501	10.3325	5.66674	3.57126e-08	3.38915e-07	7.98967	up
PLTP	1.62495	10.3087	4.08028	5.85023e-05	0.000279291	0.886531	up
MYCBP2	-1.62395	9.53194	-7.40422	1.5073e-12	2.92877e-11	17.8119	down
S100A1	-1.62352	6.9808	-4.77684	2.85841e-06	1.83888e-05	3.76366	down
SOCS2	1.62175	7.52962	2.81648	0.0051957	0.0145466	-3.28108	up
ASPN	1.62099	6.57613	3.1338	0.0019062	0.00607132	-2.36774	up
TMEM151A	-1.62091	5.83618	-8.91736	5.97454e-17	2.24319e-15	27.7675	down
WFDC1	-1.62078	6.44993	-3.98016	8.75158e-05	0.000400565	0.505827	down
ABCC3	1.61932	7.55176	3.23184	0.00137482	0.00457017	-2.06715	up
IGSF8	-1.61846	6.96894	-7.3441	2.20106e-12	4.21955e-11	17.441	down
CLSTN1	-1.61772	10.5853	-7.25153	3.92768e-12	7.28591e-11	16.874	down
DACT3	-1.61569	8.42172	-6.91812	3.03727e-11	4.91798e-10	14.873	down
RND1	-1.61264	6.58055	-6.83986	4.86318e-11	7.63022e-10	14.413	down
CDKN2C	1.61215	8.80917	3.91666	0.000112523	0.000500634	0.268718	up
FKBP14	1.61161	7.44538	5.42556	1.23855e-07	1.06651e-06	6.78617	up
SOCS6	1.61058	6.75406	6.36731	7.7132e-10	1.00406e-08	11.7164	up
PRKAR1B	-1.61017	6.58819	-10.0313	1.8113e-20	1.05227e-18	35.7503	down
NOX4	1.60955	5.8056	3.82431	0.000161241	0.00069005	-0.0699763	up
TYRO3	-1.6089	7.59818	-6.08438	3.77383e-09	4.33499e-08	10.1711	down
GABBR1	-1.60882	9.58542	-3.23464	0.00136189	0.00453418	-2.05844	down
CELF5	-1.6085	5.69653	-7.25037	3.95625e-12	7.331e-11	16.8669	down
TSPYL4	-1.60825	10.1013	-7.41785	1.38286e-12	2.69611e-11	17.8963	down
TPPP3	-1.60789	8.14682	-3.0454	0.00254187	0.00780257	-2.63135	down
PTPRK	-1.60707	9.63691	-5.19644	3.88638e-07	3.01499e-06	5.68225	down
NEUROD2	-1.60469	5.36905	-9.00011	3.32844e-17	1.30081e-15	28.3434	down
EVI2B	1.60368	7.91074	3.83409	0.000155266	0.000667346	-0.0344623	up
SEPTIN4	-1.60359	6.65615	-6.98709	1.99982e-11	3.34197e-10	15.2816	down
MFSD1	1.60318	10.8685	7.59302	4.53102e-13	9.46725e-12	18.9898	up
SSTR2	-1.60291	5.30379	-6.36455	7.8355e-10	1.01844e-08	11.7011	down
TCEAL2	-1.60071	9.82256	-2.78545	0.00570503	0.0157445	-3.36546	down
CADPS	-1.59937	7.53228	-3.55348	0.000445057	0.00169506	-1.02101	down
CDK5R1	-1.59907	6.5716	-4.82636	2.27399e-06	1.49707e-05	3.98303	down
FCGRT	1.59872	8.96911	6.11754	3.14145e-09	3.65497e-08	10.3495	up
PLSCR1	1.59871	9.63238	3.98288	8.65732e-05	0.000396673	0.516051	up
IL10RA	1.59731	7.65696	4.28505	2.5043e-05	0.000129789	1.6913	up
HOOK1	-1.59641	4.48514	-14.9983	7.50766e-38	3.39741e-35	75.3076	down
BIRC5	1.5945	6.81833	4.30137	2.33726e-05	0.000121969	1.75693	up
IL13RA1	1.59331	7.63266	3.89761	0.000121258	0.000535892	0.198264	up
IL10RB	1.59316	7.70062	8.22721	6.97972e-15	1.93586e-13	23.0857	up
GPR158	-1.59222	9.07165	-3.22779	0.00139373	0.00462643	-2.07974	down
CENPW	1.59012	7.72462	4.49849	9.98839e-06	5.71012e-05	2.56681	up
CHRNA9	1.59009	6.04113	2.51344	0.0125098	0.0307796	-4.06711	up
FANCI	1.58976	6.63993	4.53569	8.47945e-06	4.91283e-05	2.72316	up
LRRC73	-1.58975	5.12633	-9.81799	8.85649e-20	4.75926e-18	34.1852	down
FAM107A	-1.5895	10.5027	-2.65013	0.00849725	0.022099	-3.72308	down
R3HDM1	-1.58795	9.34391	-9.68098	2.43412e-19	1.24575e-17	33.1884	down
F13A1	1.58395	8.83142	2.14562	0.032751	0.0694093	-4.9059	up
FAM171A1	-1.58379	9.72898	-5.1239	5.5381e-07	4.15321e-06	5.34095	down
PTTG1IP	1.58321	12.5253	10.6281	1.96929e-22	1.47877e-20	40.2119	up
SCN1A	-1.58303	6.48606	-4.60162	6.32628e-06	3.77495e-05	3.00306	down
PRC1	1.58278	8.57201	3.38755	0.000804893	0.00285911	-1.57213	up
SPRYD3	-1.58173	8.4544	-10.4781	6.20161e-22	4.33508e-20	39.0796	down
SAMD9L	1.58143	7.04668	4.0417	6.83878e-05	0.000321204	0.738844	up
NTM	-1.58127	8.88255	-3.91274	0.00011427	0.000507357	0.254197	down
CYTL1	1.58095	6.74383	3.6781	0.000281017	0.001128	-0.591278	up
PPIB	1.58029	10.9917	6.25913	1.42405e-09	1.76427e-08	11.1193	up
HMG20B	1.57985	8.19764	6.21974	1.77701e-09	2.1672e-08	10.9038	up
PPL	-1.57917	5.58288	-4.17063	4.03973e-05	0.000200193	1.23733	down
RCN1	1.57877	10.4297	7.47338	9.72652e-13	1.95166e-11	18.241	up
KLHDC9	-1.57679	8.51891	-4.60229	6.30748e-06	3.76871e-05	3.00591	down
FLRT3	-1.57677	7.10469	-3.70028	0.000258597	0.00104903	-0.513395	down
GULP1	-1.57652	6.54109	-3.42929	0.000694915	0.00250887	-1.43577	down
APBB1	-1.57563	6.75724	-7.82896	9.82474e-14	2.2533e-12	20.4891	down
CALM3	-1.57563	8.95703	-8.66635	3.45978e-16	1.17115e-14	26.0393	down
GAD2	-1.5751	5.10605	-10.2407	3.7547e-21	2.3825e-19	37.3027	down
TNFAIP6	1.5748	7.02275	2.62777	0.00906195	0.0233662	-3.78054	up
HLA-G	1.57474	9.98099	7.66199	2.90714e-13	6.21009e-12	19.4249	up
TMEM248	1.57459	9.26314	5.86944	1.21744e-08	1.27188e-07	9.03329	up
CNTNAP4	-1.57399	4.59347	-9.55203	6.2641e-19	2.99215e-17	32.2567	down
RAB31	1.5738	11.999	5.66989	3.51271e-08	3.33911e-07	8.00568	up
SEMA4D	-1.57369	7.26949	-6.45895	4.56188e-10	6.20617e-09	12.2283	down
DCAF13	1.57159	9.39617	8.12625	1.37474e-14	3.65944e-13	22.4198	up
SYNDIG1	-1.57107	7.41977	-4.34026	1.98111e-05	0.000105243	1.91419	down
TIMP3	1.57075	8.53095	5.20773	3.67658e-07	2.86723e-06	5.73576	up
TCEAL7	-1.57072	10.1686	-4.3267	2.09896e-05	0.000110955	1.8592	down
THY1	-1.57007	9.32201	-4.92357	1.44376e-06	9.95067e-06	4.41917	down
TAP1	1.56999	8.91416	5.81946	1.59152e-08	1.6242e-07	8.77328	up
CPNE3	1.56945	10.0347	10.4349	8.61523e-22	5.90229e-20	38.7552	up
GPIHBP1	-1.56873	6.288	-6.23554	1.62618e-09	1.99884e-08	10.9901	down
DLL3	1.56832	7.31156	2.82867	0.00500711	0.0140782	-3.24768	up
PLOD2	1.56738	8.99411	2.71563	0.0070205	0.0187986	-3.55209	up
SELENOM	-1.56676	7.35854	-3.491	0.000557778	0.00206447	-1.23137	down
PREPL	-1.56657	9.06073	-10.4196	9.67824e-22	6.60424e-20	38.6404	down
ASPHD2	-1.5664	6.81089	-5.45464	1.06838e-07	9.31163e-07	6.92905	down
ATP6V1H	-1.5658	9.86414	-10.7418	8.21908e-23	6.5433e-21	41.0745	down
TESC	-1.56579	6.38586	-5.04496	8.10683e-07	5.85244e-06	4.97408	down
SEC11A	1.56527	11.6076	12.627	2.60592e-29	4.5264e-27	55.8596	up
PLAT	1.56398	8.20123	2.50673	0.0127442	0.0312757	-4.08353	up
GPD1L	-1.56308	8.995	-5.93254	8.65952e-09	9.28361e-08	9.36404	down
RERG	-1.56272	4.76458	-5.67769	3.37198e-08	3.22495e-07	8.0453	down
KCNH3	-1.56258	6.0629	-11.549	1.50002e-25	1.73116e-23	47.3026	down
INSM1	1.56192	7.70715	2.26849	0.0240499	0.0534872	-4.63988	up
LANCL1	-1.56191	9.59349	-8.55387	7.53232e-16	2.40754e-14	25.2741	down
KCNK12	-1.56176	5.38211	-7.69681	2.32128e-13	5.05274e-12	19.6456	down
LRRN1	1.5613	8.8988	3.05932	0.00243033	0.00751114	-2.59032	up
CAPG	1.56127	8.42832	3.53592	0.000474368	0.00179359	-1.08048	up
C2orf68	1.56113	7.58491	6.33284	9.38487e-10	1.2025e-08	11.5254	up
S100A16	1.56051	10.704	4.19689	3.62316e-05	0.000181962	1.34056	up
ATP1A2	-1.55984	10.1412	-2.47436	0.0139321	0.0338098	-4.16227	down
PCDH18	1.55919	7.25503	5.54913	6.58267e-08	5.95453e-07	7.39751	up
ARHGDIB	1.55889	9.75141	5.28685	2.48604e-07	2.01431e-06	6.11322	up
PRKCQ-AS1	-1.55879	6.07104	-6.01418	5.55121e-09	6.15068e-08	9.79599	down
FAM107B	-1.55875	8.59461	-4.48325	1.06782e-05	6.06613e-05	2.50309	down
NXT2	1.55851	8.18228	6.61898	1.8004e-10	2.5886e-09	13.135	up
SELENBP1	-1.55847	6.52259	-3.76446	0.000202832	0.000846372	-0.285582	down
PACSIN1	-1.55828	5.63132	-11.837	1.51923e-26	1.8931e-24	49.5652	down
CORO1C	1.5579	10.3866	7.32924	2.41627e-12	4.61155e-11	17.3496	up
CERCAM	-1.55729	8.11471	-6.02835	5.13653e-09	5.74302e-08	9.87144	down
PRPS2	-1.55692	7.66	-3.32299	0.00100739	0.00347713	-1.77999	down
OLA1	-1.55614	7.72482	-7.86902	7.55721e-14	1.75376e-12	20.7466	down
TSPAN12	1.55515	6.55958	5.03183	8.63365e-07	6.2197e-06	4.9135	up
CSRP1	-1.55243	10.5532	-3.46691	0.000607978	0.00222869	-1.31155	down
IRX2	1.55232	6.00087	2.58377	0.0102724	0.0259886	-3.89226	up
CLDN11	-1.55126	6.91083	-5.59359	5.22992e-08	4.80416e-07	7.62019	down
RAB33A	-1.55122	7.91248	-3.10515	0.00209406	0.00659877	-2.45396	down
NAT1	1.55073	6.07304	4.79582	2.61912e-06	1.69956e-05	3.84749	up
DDX39A	1.55067	9.94455	7.23836	4.26342e-12	7.87474e-11	16.7937	up
STAMBPL1	-1.55059	7.29069	-4.70736	3.92775e-06	2.45606e-05	3.45915	down
TREM1	1.54859	6.55116	2.86241	0.00451721	0.0129033	-3.15454	up
BCL2A1	1.54834	6.35674	2.84793	0.00472184	0.0133834	-3.19464	up
TMEM218	1.54738	8.61613	10.0081	2.15327e-20	1.23838e-18	35.5798	up
NPC2	1.5462	10.5473	4.5993	6.39231e-06	3.81013e-05	2.99314	up
CHST11	1.54476	6.61403	6.67778	1.2744e-10	1.88919e-09	13.4723	up
GNAI3	1.54398	9.26364	8.25134	5.93127e-15	1.66657e-13	23.2456	up
RPS4Y1	1.54361	9.97271	1.41292	0.158773	0.253412	-6.19176	ns
NUP107	1.54346	9.16487	5.40299	1.38856e-07	1.18558e-06	6.67568	up
SALL3	1.54302	6.3955	3.48673	0.000566369	0.00209132	-1.2456	up
TMEM63A	-1.54228	6.20848	-8.65805	3.66511e-16	1.23822e-14	25.9826	down
LDOC1	-1.5417	9.31849	-4.33253	2.04744e-05	0.000108398	1.88285	down
SLC24A2	-1.54161	5.00156	-12.7464	9.84794e-30	1.88161e-27	56.8217	down
PPP1R9A	-1.54143	6.80771	-4.95965	1.21756e-06	8.51453e-06	4.58291	down
TAC3	-1.53937	7.11686	-5.39165	1.47041e-07	1.24557e-06	6.62034	down
MCUB	1.5389	7.73531	2.6813	0.00776272	0.0204736	-3.6422	up
RACK1	1.53782	13.315	11.0167	9.78358e-24	8.8083e-22	43.1759	up
COL15A1	1.53729	6.00517	2.9626	0.00330871	0.00983688	-2.87187	up
CDH19	-1.53726	5.404	-3.03418	0.00263522	0.00806033	-2.66431	down
RUNX1T1	-1.535	6.09628	-5.17252	4.36957e-07	3.34845e-06	5.56929	down
PRSS23	1.53428	8.42784	3.14813	0.00181819	0.00583748	-2.32434	up
LRRC7	-1.5338	4.276	-12.2029	8.07685e-28	1.25126e-25	52.4652	down
PDZD4	-1.53288	8.00156	-5.60082	5.03723e-08	4.657e-07	7.65654	down
PRKACB	-1.53268	10.0415	-6.28352	1.24097e-09	1.55764e-08	11.2533	down
KCNN1	-1.53262	6.16018	-11.8657	1.20827e-26	1.53907e-24	49.7915	down
FAM50B	-1.53238	6.60997	-5.64807	3.93779e-08	3.70428e-07	7.89501	down
ZNF765	1.53204	7.52329	7.28381	3.21119e-12	6.04154e-11	17.0711	up
AATK	-1.53082	8.0966	-8.09069	1.74332e-14	4.54904e-13	22.1865	down
CENPH	1.53057	6.65146	4.50489	9.71157e-06	5.56296e-05	2.59363	up
PDGFC	1.53057	9.003	5.05102	7.87448e-07	5.70626e-06	5.00207	up
COQ2	1.52994	7.67583	5.76078	2.1752e-08	2.17091e-07	8.47024	up
COTL1	1.52976	9.66844	5.5324	7.17536e-08	6.45332e-07	7.31408	up
NKIRAS1	-1.5292	8.81051	-6.95904	2.37115e-11	3.90559e-10	15.1151	down
CYREN	1.52905	8.14451	8.65449	3.75672e-16	1.26668e-14	25.9583	up
IFI35	1.528	7.82802	5.6445	4.01201e-08	3.76586e-07	7.87693	up
NCKIPSD	-1.52767	7.96164	-10.014	2.06129e-20	1.18946e-18	35.6228	down
FAAH	-1.52684	6.20219	-9.52398	7.68758e-19	3.64175e-17	32.0549	down
PIPOX	1.52649	8.68522	2.96335	0.00330086	0.00981865	-2.86971	up
YWHAG	-1.52589	12.4518	-11.4211	4.11918e-25	4.31911e-23	46.3046	down
MCM5	1.52498	7.73252	6.5243	3.12671e-10	4.35359e-09	12.5966	up
CDKN1C	-1.52486	7.31442	-5.63158	4.29183e-08	4.011e-07	7.81162	down
ARHGEF40	1.52398	9.26746	8.94816	4.807e-17	1.83692e-15	27.9815	up
SLC7A7	1.52363	8.71255	4.42334	1.38612e-05	7.65681e-05	2.25431	up
NT5E	1.52312	7.46018	3.94712	9.97845e-05	0.000450352	0.382016	up
ARHGEF4	-1.52282	7.04109	-5.74898	2.31557e-08	2.29634e-07	8.4096	down
PLAAT3	-1.52209	9.44281	-3.30075	0.00108747	0.00372291	-1.85073	down
MCF2	-1.51948	4.8954	-6.58141	2.24271e-10	3.19782e-09	12.9207	down
SYNJ2	-1.51834	5.55664	-9.22795	6.55206e-18	2.80971e-16	29.9438	down
OSMR	1.51796	6.67885	3.08596	0.00222924	0.00696348	-2.51127	up
ABI3BP	1.51775	7.26084	2.20938	0.0279467	0.0607395	-4.76966	up
CENPU	1.5177	6.16215	4.81363	2.41212e-06	1.57954e-05	3.92646	up
ATP6V1A	-1.51748	9.27121	-6.27275	1.31878e-09	1.64331e-08	11.1941	down
MIR600HG	-1.51646	6.23484	-9.73301	1.65944e-19	8.73199e-18	33.5661	down
NME4	1.51641	8.9841	8.4857	1.20365e-15	3.72935e-14	24.8132	up
PLEKHB1	-1.516	10.1738	-3.21888	0.00143615	0.00474312	-2.10737	down
CCDC92	-1.51575	9.43575	-7.87229	7.39684e-14	1.71887e-12	20.7676	down
DENND2A	1.51567	8.28023	4.63772	5.38132e-06	3.26065e-05	3.15778	up
ARHGEF6	1.51561	10.612	5.11529	5.77426e-07	4.29845e-06	5.30073	up
POGLUT3	1.51528	7.6602	4.39226	1.58524e-05	8.64295e-05	2.12641	up
HJURP	1.5152	6.4036	4.44016	1.28854e-05	7.17096e-05	2.32388	up
PDIA2	-1.51492	5.85323	-7.01558	1.68145e-11	2.84309e-10	15.4511	down
NALCN	-1.51402	6.74093	-4.35723	1.8425e-05	9.8795e-05	1.98322	down
CENPA	1.51251	6.40774	4.36273	1.79964e-05	9.67084e-05	2.00562	up
GUSB	1.51207	10.0001	6.10368	3.392e-09	3.91731e-08	10.2748	up
ZNF516	1.51158	7.21534	6.71046	1.05075e-10	1.57668e-09	13.6606	up
IER2	1.51091	10.3741	5.48702	9.05656e-08	7.98649e-07	7.08884	up
CTSO	1.51091	9.1046	5.84124	1.41647e-08	1.4568e-07	8.88634	up
FXYD5	1.50916	7.5219	4.31647	2.19229e-05	0.000115216	1.81782	up
SMIM3	1.50864	8.70994	2.96496	0.00328414	0.00977736	-2.86508	up
LPGAT1	-1.50809	6.21901	-6.31029	1.06662e-09	1.35362e-08	11.4007	down
CD74	1.50796	9.59038	3.69297	0.000265791	0.00107441	-0.539102	up
TANC1	1.50782	9.76125	7.11947	8.89854e-12	1.56943e-10	16.0736	up
PAQR8	-1.5074	9.22784	-3.81398	0.000167794	0.000714878	-0.107427	down
RCSD1	1.50644	6.86735	4.43772	1.30228e-05	7.23789e-05	2.31377	up
SNORA61	1.50466	7.12332	5.6759	3.40375e-08	3.24992e-07	8.03621	up
ABLIM2	-1.50453	5.98959	-13.4218	3.85271e-32	1.00381e-29	62.3033	down
CDKN2D	-1.5045	6.73992	-7.89421	6.40527e-14	1.50061e-12	20.9089	down
NPTN	-1.50444	11.4819	-10.6687	1.44172e-22	1.10186e-20	40.5197	down
C3AR1	1.50418	9.16793	4.05258	6.54489e-05	0.000308345	0.78038	up
SOWAHC	1.50278	7.97354	5.33466	1.95834e-07	1.6198e-06	6.34355	up
C3	1.5023	11.4209	2.44875	0.0149403	0.0358028	-4.22385	up
TLN2	-1.50036	6.48565	-9.61723	3.88718e-19	1.9153e-17	32.727	down
TP53	1.49882	6.32271	6.17031	2.34274e-09	2.78794e-08	10.6348	up
KCNMB4	-1.49841	9.50475	-3.63028	0.000335746	0.00131694	-0.757783	down
GLDN	-1.49788	9.11068	-2.55412	0.0111678	0.0279131	-3.96653	down
PPP1R13B	-1.49716	6.6461	-6.96459	2.29263e-11	3.79077e-10	15.148	down
TEX9	1.4968	5.87514	4.63955	5.33729e-06	3.23854e-05	3.16564	up
ZFPM2	-1.49599	7.19135	-2.17738	0.0302753	0.0649225	-4.83851	down
AP3M2	-1.49596	9.28213	-8.08717	1.78474e-14	4.65005e-13	22.1634	down
PPP3R1	-1.49579	5.22362	-9.13551	1.27024e-17	5.2761e-16	29.2918	down
PRKX	1.49497	7.39465	4.19357	3.67348e-05	0.00018422	1.32747	up
CD300A	1.49495	8.02208	4.27084	2.659e-05	0.000137063	1.63434	up
KIF3C	-1.49472	8.59808	-5.72014	2.69699e-08	2.63178e-07	8.26177	down
CALHM6	1.49465	6.95648	3.6174	0.000352111	0.00137299	-0.802275	up
CARD6	1.49446	6.5769	4.90066	1.60797e-06	1.09855e-05	4.3157	up
MAP3K7CL	1.49381	5.75123	3.89807	0.000121043	0.000535352	0.19994	up
ASCL1	1.49344	8.7343	2.74451	0.00644637	0.0174928	-3.47544	up
ENPP6	-1.49335	5.92525	-3.07656	0.00229838	0.0071536	-2.53924	down
ACTA2	1.49132	10.3709	3.09949	0.00213308	0.00669963	-2.47088	up
GORAB	1.49003	8.36194	8.53211	8.74978e-16	2.77092e-14	25.1268	up
SLC48A1	-1.48984	8.33832	-5.53661	7.02141e-08	6.3281e-07	7.33507	down
MNS1	1.48975	7.42801	5.01325	9.43603e-07	6.74901e-06	4.82801	up
CALD1	1.4897	9.3297	5.20668	3.69564e-07	2.88079e-06	5.73077	up
RPS6KA5	-1.48963	7.04219	-5.24814	3.01233e-07	2.39372e-06	5.92794	down
TRIM24	1.48958	9.42539	6.21824	1.79201e-09	2.18393e-08	10.8956	up
KLF10	1.48956	8.81116	5.01855	9.19992e-07	6.60275e-06	4.85239	up
CPNE5	-1.48899	7.29885	-3.57689	0.000408627	0.00157163	-0.94132	down
EID2B	-1.48895	6.655	-6.08333	3.79585e-09	4.35446e-08	10.1655	down
ZNF25	-1.48886	8.34102	-5.18167	4.17826e-07	3.22773e-06	5.61244	down
B3GNT5	1.48853	7.2359	4.16142	4.19633e-05	0.000206881	1.20126	up
WDR17	-1.48838	5.62505	-7.26534	3.60358e-12	6.72096e-11	16.9583	down
CELF6	-1.48805	6.31164	-6.71561	1.01921e-10	1.53202e-09	13.6904	down
SSBP3	-1.48725	7.30351	-4.97798	1.11617e-06	7.86305e-06	4.6665	down
ATP6V0A2	1.48666	6.20169	6.98419	2.03545e-11	3.39492e-10	15.2643	up
SEC61A1	1.48583	9.29846	6.01913	5.40261e-09	6.01316e-08	9.82236	up
WDR5B	1.48578	7.07533	6.6785	1.26898e-10	1.88278e-09	13.4764	up
TSPYL2	-1.48558	8.83406	-5.23818	3.16438e-07	2.50182e-06	5.88044	down
TRIP6	1.48552	8.87506	3.75115	0.000213368	0.000884966	-0.333112	up
ELAPOR2	-1.48269	6.36739	-5.78023	1.96173e-08	1.96814e-07	8.57041	down
RAI14	1.48266	8.49827	5.84791	1.3667e-08	1.41406e-07	8.92105	up
NAGPA	-1.48247	7.41062	-8.50285	1.06998e-15	3.35754e-14	24.9289	down
BTBD3	-1.48205	9.7499	-5.67458	3.42748e-08	3.26712e-07	8.02948	down
ASIC2	-1.48201	4.8961	-10.6414	1.77814e-22	1.347e-20	40.3127	down
FAR2	-1.4801	6.9974	-3.89157	0.000124159	0.000548431	0.175991	down
ARPC1B	1.47998	9.60002	4.47328	1.11543e-05	6.29294e-05	2.46147	up
TSPOAP1	-1.47984	6.4515	-4.92616	1.42627e-06	9.84195e-06	4.43088	down
LURAP1L	-1.4798	6.16019	-5.00388	9.86742e-07	7.01448e-06	4.78502	down
MSH5	1.47845	5.95646	5.99771	6.07417e-09	6.67848e-08	9.70851	up
MAD2L1	1.47814	8.02253	3.74918	0.000214971	0.000890328	-0.340137	up
PRKD3	1.47806	7.86939	9.69456	2.20275e-19	1.13866e-17	33.2869	up
NECAP2	1.4775	8.20966	7.73268	1.83979e-13	4.07693e-12	19.8736	up
RND3	1.4757	9.8581	3.44675	0.000653208	0.00237375	-1.37827	up
MAPK8IP2	-1.47536	6.25147	-7.75467	1.59491e-13	3.56646e-12	20.0137	down
ATP10D	1.47506	8.36874	6.0229	5.29232e-09	5.90186e-08	9.8424	up
SFRP4	1.47471	6.13754	3.16722	0.00170675	0.00551783	-2.26623	up
TLR3	1.47362	5.76381	4.28313	2.52474e-05	0.00013073	1.68358	up
LBR	1.47307	9.92593	8.16733	1.04398e-14	2.84958e-13	22.6901	up
YES1	1.47299	8.55086	5.34851	1.82697e-07	1.52139e-06	6.4106	up
MAPRE3	-1.4717	5.92055	-7.34004	2.25787e-12	4.32365e-11	17.416	down
SLC30A3	-1.47103	6.94719	-11.3919	5.1871e-25	5.30936e-23	46.0769	down
P4HB	1.4705	10.1749	5.24996	2.98529e-07	2.37662e-06	5.93664	up
TSPAN8	-1.4696	4.77959	-5.64053	4.09597e-08	3.83838e-07	7.85686	down
C6orf136	-1.4695	8.07125	-7.70115	2.25706e-13	4.93797e-12	19.6731	down
TUBB2A	-1.46908	12.4035	-6.27764	1.28292e-09	1.60561e-08	11.2209	down
RASL10A	-1.46893	6.91032	-3.19138	0.00157484	0.00514261	-2.19225	down
LAP3	1.46821	10.8936	6.02817	5.14148e-09	5.74482e-08	9.8705	up
IGKC	1.46812	8.65387	2.17512	0.0304459	0.0652233	-4.84333	up
LSM7	1.46772	10.48	7.55597	5.74517e-13	1.186e-11	18.757	up
MYOT	-1.46723	5.62621	-3.23653	0.0013532	0.0045085	-2.05254	down
DIRAS3	1.46683	7.44229	2.313	0.0214373	0.048621	-4.54	up
ATP6V1B2	-1.46678	10.5972	-8.63299	4.36036e-16	1.44181e-14	25.8118	down
SLC14A1	-1.4665	6.33642	-1.89214	0.0594896	0.114325	-5.40926	ns
SIMC1	-1.46587	6.89115	-3.30664	0.0010657	0.0036559	-1.83203	down
RNFT1	1.46541	6.98256	8.09853	1.65448e-14	4.34358e-13	22.2379	up
C11orf96	1.46524	10.9291	4.44933	1.23822e-05	6.91988e-05	2.36187	up
DPYD	1.46427	8.7529	2.28489	0.0230568	0.0516862	-4.60331	up
MEGF10	-1.46417	7.57326	-2.66668	0.00809974	0.0212095	-3.68024	down
REPS2	-1.46402	5.98985	-5.89831	1.04208e-08	1.10207e-07	9.18427	down
IGHA1	1.4637	5.75852	2.02338	0.0439709	0.0890604	-5.15631	up
RFPL2	-1.46307	4.75128	-14.3006	2.59838e-35	9.30869e-33	69.5247	down
SHC3	-1.46273	7.66506	-4.14751	4.44397e-05	0.000217841	1.14691	down
CNIH4	1.46227	9.90886	6.30186	1.11872e-09	1.41448e-08	11.3543	up
COL5A1	1.46217	7.0427	2.93757	0.00357915	0.0105299	-2.94335	up
DRAXIN	1.46137	6.57256	3.35602	0.0008985	0.00314551	-1.6741	up
H2AZ2	1.45988	10.7862	7.97672	3.71729e-14	9.05419e-13	21.443	up
NAPEPLD	-1.45879	7.82623	-7.9829	3.5683e-14	8.71599e-13	21.4831	down
CALM1	-1.45808	11.4503	-8.11894	1.44354e-14	3.82483e-13	22.3718	down
TOLLIP	-1.45672	7.20096	-9.39502	1.96341e-18	8.93195e-17	31.131	down
SLC2A5	1.45647	8.1872	2.95508	0.00338796	0.010043	-2.89341	up
MAFB	1.45627	10.5761	4.07598	5.95318e-05	0.000283576	0.870022	up
RTN2	-1.45624	6.27335	-8.35135	3.01265e-15	8.84054e-14	23.9113	down
RRP15	1.45504	8.27988	7.81126	1.10301e-13	2.51223e-12	20.3755	up
SLC22A4	1.45478	7.20928	4.75413	3.17259e-06	2.02433e-05	3.66371	up
IGIP	-1.45467	8.55319	-5.96466	7.27362e-09	7.87144e-08	9.53343	down
MCM3	1.45413	8.71025	7.18507	5.93503e-12	1.0743e-10	16.4699	up
TM9SF1	1.45401	8.48893	7.47171	9.83004e-13	1.97013e-11	18.2307	up
TUBG2	-1.45348	7.96096	-6.67641	1.28474e-10	1.90124e-09	13.4644	down
RTN4RL1	-1.45341	5.19815	-9.97851	2.6863e-20	1.51952e-18	35.3616	down
GRIN1	-1.45325	5.94236	-12.9802	1.4563e-30	3.16995e-28	58.7115	down
EIF5A2	-1.45302	5.87177	-8.14743	1.19301e-14	3.20046e-13	22.559	down
CD68	1.453	7.26662	4.2359	3.07922e-05	0.000156657	1.49496	up
UBD	1.45286	6.33738	2.88408	0.00422605	0.0121687	-3.09418	up
PDLIM1	1.45262	8.65459	3.29396	0.00111309	0.00380304	-1.87225	up
FBLL1	-1.45051	7.10028	-3.50057	0.000538932	0.002007	-1.19937	down
SYT5	-1.4505	5.238	-13.083	6.26987e-31	1.45698e-28	59.5448	down
SOX10	-1.4503	7.077	-3.34927	0.00091981	0.00320703	-1.69581	down
IDI2-AS1	-1.44951	5.1433	-6.45786	4.5907e-10	6.24045e-09	12.2221	down
SCN8A	-1.44933	4.96028	-12.1947	8.63228e-28	1.32536e-25	52.3995	down
GALNT10	1.4484	7.48835	5.12291	5.56479e-07	4.16959e-06	5.33632	up
KCNJ2	-1.44796	7.61015	-4.17115	4.03096e-05	0.000199874	1.23939	down
STK38	1.44786	7.4764	9.2157	7.15436e-18	3.06036e-16	29.8572	up
APOE	1.4457	11.4324	3.62537	0.000341898	0.00133742	-0.774762	up
YJEFN3	-1.44556	5.26014	-8.97488	3.97947e-17	1.52748e-15	28.1675	down
EGR4	-1.44494	5.10058	-11.1615	3.16188e-24	2.95498e-22	44.2914	down
SRBD1	1.44382	7.25268	9.46173	1.20976e-18	5.62246e-17	31.6081	up
TRIM2	-1.44355	9.81386	-6.03499	4.9528e-09	5.57385e-08	9.90684	down
SATB2	-1.44345	8.50003	-5.11713	5.72313e-07	4.26778e-06	5.30929	down
TGFBR1	1.44327	6.63801	8.30836	4.03327e-15	1.16761e-13	23.6246	up
SERTAD4	-1.4428	5.40906	-4.82692	2.26815e-06	1.49437e-05	3.98549	down
SEC61A2	-1.44272	7.3849	-6.41775	5.78078e-10	7.71189e-09	11.9975	down
ATP6V0E1	1.44259	11.9579	9.73251	1.66556e-19	8.73199e-18	33.5625	up
NDRG3	-1.44186	8.42566	-5.12997	5.37716e-07	4.05373e-06	5.36936	down
FGL2	1.44147	7.19606	3.66515	0.000294939	0.00117838	-0.636548	up
DRAM2	1.43967	7.99421	8.34706	3.10173e-15	9.08642e-14	23.8827	up
TSPAN5	-1.4388	9.18381	-4.47937	1.0861e-05	6.1517e-05	2.48689	down
ICAM5	-1.43847	5.67002	-8.35493	2.94014e-15	8.65731e-14	23.9352	down
P4HA1	1.43828	9.19458	4.8993	1.61821e-06	1.10467e-05	4.3096	up
CASP6	1.43649	7.47983	5.21461	3.5543e-07	2.78196e-06	5.76837	up
PLXNB2	1.43635	9.12026	6.55345	2.63971e-10	3.70853e-09	12.7617	up
CD63	1.4362	12.6971	6.44529	4.93488e-10	6.66547e-09	12.1517	up
SORCS2	-1.43595	6.75504	-6.00604	5.80394e-09	6.40183e-08	9.75273	down
PRICKLE1	-1.43591	7.98465	-3.77219	0.000196942	0.000824997	-0.257914	down
MCM7	1.4345	9.42467	5.36681	1.66651e-07	1.3986e-06	6.4994	up
EFHC1	1.43369	8.54706	5.28241	2.54153e-07	2.0557e-06	6.09192	up
RGS18	1.43322	6.45091	3.80248	0.000175375	0.000743528	-0.148963	up
ARF3	-1.43312	9.51318	-8.96172	4.36785e-17	1.67282e-15	28.0758	down
DEPTOR	-1.43289	7.37251	-4.13553	4.66823e-05	0.000227472	1.10026	down
BEX1	-1.43287	12.1538	-3.0496	0.00250774	0.00771641	-2.61899	down
UGDH	1.43273	8.14745	6.55968	2.54559e-10	3.58152e-09	12.7971	up
KANK2	1.43265	8.79496	5.49213	8.82291e-08	7.80209e-07	7.11412	up
STIL	1.43216	6.70335	4.12955	4.78436e-05	0.000232411	1.07698	up
PTK2B	-1.43212	6.71279	-9.77416	1.22482e-19	6.50064e-18	33.8655	down
TRIM22	1.43196	9.50307	3.53577	0.000474618	0.00179414	-1.08097	up
JPH1	-1.43157	5.11882	-8.0514	2.26491e-14	5.77e-13	21.9294	down
CHL1	-1.43123	9.62079	-2.0307	0.0432174	0.0878447	-5.14172	down
PRCP	1.43122	11.0832	6.62643	1.72348e-10	2.4947e-09	13.1776	up
DNAJB14	-1.43118	8.13646	-5.74408	2.37644e-08	2.34867e-07	8.38444	down
GMFG	1.43092	8.13145	5.06714	7.28723e-07	5.32333e-06	5.07666	up
SPC25	1.43078	5.45457	3.79548	0.000180152	0.000761153	-0.174216	up
TMEM71	1.43012	6.53527	3.38972	0.000798796	0.0028398	-1.56508	up
CPNE8	-1.42966	5.4301	-4.55924	7.63997e-06	4.47012e-05	2.82274	down
PALM	-1.42961	8.51251	-5.09754	6.29286e-07	4.63633e-06	5.2179	down
PLBD1	1.4296	7.34247	3.83262	0.000156149	0.000670278	-0.0397942	up
CKLF	1.42956	8.81217	8.35502	2.93843e-15	8.65731e-14	23.9358	up
STXBP5	-1.42941	4.565	-11.3087	9.97696e-25	9.80364e-23	45.4307	down
CEP170B	-1.4287	7.91509	-9.277	4.60512e-18	2.02014e-16	30.2911	down
TEX29	-1.4286	4.98278	-12.9991	1.24772e-30	2.75075e-28	58.8644	down
B3GAT1	-1.4286	9.3814	-3.83155	0.000156796	0.000672719	-0.0436825	down
C2CD2L	-1.42834	7.31702	-9.38552	2.10326e-18	9.51783e-17	31.0632	down
GNB5	-1.42793	7.6255	-6.74314	8.65772e-11	1.30939e-09	13.8497	down
ANK2	-1.42769	9.13715	-5.03702	8.42161e-07	6.07204e-06	4.93743	down
PYCARD	1.42705	7.71216	4.17938	3.89608e-05	0.000193857	1.27166	up
IER3	1.42627	8.70489	3.13349	0.00190812	0.00607518	-2.36866	up
PPM1K	-1.42585	8.71022	-4.31778	2.18004e-05	0.000114625	1.82315	down
LRP2	-1.42572	4.65839	-11.2111	2.14558e-24	2.04974e-22	44.6744	down
DGCR5	-1.42461	6.36851	-11.44	3.55018e-25	3.81556e-23	46.4514	down
HAPLN2	-1.42453	6.54244	-6.22429	1.73216e-09	2.12303e-08	10.9286	down
DCTN1	-1.42402	8.80417	-7.43245	1.26089e-12	2.47797e-11	17.9867	down
HSD17B6	-1.42377	6.29595	-3.52914	0.000486153	0.0018313	-1.10336	down
LMO2	1.42357	10.4661	4.44281	1.27381e-05	7.09573e-05	2.33484	up
STMN1	-1.42217	8.99425	-5.49353	8.75994e-08	7.75275e-07	7.12104	down
JAM2	1.42194	9.93601	6.11847	3.12527e-09	3.6386e-08	10.3545	up
SFRP1	-1.42138	5.59253	-3.54295	0.000462412	0.00175378	-1.05668	down
ABCA5	-1.42129	6.88671	-3.40661	0.000752784	0.00269516	-1.51003	down
SECISBP2L	-1.42092	8.45362	-5.46024	1.03838e-07	9.08698e-07	6.95659	down
SCIN	1.42032	6.84163	2.58458	0.0102491	0.0259449	-3.89024	up
ATP6V0A1	-1.41973	8.42195	-7.44424	1.17013e-12	2.31815e-11	18.0599	down
SATB1	-1.41961	9.69857	-3.49161	0.000556561	0.0020613	-1.22934	down
FRMD3	1.41919	7.82488	3.34673	0.000927952	0.0032341	-1.70397	up
OXCT1	-1.41862	9.84693	-7.62368	3.72096e-13	7.84137e-12	19.1829	down
NUP205	1.41857	8.85731	7.98515	3.51567e-14	8.62418e-13	21.4977	up
MAPRE1	1.41689	10.6095	12.0464	2.84408e-27	3.9441e-25	51.221	up
EIF4E3	-1.41589	7.09442	-7.04479	1.40683e-11	2.40476e-10	15.6255	down
STK33	1.41472	7.04261	5.71445	2.77919e-08	2.70447e-07	8.23267	up
TMEM176B	1.41402	9.18741	2.66743	0.00808227	0.0211735	-3.67831	up
ALYREF	1.41387	7.89582	3.79893	0.000177786	0.00075245	-0.161792	up
CDKN3	1.41369	7.44559	3.01161	0.00283254	0.00857995	-2.73024	up
ADRA2A	-1.41364	4.91794	-5.30266	2.2979e-07	1.87451e-06	6.18918	down
KIF23	1.41244	5.4481	3.64056	0.000323197	0.00127587	-0.722159	up
RAPGEF3	-1.41188	6.20367	-8.77504	1.62272e-16	5.70639e-15	26.7842	down
PPEF1	-1.41144	4.61147	-7.5889	4.65253e-13	9.69757e-12	18.9638	down
PCDHB2	1.41044	6.76749	3.12321	0.0019737	0.00626888	-2.39967	up
RUBCNL	1.40957	7.20936	3.03383	0.00263817	0.00806554	-2.66533	up
AURKB	1.40939	5.6354	3.77748	0.000193007	0.000810292	-0.238964	up
ARHGEF26	1.40937	7.3591	4.16311	4.16726e-05	0.000205802	1.20785	up
FOLH1B	-1.40871	4.73025	-8.42594	1.81207e-15	5.4476e-14	24.411	down
ATP6V1E1	-1.40842	11.3841	-10.8373	3.93392e-23	3.23673e-21	41.8019	down
EFR3A	-1.40834	9.82062	-8.75497	1.8669e-16	6.52503e-15	26.6463	down
DDR1	1.40661	11.615	6.33259	9.39846e-10	1.2025e-08	11.5239	up
PAIP1	-1.40472	6.91163	-4.72374	3.64548e-06	2.29038e-05	3.53058	down
ARSJ	1.40428	6.27009	2.80865	0.00532019	0.0148423	-3.30246	up
TREM2	1.40352	9.25943	3.37442	0.000842704	0.00297498	-1.61469	up
LHFPL2	1.40348	8.93765	4.49491	1.01466e-05	5.78516e-05	2.55181	up
SRGAP3	-1.40325	8.77252	-4.41441	1.44068e-05	7.92766e-05	2.21751	down
HNRNPAB	1.40231	11.09	8.32571	3.58567e-15	1.0433e-13	23.7402	up
KIF17	-1.4022	5.92821	-15.0284	5.8274e-38	2.70832e-35	75.5582	down
NDEL1	-1.40216	8.54019	-10.1103	1.00172e-20	5.96043e-19	36.3346	down
CMTM5	-1.40216	8.0845	-3.15206	0.00179472	0.00577184	-2.31241	down
RUSC2	-1.40169	8.18504	-7.86423	7.79858e-14	1.80734e-12	20.7157	down
MPZL1	1.40159	8.52962	6.9723	2.18788e-11	3.62804e-10	15.1937	up
NUP160	1.40154	6.51976	8.4943	1.13462e-15	3.541e-14	24.8713	up
NUPR1	1.40151	9.7932	3.60296	0.000371358	0.00144053	-0.852009	up
GYPC	1.40138	8.33005	3.61245	0.000358604	0.00139483	-0.819352	up
RORB	-1.4008	5.24951	-5.23513	3.21239e-07	2.53628e-06	5.86592	down
LARGE1	-1.39783	7.51337	-6.50247	3.54839e-10	4.91289e-09	12.4732	down
RAP1GDS1	-1.39647	9.26208	-8.2895	4.58285e-15	1.30908e-13	23.499	down
GABRA3	-1.39641	5.18522	-3.87549	0.000132208	0.000579813	0.116834	down
PLCB1	-1.39529	7.04246	-4.54596	8.10274e-06	4.71522e-05	2.76656	down
CCNA2	1.39461	5.82384	3.78028	0.000190952	0.000802641	-0.228906	up
PLEKHF2	1.39419	7.44372	4.73076	3.53051e-06	2.22547e-05	3.56128	up
TCFL5	-1.39228	8.61747	-4.10036	5.39091e-05	0.000259089	0.963929	down
TNFRSF12A	1.39205	8.27649	3.22594	0.00140243	0.00464757	-2.08548	up
FZD2	1.39064	6.58042	4.22899	3.16948e-05	0.000160869	1.46753	up
PDIA6	1.38975	10.9496	7.67966	2.5935e-13	5.60274e-12	19.5369	up
TMEM59L	-1.38932	7.55915	-5.79894	1.77574e-08	1.78885e-07	8.66703	down
FHL2	-1.38853	7.56281	-2.96869	0.00324577	0.00968325	-2.85438	down
LHX6	-1.3877	5.53926	-12.3799	1.9351e-28	3.13925e-26	53.8776	down
GIMAP4	1.38635	8.01272	3.9487	9.9161e-05	0.000447787	0.387929	up
FAM102B	-1.38628	7.82345	-5.74954	2.30868e-08	2.29083e-07	8.41249	down
PTPRG	1.38586	8.3532	5.34457	1.86351e-07	1.55031e-06	6.39148	up
CASP3	1.38448	8.88678	5.73996	2.42877e-08	2.39616e-07	8.36332	up
TRIM4	1.38435	8.62911	7.02567	1.58107e-11	2.67862e-10	15.5113	up
LARP6	-1.38434	8.3868	-5.41223	1.32516e-07	1.13427e-06	6.72084	down
DLEU1	1.38392	7.9465	6.27599	1.29488e-09	1.61705e-08	11.2119	up
PTGFRN	1.38355	8.55062	3.62076	0.000347768	0.00135791	-0.790675	up
SLC25A22	-1.38196	6.81325	-7.2031	5.30727e-12	9.6986e-11	16.5793	down
PGLS	1.38143	9.45411	8.84521	9.92551e-17	3.60844e-15	27.2679	up
NECAB2	-1.38119	6.60792	-5.76896	2.08275e-08	2.08347e-07	8.51236	down
COL6A2	1.38009	7.47617	2.85018	0.0046896	0.0133139	-3.18844	up
FAM131A	-1.37981	7.25147	-9.26808	4.91037e-18	2.13769e-16	30.2279	down
NDUFB8	-1.37958	11.0737	-9.73278	1.66223e-19	8.73199e-18	33.5645	down
PXDC1	1.37842	9.42252	6.53313	2.97049e-10	4.14951e-09	12.6466	up
RND2	1.37815	7.71556	3.92927	0.000107072	0.000479733	0.315534	up
SMAD1	1.3771	10.0109	6.57147	2.37659e-10	3.35703e-09	12.8641	up
DOCK2	1.37589	6.94437	3.76845	0.000199774	0.000835437	-0.271321	up
IL18	1.37492	6.44788	3.69753	0.000261281	0.0010577	-0.52307	up
KCNC1	-1.37442	5.04002	-7.94817	4.48893e-14	1.08263e-12	21.2578	down
RPRML	-1.37427	5.4508	-8.29234	4.49547e-15	1.2884e-13	23.5179	down
ELAVL3	-1.37398	7.07678	-4.82261	2.31387e-06	1.52122e-05	3.96635	down
NKAIN4	1.37391	8.19381	2.43801	0.015382	0.0366406	-4.2495	up
HLA-E	1.37347	11.0731	5.00871	9.64275e-07	6.86896e-06	4.80717	up
PLOD1	1.37258	8.71972	4.56419	7.47407e-06	4.38649e-05	2.84371	up
INHBB	1.37256	8.87485	4.03803	6.94088e-05	0.000325042	0.724832	up
RETREG1	-1.37241	8.80635	-4.06909	6.12202e-05	0.000290652	0.84356	down
FAM133A	-1.37232	6.26236	-2.93769	0.00357775	0.0105276	-2.94299	down
MSTN	1.37151	5.38625	2.39507	0.0172653	0.0404489	-4.35094	up
SHMT2	1.3702	8.63855	6.02522	5.22536e-09	5.83476e-08	9.85477	up
SERPINA1	1.37019	7.8492	2.53442	0.0118009	0.0292489	-4.01544	up
CEP55	1.36965	5.37928	3.92409	0.000109281	0.000488357	0.296281	up
ZDHHC15	1.36958	6.0781	5.82274	1.56387e-08	1.59788e-07	8.79028	up
MAPK9	-1.36933	8.06188	-9.47797	1.075e-18	5.00965e-17	31.7245	down
C12orf76	-1.36902	8.85345	-7.11724	9.0212e-12	1.58618e-10	16.0602	down
LRRTM2	-1.3688	9.40535	-2.84607	0.0047487	0.0134462	-3.19977	down
CHSY1	1.3685	10.1009	5.289	2.45961e-07	1.99506e-06	6.12354	up
KLK7	-1.36806	5.35805	-14.5582	3.01406e-36	1.12673e-33	71.6554	down
CMTR2	1.36791	8.23053	7.07859	1.14387e-11	1.97292e-10	15.8279	up
SMC2	1.36769	7.63551	4.95058	1.27097e-06	8.83413e-06	4.54165	up
CCP110	-1.36693	8.68678	-6.04267	4.74812e-09	5.35401e-08	9.94786	down
LOC646903	1.36665	6.30052	3.46827	0.000605029	0.00221883	-1.30703	up
CYBB	1.36618	6.80185	3.74182	0.000221064	0.000912486	-0.36636	up
GLDC	1.36573	9.14882	3.814	0.000167777	0.000714878	-0.107334	up
RASD2	-1.36558	5.52822	-8.39572	2.22716e-15	6.626e-14	24.2082	down
LTBP3	1.36518	9.92423	4.26382	2.73877e-05	0.000140879	1.60625	up
IMPDH2	1.36375	10.3984	5.93963	8.33318e-09	8.96169e-08	9.40135	up
CALU	1.36366	8.88103	4.67765	4.49449e-06	2.76916e-05	3.3301	up
APOD	-1.36359	9.86407	-1.98667	0.0479203	0.0957071	-5.22873	down
STK36	1.36335	7.85225	7.41241	1.43123e-12	2.78726e-11	17.8626	up
NPNT	1.36311	7.1548	2.38469	0.0177499	0.0413644	-4.3752	up
PGM3	1.36279	8.1164	6.96086	2.34512e-11	3.87013e-10	15.1258	up
TACC3	1.36273	7.20473	4.27898	2.56928e-05	0.000132956	1.66696	up
SNCAIP	1.3627	8.08413	3.73537	0.000226533	0.000932389	-0.389284	up
GSKIP	-1.36245	8.86535	-8.36792	2.69153e-15	7.9525e-14	24.0221	down
SYBU	-1.36207	9.9285	-3.50228	0.000535621	0.00199708	-1.19363	down
SLC16A10	1.36197	6.35449	3.12551	0.00195888	0.00622411	-2.39276	up
SLCO3A1	-1.36146	6.76849	-4.52211	9.00288e-06	5.19268e-05	2.66597	down
STK39	-1.36131	9.28559	-6.10787	3.31435e-09	3.83795e-08	10.2974	down
LRP10	1.36069	9.60914	5.24692	3.03056e-07	2.40487e-06	5.92212	up
CRB1	1.36064	7.68308	2.87527	0.00434236	0.0124618	-3.11878	up
TNFRSF19	1.36004	6.36986	4.34546	1.93758e-05	0.000103313	1.93533	up
NEDD1	1.35917	6.07928	6.1536	2.57134e-09	3.0353e-08	10.5442	up
TP53INP2	-1.35886	9.12424	-5.05791	7.61795e-07	5.55313e-06	5.03394	down
NUDT1	1.35861	8.22504	6.00622	5.79803e-09	6.39942e-08	9.75371	up
S1PR3	1.35801	8.20519	4.60525	6.22466e-06	3.72181e-05	3.01854	up
DTYMK	1.35754	8.62956	6.07246	4.03023e-09	4.5988e-08	10.1072	up
ADGRG1	1.35742	10.047	5.67229	3.46887e-08	3.30292e-07	8.01785	up
ESRRG	-1.35688	5.96184	-4.58108	6.93335e-06	4.10557e-05	2.91548	down
TWSG1	1.35683	8.38521	4.44369	1.26897e-05	7.07563e-05	2.33848	up
PI4K2B	1.35674	7.48265	6.57823	2.28481e-10	3.25245e-09	12.9026	up
TFPI	1.35638	5.70466	3.47966	0.000580905	0.00213898	-1.26918	up
LYN	1.35553	8.16186	4.28588	2.49558e-05	0.000129376	1.69462	up
MYPOP	-1.3555	6.49274	-8.44801	1.5583e-15	4.74276e-14	24.5593	down
PCTP	1.35486	7.85306	7.00579	1.7848e-11	2.99721e-10	15.3928	up
FAM131B	-1.35475	7.74629	-4.58435	6.83298e-06	4.05452e-05	2.92941	down
PDGFRA	1.35401	10.9174	2.1458	0.0327369	0.0693964	-4.90553	up
GLIPR1	1.35329	7.87507	3.01115	0.00283673	0.00858962	-2.73159	up
GNG12	1.35328	7.71759	3.56838	0.000421533	0.0016162	-0.970342	up
PLCB4	-1.35284	6.50438	-3.30691	0.00106472	0.00365375	-1.83118	down
FMOD	1.35241	7.56713	2.79206	0.00559293	0.0154748	-3.34756	up
CASQ1	-1.35169	6.40759	-3.47263	0.000595695	0.00218646	-1.29257	down
SELENON	1.35046	8.30967	5.09828	6.27014e-07	4.62512e-06	5.22138	up
AKR1C2	-1.35025	5.7214	-3.63251	0.000332983	0.0013085	-0.750058	down
LGALS3BP	1.34996	10.2368	4.21235	3.39747e-05	0.00017158	1.40159	up
LGI4	-1.34935	6.75431	-6.31871	1.01689e-09	1.29337e-08	11.4472	down
PLGRKT	1.34925	8.64628	6.77664	7.09469e-11	1.09026e-09	14.0441	up
DDIAS	1.34789	6.62866	4.60212	6.31221e-06	3.77022e-05	3.00519	up
ARAP2	-1.34786	9.06679	-2.73765	0.00657863	0.0177776	-3.4937	down
ARHGAP15	1.34773	7.12842	4.42235	1.39202e-05	7.68451e-05	2.25025	up
TRAM1	1.34754	10.3921	7.27257	3.44461e-12	6.45949e-11	17.0024	up
SLC25A27	-1.34724	5.90295	-4.68872	4.27462e-06	2.64983e-05	3.37812	down
TRAPPC6B	-1.34648	8.6793	-7.69687	2.32045e-13	5.05274e-12	19.646	down
CMAS	-1.34623	8.14325	-9.03483	2.6019e-17	1.04294e-15	28.5858	down
APPL2	1.34618	8.88825	6.47539	4.14932e-10	5.70814e-09	12.3207	up
RAB11FIP2	-1.34596	9.07913	-6.48147	4.00636e-10	5.52473e-09	12.3549	down
PPARGC1A	-1.34595	7.00663	-3.14511	0.00183643	0.00588725	-2.33351	down
HHIP	-1.34549	4.55759	-7.69804	2.30284e-13	5.02534e-12	19.6534	down
CDK5	-1.34547	8.36802	-7.03979	1.45047e-11	2.47444e-10	15.5956	down
CA3	1.34545	5.36938	2.22914	0.0265873	0.0583158	-4.72665	up
HSPH1	-1.34543	8.95051	-6.57487	2.33005e-10	3.29774e-09	12.8834	down
NR1D2	-1.34541	7.94461	-3.55393	0.000444325	0.00169302	-1.01947	down
DLX1	-1.34525	6.11631	-3.05357	0.00247582	0.00763525	-2.60728	down
RIPPLY2	-1.34515	5.86272	-3.89	0.000124923	0.00055124	0.17021	down
SEZ6L2	-1.34386	8.33558	-3.81318	0.000168309	0.000716574	-0.11031	down
ZNF385D	-1.34348	6.08653	-4.18857	3.75053e-05	0.000187433	1.30778	down
RIN2	1.34301	10.596	4.9454	1.30246e-06	9.04027e-06	4.51814	up
RAB20	1.34243	8.59178	4.521	9.04704e-06	5.21357e-05	2.66129	up
RASGRP3	-1.34222	6.97251	-4.45985	1.18275e-05	6.63792e-05	2.40557	down
ALDH8A1	-1.34138	5.05392	-5.25456	2.9182e-07	2.32644e-06	5.95857	down
RPE65	1.34128	5.2274	2.82008	0.00513933	0.0144075	-3.27123	up
PCNA	1.34107	10.5047	5.82658	1.53208e-08	1.56726e-07	8.81021	up
PGAP6	1.34095	6.74828	5.90959	9.80527e-09	1.04403e-07	9.24338	up
NOL4	-1.33995	8.38137	-3.23649	0.00135339	0.0045085	-2.05267	down
FAM71E1	-1.33988	5.9951	-8.48923	1.17485e-15	3.65991e-14	24.837	down
DCAF12	1.33978	8.57182	8.2523	5.89302e-15	1.65853e-13	23.2519	up
ARHGEF7	-1.33793	7.78465	-5.31709	2.13828e-07	1.75764e-06	6.25868	down
SEMA5A	1.33719	9.44839	3.12254	0.00197804	0.00628152	-2.40169	up
LHX2	-1.3371	8.33874	-3.02384	0.00272399	0.00828764	-2.69457	down
PARP14	1.33692	7.37444	4.86686	1.88352e-06	1.26224e-05	4.16382	up
SNCG	-1.33608	6.45265	-8.16774	1.04112e-14	2.84627e-13	22.6928	down
SLCO4A1	-1.33562	6.72063	-4.22797	3.18304e-05	0.000161509	1.46347	down
LCAT	1.33542	7.49717	4.3261	2.10434e-05	0.000111205	1.85677	up
BTBD10	-1.33522	8.71528	-10.9058	2.31544e-23	1.96139e-21	42.3252	down
NKIRAS2	1.33498	8.24693	8.09383	1.7072e-14	4.46834e-13	22.207	up
PGM2L1	-1.33496	8.77815	-3.99859	8.13102e-05	0.000375157	0.57528	down
SLC38A6	1.33474	7.47896	4.80409	2.52093e-06	1.64204e-05	3.88414	up
DLG5	1.33437	10.1003	5.41233	1.32443e-07	1.13421e-06	6.72137	up
OSTC	1.334	9.90248	6.15358	2.5716e-09	3.0353e-08	10.5441	up
CHD7	1.33368	8.12174	4.21584	3.34836e-05	0.000169348	1.41541	up
SPPL2A	1.33345	8.96374	4.79023	2.68753e-06	1.73936e-05	3.82277	up
STT3A	1.33327	8.11075	4.27318	2.63298e-05	0.000135803	1.64368	up
GJB1	-1.33306	6.39669	-6.74648	8.48788e-11	1.2871e-09	13.869	down
CLHC1	1.33272	6.747	6.00528	5.82801e-09	6.42426e-08	9.7487	up
PRODH	-1.33253	6.67682	-3.70187	0.000257053	0.00104326	-0.507785	down
CACNA2D2	-1.33249	6.47076	-5.17578	4.30048e-07	3.30434e-06	5.58465	down
NCS1	-1.33182	6.44087	-7.95093	4.40813e-14	1.06464e-12	21.2756	down
SSR1	1.33101	8.95191	8.42278	1.85166e-15	5.55693e-14	24.3897	up
SYN3	-1.33036	5.43036	-6.68564	1.21665e-10	1.80825e-09	13.5175	down
NTNG1	-1.33026	6.03473	-3.63674	0.000327797	0.00129048	-0.735378	down
KIT	-1.33024	7.16627	-2.79824	0.0054898	0.0152311	-3.33078	down
ZBED4	1.33013	6.52249	5.9028	1.01712e-08	1.07832e-07	9.20781	up
NTNG2	-1.32976	6.2954	-5.15396	4.78423e-07	3.63864e-06	5.48192	down
FBXL15	-1.32953	6.80782	-6.84465	4.72569e-11	7.44579e-10	14.4411	down
POLR1H	1.32952	8.49795	8.53562	8.54132e-16	2.7099e-14	25.1505	up
KIF2C	1.32813	7.32754	3.8771	0.000131381	0.000576481	0.122742	up
OAT	-1.32788	11.408	-7.92185	5.33975e-14	1.26652e-12	21.0875	down
SQOR	1.32728	8.86822	3.49167	0.000556429	0.00206126	-1.22912	up
GLCE	-1.32691	6.23101	-4.34129	1.97241e-05	0.00010491	1.91837	down
EPDR1	-1.32679	9.89543	-4.33196	2.05246e-05	0.000108631	1.88052	down
CCDC80	1.32674	7.1691	4.4583	1.19078e-05	6.67647e-05	2.39912	up
PRPH2	-1.32591	5.25377	-11.1455	3.58423e-24	3.31368e-22	44.1676	down
SH3BP5	-1.32559	8.69189	-5.49871	8.53031e-08	7.57291e-07	7.14674	down
BICDL1	-1.3233	6.17641	-8.24157	6.33563e-15	1.77439e-13	23.1808	down
PBX3	1.32292	8.85457	3.99166	8.35957e-05	0.000384876	0.5491	up
MLLT11	-1.32289	11.8377	-4.10399	5.31162e-05	0.000255779	0.977957	down
TMTC2	-1.32115	7.27202	-3.15693	0.001766	0.00568905	-2.29759	down
MLIP	-1.3208	6.1697	-2.70896	0.00715955	0.0191386	-3.56969	down
ABHD8	-1.32026	6.66712	-9.16971	9.94733e-18	4.21316e-16	29.5326	down
EGFR	1.31985	7.38952	2.76132	0.00613198	0.0167613	-3.43046	up
FAM199X	1.31973	6.86768	7.0947	1.03618e-11	1.80164e-10	15.9246	up
ACTR3B	-1.31961	8.11685	-6.0098	5.68577e-09	6.28358e-08	9.77271	down
IGFBP4	1.3196	7.91812	3.41344	0.000734895	0.00263826	-1.48771	up
IGSF5	1.31959	5.96605	4.06043	6.34037e-05	0.000299942	0.810407	up
LPCAT1	1.3195	9.79534	5.44928	1.09794e-07	9.53067e-07	6.90266	up
FGF1	-1.31929	7.35379	-2.6162	0.00936719	0.0240213	-3.81009	down
PIGZ	-1.31837	7.19464	-5.69775	3.03468e-08	2.92185e-07	8.14743	down
CHIC2	1.31809	8.62745	4.3378	2.00201e-05	0.00010619	1.90419	up
PPP1R14C	-1.31808	7.02267	-3.44338	0.000661061	0.00239823	-1.38937	down
MPP2	-1.31781	7.1356	-7.18299	6.01195e-12	1.08594e-10	16.4573	down
HPGDS	1.31774	7.27278	3.19636	0.00154884	0.00506538	-2.17692	up
XRN2	1.31774	9.03623	8.48156	1.23834e-15	3.82993e-14	24.7853	up
ABR	-1.31772	7.92774	-6.55294	2.64751e-10	3.71319e-09	12.7588	down
SPATA2	-1.31719	7.39138	-7.36285	1.95636e-12	3.76304e-11	17.5564	down
IP6K3	-1.31689	5.6639	-5.14999	4.87776e-07	3.69832e-06	5.46327	down
NDST3	-1.3153	4.42452	-10.6868	1.25518e-22	9.67893e-21	40.6565	down
EEF1D	1.31521	11.5934	7.84671	8.74738e-14	2.01365e-12	20.603	up
TNIP2	1.31518	8.09343	7.15245	7.26144e-12	1.29129e-10	16.2725	up
REV3L	1.3143	9.95257	5.37261	1.61859e-07	1.36371e-06	6.52758	up
ABTB1	-1.31365	6.50273	-8.75781	1.83028e-16	6.41008e-15	26.6657	down
CRY2	-1.31298	7.6751	-5.78441	1.91862e-08	1.92826e-07	8.59196	down
CD53	1.31224	9.47387	3.35367	0.00090585	0.00316606	-1.68164	up
ACSBG1	-1.31187	7.74004	-2.35396	0.0192561	0.0443928	-4.44644	down
LY75	1.31136	6.11697	2.80469	0.00538406	0.0149866	-3.31323	up
ANKRD22	1.31025	6.16781	3.4571	0.000629613	0.0022982	-1.34407	up
HPSE	1.30963	6.32359	3.96289	9.37369e-05	0.000425978	0.441006	up
FABP7	1.3087	11.121	1.96052	0.0509122	0.10048	-5.27952	ns
GAL3ST4	1.30846	8.40622	5.53118	7.22033e-08	6.49037e-07	7.30804	up
RASAL1	-1.30828	6.03347	-13.3945	4.82356e-32	1.21979e-29	62.0811	down
LRRTM4	-1.30769	6.29799	-2.316	0.0212704	0.0483051	-4.5332	down
KLC2	-1.30739	5.54523	-8.15586	1.12744e-14	3.04835e-13	22.6146	down
ACP6	1.3061	8.23473	4.98583	1.07529e-06	7.59686e-06	4.70237	up
BIN1	-1.30562	8.92286	-5.09627	6.33154e-07	4.65685e-06	5.212	down
POLE2	1.30528	6.76574	4.39462	1.5692e-05	8.56091e-05	2.1361	up
APOBEC3G	1.30505	7.45111	3.49828	0.00054339	0.00202298	-1.20704	up
ACSL6	-1.30473	6.07286	-3.10824	0.00207301	0.00654684	-2.4447	down
SLC22A17	-1.30439	8.95776	-4.41684	1.42566e-05	7.85507e-05	2.2275	down
RFC4	1.30411	8.79597	5.49065	8.88972e-08	7.85548e-07	7.10682	up
ABCC8	-1.30392	7.54507	-3.22051	0.00142832	0.00472426	-2.10233	down
ETS1	1.30366	6.79904	5.52297	7.53163e-08	6.74201e-07	7.26719	up
CEP135	1.30332	6.78142	4.88346	1.74286e-06	1.17947e-05	4.23834	up
NPM2	-1.30302	6.8813	-9.98442	2.5704e-20	1.4636e-18	35.4051	down
PRKCE	-1.30254	6.67198	-8.16225	1.08014e-14	2.92966e-13	22.6567	down
SERPING1	1.30228	9.39524	2.40119	0.016985	0.039879	-4.33659	up
PLD3	-1.30207	9.55941	-3.46509	0.000611947	0.00224085	-1.3176	down
AUH	-1.30129	8.49267	-8.46423	1.39444e-15	4.27217e-14	24.6685	down
S100A8	1.30059	9.82929	2.02525	0.0437775	0.0887628	-5.15259	up
NXT1	1.30048	8.9149	8.75074	1.92284e-16	6.70692e-15	26.6172	up
MICB	1.30047	6.16916	4.65423	4.996e-06	3.05191e-05	3.22886	up
PDIA4	1.30038	8.43003	5.53514	7.07459e-08	6.36935e-07	7.32777	up
RAB11FIP5	-1.29917	8.14956	-8.61586	4.90936e-16	1.60803e-14	25.6951	down
STARD13	-1.29906	7.18396	-5.87955	1.15302e-08	1.21046e-07	9.08606	down
DRD1	-1.29883	4.26383	-14.2909	2.81972e-35	9.89548e-33	69.4438	down
NONOP1	1.2988	9.31419	4.25912	2.79347e-05	0.000143393	1.58746	up
HERC5	1.29849	7.54006	2.85022	0.00468891	0.0133139	-3.18831	up
NUBP1	1.29822	8.35409	10.0223	1.93726e-20	1.12165e-18	35.684	up
ZEB1	1.29805	9.52281	4.13024	4.77079e-05	0.000231878	1.07967	up
STEAP3	1.29751	6.29062	3.27647	0.00118165	0.00400898	-1.92746	up
CTNNA2	-1.2964	9.14261	-3.00069	0.0029329	0.008845	-2.76201	down
TP53INP1	1.29633	7.26401	8.44141	1.63028e-15	4.93562e-14	24.5149	up
MKI67	1.29628	6.52934	4.15666	4.27964e-05	0.000210505	1.18263	up
PAXIP1	1.29603	8.25188	6.67054	1.3299e-10	1.95964e-09	13.4306	up
ZNF488	-1.296	6.74723	-2.196	0.0289004	0.0624965	-4.79855	down
CABYR	-1.29582	5.12169	-8.12364	1.39896e-14	3.71242e-13	22.4026	down
BEX4	-1.29548	10.7041	-5.30743	2.2439e-07	1.8322e-06	6.21213	down
AASS	1.29262	6.91362	6.27815	1.2792e-09	1.60312e-08	11.2237	up
BORA	1.29251	6.42142	5.2452	3.05642e-07	2.42427e-06	5.91392	up
TNNT2	-1.29227	5.75216	-10.8731	2.98176e-23	2.48905e-21	42.0755	down
DERA	1.29168	9.28037	7.15451	7.16942e-12	1.27625e-10	16.285	up
SLC39A1	1.29152	7.68292	5.03936	8.3279e-07	6.00698e-06	4.94819	up
SPATA6	1.29146	6.55506	3.45972	0.000623762	0.0022812	-1.33539	up
LMO4	-1.29135	8.3989	-5.45894	1.04525e-07	9.12858e-07	6.95021	down
CDH10	-1.29133	8.18191	-2.49588	0.013132	0.032056	-4.11004	down
CRLS1	1.2904	9.57377	8.71626	2.44534e-16	8.49497e-15	26.3807	up
STC2	1.28926	6.62507	3.52254	0.000497896	0.00187021	-1.1256	up
ZNF559	1.28891	9.33928	6.2553	1.45512e-09	1.80016e-08	11.0983	up
POLA1	1.28851	7.77134	6.36774	7.69455e-10	1.00239e-08	11.7188	up
CRACDL	-1.28825	7.06923	-7.85527	8.2704e-14	1.90896e-12	20.6581	down
ALDOC	-1.28788	10.7732	-2.50581	0.0127769	0.0313382	-4.0858	down
C1orf54	1.28768	9.95349	3.96663	9.23582e-05	0.000420713	0.45499	up
RBM28	1.28673	8.61511	6.62292	1.75933e-10	2.53591e-09	13.1575	up
PTPN12	1.28629	9.24851	6.95689	2.40226e-11	3.94856e-10	15.1023	up
PRXL2B	-1.28586	8.4982	-5.90094	1.02742e-08	1.0879e-07	9.19803	down
STS	-1.28494	6.26089	-9.69442	2.205e-19	1.13866e-17	33.2859	down
DUS3L	1.28486	7.079	6.22412	1.73389e-09	2.12365e-08	10.9277	up
TULP4	-1.28469	6.28758	-11.3891	5.30205e-25	5.39491e-23	46.0552	down
TMCO1	1.28431	10.5518	10.3869	1.24104e-21	8.40192e-20	38.395	up
LRIG1	1.2842	9.0583	4.29085	2.44368e-05	0.000126838	1.7146	up
GRIN2C	-1.28352	6.27806	-5.12834	5.41978e-07	4.07693e-06	5.36175	down
UGP2	-1.28332	10.8848	-5.98671	6.45011e-09	7.05573e-08	9.65016	down
FAM83D	1.28305	6.61121	2.91985	0.00378269	0.0110212	-2.99361	up
PARP12	1.28233	7.27249	3.86255	0.000139043	0.000606386	0.0693784	up
LIPG	1.28161	6.07592	2.73737	0.00658416	0.0177825	-3.49446	up
TNFRSF10B	1.28101	6.6227	5.30492	2.27209e-07	1.85434e-06	6.20008	up
MEG3	-1.28079	7.74038	-3.25962	0.00125143	0.00421209	-1.98042	down
GNAZ	-1.2798	8.52072	-5.67908	3.34754e-08	3.20336e-07	8.05235	down
OLFML2A	1.27939	7.5601	3.4865	0.000566842	0.00209226	-1.24637	up
BHLHB9	-1.27908	7.41648	-5.01162	9.50954e-07	6.79377e-06	4.82055	down
PYGM	-1.27896	6.17775	-5.29629	2.37197e-07	1.92944e-06	6.15855	down
TPD52	-1.27885	8.65539	-4.02903	7.1967e-05	0.000336198	0.690617	down
TDRD9	-1.27867	5.34712	-3.73554	0.000226388	0.000932389	-0.388684	down
FNDC5	-1.27847	6.41835	-5.36175	1.70945e-07	1.43324e-06	6.47482	down
MAPT	-1.27776	8.78147	-3.48071	0.000578722	0.0021319	-1.26568	down
HIF1A	1.27743	12.4269	8.0504	2.28008e-14	5.80004e-13	21.9229	up
RRAS2	1.2771	6.71493	5.21847	3.48739e-07	2.73582e-06	5.7867	up
EMX2OS	-1.27696	6.15548	-6.20946	1.88232e-09	2.28268e-08	10.8477	down
TTYH2	-1.27658	8.40594	-4.62036	5.81741e-06	3.49533e-05	3.08325	down
PRNP	-1.27613	10.7599	-7.1798	6.13173e-12	1.10641e-10	16.438	down
SNX32	-1.27542	5.23902	-7.76557	1.48576e-13	3.34851e-12	20.0833	down
FPR1	1.27534	8.81103	2.50854	0.0126807	0.0311331	-4.07911	up
PLVAP	1.27478	6.91166	3.65402	0.000307428	0.00122063	-0.675363	up
FOCAD	-1.2746	7.52896	-4.23663	3.06978e-05	0.000156223	1.49788	down
SUCLA2	-1.27445	10.3075	-7.94316	4.63998e-14	1.11437e-12	21.2253	down
SUCLG2	1.27363	8.71974	5.00884	9.63664e-07	6.86745e-06	4.80778	up
CHCHD10	-1.27314	9.18209	-4.65298	5.02427e-06	3.06482e-05	3.22346	down
DTNB	-1.27302	6.64958	-12.7768	7.68354e-30	1.48456e-27	57.0671	down
DBI	1.27262	13.3738	6.53188	2.99218e-10	4.17303e-09	12.6395	up
CYBA	1.27193	8.64842	3.72888	0.000232164	0.000952588	-0.412316	up
GLIPR2	1.27192	7.84782	4.63366	5.48055e-06	3.31096e-05	3.1403	up
MTUS1	-1.27134	8.4483	-4.46131	1.17526e-05	6.60236e-05	2.41163	down
SPIN1	-1.27067	7.50994	-3.34368	0.000937836	0.00326326	-1.71378	down
PNMA2	-1.27036	8.74251	-5.55452	6.40196e-08	5.8094e-07	7.42445	down
TTC30A	1.2703	7.04004	5.17313	4.35661e-07	3.34e-06	5.57215	up
NOTCH2	1.26974	8.56901	6.12061	3.08843e-09	3.60303e-08	10.366	up
TAGLN	1.26892	9.80226	2.4304	0.0157015	0.0372624	-4.26758	up
SAT1	1.2689	11.7535	4.89416	1.6577e-06	1.12671e-05	4.28644	up
ZNF700	1.26889	7.4351	5.80538	1.71579e-08	1.73353e-07	8.70034	up
DAP	1.26727	8.91709	6.69265	1.16734e-10	1.7425e-09	13.5579	up
PLD5	-1.2661	5.68491	-2.59266	0.010017	0.0254365	-3.86985	down
TAGLN2	1.26596	8.56148	3.20896	0.0014848	0.00487916	-2.13805	up
ASS1	-1.26592	7.74403	-2.86353	0.0045018	0.0128636	-3.15145	down
TGFB1	1.26571	6.88991	4.16591	4.1193e-05	0.000203957	1.21883	up
ZNF561	1.26569	6.91486	6.1928	2.06634e-09	2.48308e-08	10.757	up
RHOBTB2	-1.26557	6.7738	-10.6728	1.39744e-22	1.07278e-20	40.5505	down
SLFN11	1.26415	6.39566	3.3038	0.00107616	0.00368784	-1.84106	up
RAPGEF2	-1.26359	7.99129	-5.77415	2.02613e-08	2.0292e-07	8.53909	down
ZNF462	1.26259	9.29819	4.52298	8.96831e-06	5.18035e-05	2.66964	up
DCAF6	-1.26259	8.23455	-7.39438	1.60387e-12	3.10937e-11	17.751	down
FAM181B	1.26163	7.45663	4.27105	2.65673e-05	0.000136987	1.63515	up
CBR1	-1.26156	9.05436	-2.16966	0.0308622	0.0659754	-4.85499	down
INPP5A	-1.26122	7.0325	-5.7462	2.34995e-08	2.32775e-07	8.39531	down
NKRF	-1.26106	8.63223	-8.07189	1.97611e-14	5.09462e-13	22.0634	down
MYH7B	-1.2606	5.16202	-13.2354	1.79031e-31	4.27586e-29	60.7842	down
ERAP2	1.25995	5.37921	3.28587	0.00114433	0.00389276	-1.89782	up
ATP13A2	-1.25985	6.88087	-6.35473	8.28634e-10	1.07379e-08	11.6466	down
LBH	1.25933	7.58451	3.83648	0.000153835	0.000661833	-0.0257516	up
IGFBP5	1.25871	7.45858	3.21608	0.00144977	0.00477773	-2.11606	up
HHEX	1.25857	6.27584	4.34274	1.96023e-05	0.000104392	1.92426	up
SLC16A14	-1.25845	8.42465	-2.9754	0.00317775	0.00949515	-2.83509	down
PTN	1.25666	11.7499	3.33517	0.000965856	0.00335059	-1.74103	up
RNASET2	1.25662	10.9123	3.72376	0.000236697	0.000969162	-0.430446	up
KLRC3	1.25611	6.87073	1.72353	0.0858814	0.154738	-5.70994	ns
DISP2	-1.25585	7.6464	-3.82568	0.00016039	0.000686633	-0.0649945	down
CORO6	-1.25568	5.28213	-5.65143	3.86924e-08	3.64379e-07	7.91203	down
LOXL3	1.25469	8.47133	5.40112	1.40175e-07	1.19329e-06	6.66654	up
CD151	1.25364	8.22758	4.60577	6.21009e-06	3.71439e-05	3.02079	up
CEBPD	1.25347	10.8254	2.83488	0.00491344	0.0138443	-3.23061	up
DLGAP2	-1.25297	4.62225	-12.0875	2.04425e-27	2.95403e-25	51.5474	down
PTGS1	1.25255	6.96088	3.39387	0.000787254	0.00280151	-1.55158	up
HCK	1.2522	7.50645	3.52352	0.000496134	0.00186522	-1.1223	up
GNS	1.25216	9.04665	5.4403	1.14924e-07	9.91587e-07	6.85851	up
ARHGAP26	-1.25208	6.64544	-6.03062	5.07297e-09	5.69418e-08	9.88354	down
GCC2	-1.25192	8.84232	-9.00752	3.15808e-17	1.24271e-15	28.3951	down
MAN2A2	-1.25164	7.67966	-7.73619	1.79833e-13	3.99021e-12	19.896	down
KIAA0930	-1.2516	8.18138	-6.36636	7.75524e-10	1.00877e-08	11.7111	down
PPM1E	-1.25136	6.85768	-3.56383	0.000428589	0.00163997	-0.985833	down
ADAMTS9	1.24871	7.63556	3.26403	0.00123278	0.00415745	-1.96656	up
BAIAP3	-1.2482	7.19217	-6.43414	5.26156e-10	7.05205e-09	12.0892	down
ENOX1	-1.24811	7.00705	-4.50288	9.7979e-06	5.60681e-05	2.58518	down
ATRAID	1.24749	11.1544	8.99349	3.48833e-17	1.356e-15	28.2972	up
CDK2	1.24717	6.88731	6.0379	4.87422e-09	5.48901e-08	9.92238	up
DNAJC27	-1.24624	6.12582	-11.2032	2.28328e-24	2.16925e-22	44.613	down
HEY2	1.24617	7.53146	3.53209	0.000480991	0.00181504	-1.09341	up
PHLPP2	-1.24576	7.94182	-6.15419	2.56295e-09	3.0332e-08	10.5474	down
SLC26A4	-1.24558	4.43818	-10.2845	2.69823e-21	1.77095e-19	37.6287	down
PRKD2	1.24529	7.52767	5.97606	6.83568e-09	7.43024e-08	9.59376	up
ATP5MJ	-1.24488	10.3924	-8.79995	1.36324e-16	4.83344e-15	26.9556	down
STAG1	1.24483	8.18854	7.91449	5.60519e-14	1.32218e-12	21.0398	up
PIK3AP1	1.24369	7.66341	4.51023	9.48609e-06	5.44287e-05	2.61605	up
HAT1	1.24366	9.64778	7.16259	6.82059e-12	1.21667e-10	16.3338	up
SLC39A10	-1.24346	9.87987	-6.06762	4.13923e-09	4.70445e-08	10.0813	down
CD302	1.24337	9.45613	2.9025	0.00399221	0.0115689	-3.04255	up
CHSY3	-1.2431	5.84676	-3.51674	0.000508435	0.0019059	-1.14512	down
VAX2	1.24305	6.53713	3.95027	9.85483e-05	0.000445371	0.393776	up
CKAP2	1.24288	8.63409	4.42897	1.35269e-05	7.48902e-05	2.27757	up
DUSP26	-1.24282	7.94191	-3.52764	0.000488796	0.00184045	-1.10841	down
ZIC1	1.24234	6.18561	3.60918	0.000362948	0.00141077	-0.830604	up
TPST1	1.24204	9.69531	4.1435	4.51778e-05	0.000221081	1.1313	up
PABPC3	1.24123	11.8457	8.02115	2.7693e-14	6.98252e-13	21.732	up
PIP4K2C	-1.24013	8.06858	-4.58741	6.74057e-06	4.00244e-05	2.94243	down
FBXO34	-1.23993	8.95247	-8.50401	1.06145e-15	3.34299e-14	24.9368	down
MYLK	-1.23989	8.91331	-2.83355	0.00493342	0.0138846	-3.23428	down
PPBP	1.23981	5.60639	2.40257	0.0169223	0.0397427	-4.33334	up
LRRC4	-1.23931	7.62793	-3.90804	0.0001164	0.000516145	0.236796	down
RFXANK	1.23902	8.3433	7.45554	1.08923e-12	2.16787e-11	18.1301	up
IRAK1	1.23889	7.69678	7.66367	2.87567e-13	6.15049e-12	19.4356	up
NUP93	1.2388	8.93824	9.36563	2.42901e-18	1.09344e-16	30.9213	up
HES6	1.23838	9.82669	2.38481	0.0177442	0.0413622	-4.37491	up
OAS1	1.23831	7.17072	2.93211	0.00364081	0.0106705	-2.95887	up
BUB1	1.23824	5.90415	3.84945	0.000146301	0.000634019	0.0214922	up
MAP2K1	-1.23754	10.7482	-7.75107	1.63264e-13	3.63193e-12	19.9908	down
YDJC	-1.23729	6.32136	-6.64828	1.51599e-10	2.20924e-09	13.3028	down
LRRTM1	-1.23727	6.00561	-3.72375	0.000236711	0.000969162	-0.430503	down
CLMN	-1.23725	5.87368	-8.33349	3.40129e-15	9.91332e-14	23.792	down
KRT10-AS1	1.23699	7.54911	6.12627	2.99294e-09	3.5059e-08	10.3966	up
COMMD2	1.23694	7.97424	6.84379	4.74997e-11	7.47306e-10	14.4361	up
PMM2	1.23643	6.8925	6.19465	2.04507e-09	2.46096e-08	10.767	up
AKAP6	-1.23641	6.16097	-5.44144	1.14264e-07	9.86879e-07	6.86408	down
CCDC3	-1.23563	8.50546	-4.02514	7.31019e-05	0.000341037	0.675828	down
ADAP2	1.23534	7.94771	4.41584	1.4318e-05	7.88635e-05	2.22341	up
STMN3	-1.23533	10.0147	-5.75218	2.27671e-08	2.26171e-07	8.42601	down
GADD45A	1.23432	10.2939	3.33307	0.000972903	0.00337095	-1.74776	up
SNX7	1.23423	9.72604	5.44302	1.13347e-07	9.80443e-07	6.87187	up
CDH9	-1.23394	4.55098	-8.21742	7.45554e-15	2.05787e-13	23.0209	down
SEMA3B	-1.2337	7.48006	-5.40128	1.40059e-07	1.19314e-06	6.66735	down
DOCK11	1.23335	6.11292	5.89879	1.03941e-08	1.09992e-07	9.18676	up
RPLP2	1.23229	12.8707	8.71427	2.47945e-16	8.59608e-15	26.3671	up
[truncated: 15,197 more rows]
