# Supplementary material for: A novel necroptosis-related gene signature for predict prognosis of glioma based on single-cell and bulk RNA sequencing
Source: Front Mol Biosci. 2022 Aug 30;9:984712. doi: 10.3389/fmolb.2022.984712 (PMC9469195; doi:10.3389/fmolb.2022.984712)
Supplement: Supplementary file 3 [file Table3.XLSX]

## Sheet: Supplemental Table 4
Gene_Symbol	logFC	AveExpr	t	P.Value	adj.P.Val	B	Type
CHN1	-14782.2	8747.94	-10.3268	8.07123e-20	3.49474e-18	-1.54469	down
NRGN	-12894.3	6123.61	-9.39405	3.15192e-17	9.00072e-16	-1.90546	down
STXBP1	-12420.1	6910.06	-11.9498	1.91815e-24	2.1969e-22	-0.954196	down
VSNL1	-11772.8	4984.29	-10.9154	1.7484e-21	1.02606e-19	-1.32452	down
PTGDS	-10693.3	11807.5	-7.1794	1.92454e-11	2.45942e-10	-2.79418	down
SYT1	-10537.8	4588.41	-10.7949	3.84516e-21	2.03259e-19	-1.36908	down
YWHAG	-10458.6	13228.4	-10.7009	7.10311e-21	3.57725e-19	-1.40403	down
PLP1	-10008.8	14981.8	-5.587	8.71509e-08	5.98703e-07	-3.41727	down
PTPRZ1	9900.9	17078.1	9.84876	1.75148e-18	6.00832e-17	-1.72796	up
MLLT11	-9897.08	10223.5	-10.2091	1.7278e-19	6.87987e-18	-1.58947	down
RTN1	-9778.88	8818.93	-8.39736	1.51484e-14	2.94171e-13	-2.30274	down
RPLP0	9424.93	16187.6	11.8018	5.10701e-24	5.20548e-22	-1.00578	up
DNM1	-9399.48	4482.96	-11.7351	7.94025e-24	7.7238e-22	-1.02921	down
STMN2	-9369.71	4045.17	-11.807	4.93607e-24	5.1203e-22	-1.00398	down
MDH1	-9139.37	7452.72	-11.7914	5.47327e-24	5.55224e-22	-1.00945	down
SERPINI1	-9068.94	3853.06	-12.3468	1.37863e-25	2.17548e-23	-0.818126	down
SNAP25	-8927.23	5323.75	-9.43633	2.41335e-17	7.04269e-16	-1.88884	down
SPARC	8883.67	11413.5	8.91794	6.20683e-16	1.44824e-14	-2.09409	up
EEF1A2	-8858.59	5196.56	-9.03795	2.94271e-16	7.28091e-15	-2.04632	down
SERPINA3	8501.37	9344.18	4.65909	6.26992e-06	2.9662e-05	-3.75108	up
SLC17A7	-8407.3	2995.07	-13.8501	6.32205e-30	3.54418e-27	-0.335219	down
RPS2	8285.74	14356	9.35363	4.06739e-17	1.13562e-15	-1.92138	up
LOC101930324	-8192.82	4567.21	-12.4416	7.3467e-26	1.27241e-23	-0.786157	down
ATP1B1	-7978.07	8294.44	-9.29179	6.0038e-17	1.63137e-15	-1.94576	down
BEX1	-7857.21	9741.65	-8.88813	7.46716e-16	1.716e-14	-2.10598	down
FBXL16	-7703.89	4606.58	-9.99168	7.00655e-19	2.56462e-17	-1.67278	down
APLP1	-7596.88	4911.39	-10.3123	8.86489e-20	3.80084e-18	-1.55019	down
ENC1	-7187.84	4179.34	-10.6328	1.10691e-20	5.42079e-19	-1.42944	down
DBI	7151.4	13287.4	8.13786	7.23862e-14	1.28077e-12	-2.40735	up
NELL2	-7146.99	3913.86	-12.6506	1.83266e-26	3.82757e-24	-0.716386	down
TAGLN3	-6990.72	3743.9	-11.496	3.85236e-23	3.13233e-21	-1.11393	down
DBNDD2	-6951.03	5919.33	-7.48832	3.30022e-12	4.70265e-11	-2.66973	down
MT2A	6897.88	17817	4.37137	2.11396e-05	8.89116e-05	-3.84776	up
OLFM1	-6880.76	3909.43	-11.4591	4.91185e-23	3.87545e-21	-1.12709	down
NEFL	-6820.28	3154.62	-9.27445	6.69521e-17	1.8123e-15	-1.95261	down
CD99	6749.08	8419.67	7.20954	1.62299e-11	2.10564e-10	-2.78206	up
RPS19	6693.06	11127	8.82342	1.1145e-15	2.50445e-14	-2.13182	up
PMP2	6656.05	11287.5	7.82641	4.601e-13	7.28195e-12	-2.53316	up
CD63	6636.19	13006.6	6.43996	1.11558e-09	1.09115e-08	-3.08876	up
RTN3	-6590.17	8195.17	-11.819	4.55943e-24	4.76125e-22	-0.99978	down
MOAP1	-6587.2	4543.6	-12.1396	5.45308e-25	7.3061e-23	-0.888719	down
SERINC1	-6505.59	10106.8	-10.2618	1.2292e-19	5.05516e-18	-1.56939	down
EEF1G	6495.13	14972.2	11.0405	7.70641e-22	4.75854e-20	-1.27858	up
RPL39	6424.54	22271.3	11.0188	8.88418e-22	5.36147e-20	-1.28653	up
TSPAN7	-6410.9	9121.07	-7.51809	2.77908e-12	4.00019e-11	-2.65771	down
RPS3	6382.17	13321.6	8.71658	2.15399e-15	4.68707e-14	-2.17455	up
MTCH1	-6258.41	11516.3	-11.1333	4.19114e-22	2.72207e-20	-1.24469	down
APOE	6185.27	9164.67	5.7758	3.43262e-08	2.53028e-07	-3.346	up
VIM	6009.13	8216.29	7.12746	2.57924e-11	3.23781e-10	-2.81506	up
UCHL1	-6002.67	4599.39	-11.8851	2.94423e-24	3.1838e-22	-0.976703	down
ERMN	-6001.96	3310.97	-7.60185	1.71074e-12	2.52907e-11	-2.62389	down
SOD1	-6000.05	13553.6	-8.68686	2.58599e-15	5.5815e-14	-2.18646	down
NGFRAP1	-5954.94	17574.6	-7.83761	4.30726e-13	6.85782e-12	-2.52863	down
CDK2AP1	5945.5	14288.3	9.31012	5.34984e-17	1.463e-15	-1.93853	up
RPL8	5944.74	12523.1	8.59344	4.58617e-15	9.58775e-14	-2.22392	up
AK5	-5906.08	2132.15	-15.7266	2.66168e-35	9.4503e-32	0.195455	down
ENO2	-5869.46	5158.11	-9.76057	3.07712e-18	1.01473e-16	-1.76215	down
GDI1	-5827.38	10670.2	-11.2978	1.42179e-22	1.01299e-20	-1.18506	down
SCG5	-5799.35	4483.18	-11.8046	5.01562e-24	5.13691e-22	-1.00483	down
NDRG4	-5772.6	5626.69	-8.82377	1.11212e-15	2.50173e-14	-2.13168	down
ENPP2	-5691.46	3491.23	-8.12259	7.9315e-14	1.393e-12	-2.41351	down
MT1X	5601.48	11362.3	4.87914	2.38621e-06	1.23502e-05	-3.67475	up
HIF1A	5517.2	9492.66	9.15322	1.43239e-16	3.69421e-15	-2.00057	up
UBB	-5506.92	22217.9	-6.47454	9.27698e-10	9.21341e-09	-3.07514	down
IGFBP2	5495.04	4990.27	3.87872	0.000148496	0.000520897	-4.00408	up
SEC61G	5470.62	7053.74	3.27828	0.00126003	0.00355341	-4.17649	up
BASP1	-5455.26	4785.65	-8.80708	1.23287e-15	2.75301e-14	-2.13834	down
PTTG1IP	5406.65	8314.57	9.78102	2.70043e-18	8.97463e-17	-1.75421	up
RPL12	5341.99	9985.57	8.26218	3.43022e-14	6.34874e-13	-2.3572	up
ANXA5	5306.49	7296.86	7.38499	5.97677e-12	8.25167e-11	-2.71141	up
DPYSL2	-5280.5	15630.4	-7.91823	2.67607e-13	4.37515e-12	-2.49605	down
RPL13A	5271.56	18551.4	7.22244	1.50874e-11	1.96699e-10	-2.77688	up
HEY1	5240.54	6746.17	7.13034	2.53778e-11	3.1914e-10	-2.8139	up
ATP6V1B2	-5136.48	5076.94	-11.3107	1.30565e-22	9.42853e-21	-1.18039	down
SPOCK1	-5116.79	4271.8	-9.09284	2.0893e-16	5.27975e-15	-2.02451	down
PEBP1	-5112.28	10987.9	-7.99897	1.6578e-13	2.79621e-12	-2.46343	down
CHI3L1	5108.68	5332.73	3.70751	0.000280766	0.000922733	-4.0554	up
CNP	-5059.27	4017.34	-8.31947	2.42759e-14	4.5604e-13	-2.3341	down
RPL3	5055.99	14103.6	6.45457	1.03204e-09	1.01503e-08	-3.08301	up
RTN4	-5046.42	11939.4	-9.8531	1.70345e-18	5.86245e-17	-1.72627	down
CA11	-5035.63	2357.13	-11.3616	9.34102e-23	6.95776e-21	-1.16207	down
CCK	-4990.72	2038.17	-9.69427	4.69615e-18	1.49094e-16	-1.78794	down
MAP2K1	-4966.13	3589.45	-12.5304	4.07296e-26	7.61107e-24	-0.756389	down
TUBB2A	-4960.69	8194.98	-8.38874	1.59605e-14	3.08816e-13	-2.3062	down
RPS5	4953.15	9355.36	7.3418	7.65166e-12	1.04156e-10	-2.72882	up
TIMP1	4928.65	5757.29	3.54102	0.00051095	0.00158048	-4.10369	up
TUBB2B	4863.43	10941.5	7.76858	6.46341e-13	9.9487e-12	-2.55653	up
NAP1L3	-4855.24	4743.72	-8.20246	4.91313e-14	8.91519e-13	-2.38128	down
CAMK2N1	-4835.31	4727.42	-9.71226	4.18756e-18	1.33945e-16	-1.78094	down
TSPYL4	-4800.12	5594.1	-9.3647	3.79304e-17	1.066e-15	-1.91702	down
MAL	-4734	2376.92	-8.1702	5.96327e-14	1.06573e-12	-2.3943	down
KIAA1598	-4707.05	3261.28	-9.23196	8.74335e-17	2.33994e-15	-1.9694	down
H3F3A	4705.79	11229.1	10.4228	4.33387e-20	1.96854e-18	-1.50836	up
LOC100508408	4704.59	19622.8	8.33108	2.26298e-14	4.27379e-13	-2.32942	up
RPL30	4681	19086.9	5.59328	8.45178e-08	5.81739e-07	-3.41491	up
CLSTN1	-4653.47	5388.5	-10.2756	1.12456e-19	4.65176e-18	-1.56416	down
PGAM1	-4646.07	8362.3	-10.2521	1.30848e-19	5.36049e-18	-1.57307	down
RPL29	4642.63	8644.69	7.88036	3.34741e-13	5.42281e-12	-2.51136	up
BEX2	-4636.95	3932.6	-10.696	7.33384e-21	3.67607e-19	-1.40586	down
RAB31	4630.98	6662.61	8.67288	2.81791e-15	6.0514e-14	-2.19206	up
ID3	4618.68	4554.66	5.38592	2.29979e-07	1.45811e-06	-3.49207	up
NPTX1	-4618.42	1840.17	-12.6141	2.33633e-26	4.74007e-24	-0.728513	down
CALM1	-4618.13	8757.72	-9.55119	1.16615e-17	3.49895e-16	-1.8438	down
Y16709	4568.84	10067.9	7.94538	2.27861e-13	3.75707e-12	-2.48508	up
RPL35	4562.15	13488.7	8.22812	4.21098e-14	7.73332e-13	-2.37093	up
SH3GL2	-4537.86	2619.26	-10.1417	2.66864e-19	1.02989e-17	-1.61521	down
SYNGR3	-4536.91	1747.67	-12.9602	2.34153e-27	6.65088e-25	-0.614875	down
RPL19	4535.61	14329.8	7.06968	3.56761e-11	4.39311e-10	-2.83825	up
NPTN	-4510.91	4804.44	-11.2078	2.56882e-22	1.7596e-20	-1.2176	down
LGALS1	4496.03	6881.86	4.13379	5.52838e-05	0.000212968	-3.92469	up
SPARCL1	-4489.47	22641.7	-3.43066	0.000751265	0.00223055	-4.13478	down
QDPR	-4479.83	3917.01	-9.69127	4.78666e-18	1.51631e-16	-1.78911	down
GNB2L1	4461.07	6359.53	10.4759	3.07088e-20	1.42836e-18	-1.48833	up
SLC12A5	-4457.85	2066.47	-9.72122	3.95513e-18	1.27854e-16	-1.77745	down
PFN2	-4438.34	11974.7	-5.99751	1.12142e-08	9.13558e-08	-3.26116	down
TUBB4A	-4424.6	2579.91	-11.7792	5.93088e-24	5.9597e-22	-1.01371	down
RGS4	-4405.97	1849.71	-11.1716	3.2588e-22	2.18016e-20	-1.23075	down
HSP90AA1	-4390.86	14411.6	-8.00574	1.59238e-13	2.69012e-12	-2.4607	down
SEPW1	-4383.2	10363.6	-9.16874	1.2997e-16	3.36421e-15	-1.99442	down
GNG3	-4376.08	2033.97	-11.0474	7.36516e-22	4.56105e-20	-1.27605	down
NAPB	-4369.98	2040.17	-12.1699	4.46003e-25	6.25517e-23	-0.878334	down
USMG5	-4368.71	7864.55	-9.93654	9.98147e-19	3.50883e-17	-1.69403	down
PNMAL1	-4363.74	3754.21	-11.0149	9.11611e-22	5.47044e-20	-1.28797	down
ATL1	-4333.42	2742.7	-12.8714	4.22352e-27	1.09724e-24	-0.643749	down
RPL7A	4330.45	14178.2	6.14223	5.32854e-09	4.59013e-08	-3.20519	up
CRYM	-4306.48	1777.49	-13.0331	1.44128e-27	4.65206e-25	-0.591257	down
CARNS1	-4302.86	2129.95	-7.79791	5.4406e-13	8.49715e-12	-2.54467	down
PABPC3	4291.27	7071.14	6.84609	1.23567e-10	1.39796e-09	-2.92772	up
RPSA	4284.6	14372.1	8.54612	6.12486e-15	1.25822e-13	-2.24291	up
NDUFA4	-4282.47	10743.3	-7.05543	3.86414e-11	4.73363e-10	-2.84397	down
C3	4158.93	6451.9	3.85727	0.000161017	0.000560116	-4.0106	up
KIF5C	-4087.39	3290.91	-11.2984	1.4159e-22	1.01218e-20	-1.18483	down
HSPA2	-4068.68	3824.97	-6.29431	2.41032e-09	2.21994e-08	-3.14592	down
RPS16	4048.08	12386.8	8.14057	7.12213e-14	1.2633e-12	-2.40625	up
PLLP	-4034.37	2508.78	-7.76863	6.46144e-13	9.9487e-12	-2.55651	down
DNAJC6	-4006.68	2307.93	-12.9767	2.09808e-27	6.12264e-25	-0.609521	down
B2M	4005.79	13908.2	7.02832	4.4966e-11	5.45507e-10	-2.85484	up
PAQR6	-3993.93	4349.71	-5.76048	3.70482e-08	2.71123e-07	-3.35181	down
RPL13	3993.55	8476.38	9.11785	1.78711e-16	4.55394e-15	-2.01459	up
BEX5	-3991.1	2115.78	-10.8941	2.00973e-21	1.16025e-19	-1.33237	down
ARPP19	-3989.68	4985.54	-12.2298	2.99788e-25	4.43422e-23	-0.857879	down
SCN3B	-3961.27	1744.05	-12.0956	7.30166e-25	9.66132e-23	-0.903838	down
RPL18A	3960.63	5737.26	8.19655	5.09071e-14	9.21388e-13	-2.38366	up
YWHAZ	-3959.92	5569.5	-11.7363	7.88049e-24	7.70083e-22	-1.0288	down
CDK4	3953.99	4355.4	2.90268	0.00417649	0.0102798	-4.27284	up
SNAP91	-3946.29	2075.03	-11.643	1.45947e-23	1.35179e-21	-1.06169	down
RPS17	3931.24	13697.3	7.81409	4.94707e-13	7.78342e-12	-2.53814	up
GABARAPL1	-3919.55	2501.4	-11.9311	2.17163e-24	2.46076e-22	-0.960705	down
RPS4XP2	3906.4	11458.5	5.99363	1.14381e-08	9.30022e-08	-3.26265	up
SOX8	3883.42	6610.93	3.18929	0.00169039	0.00461909	-4.20016	up
RPL11	3858.97	14011.1	6.83229	1.33324e-10	1.49958e-09	-2.93323	up
FAU	3847.96	13412	6.7636	1.94364e-10	2.13429e-09	-2.9606	up
CRYAB	3837.75	15336.6	2.32099	0.0214412	0.0432172	-4.40254	up
COX6C	-3834.95	12477.8	-7.6216	1.5252e-12	2.26736e-11	-2.61591	down
NAP1L5	-3821.34	3175.04	-10.496	2.69469e-20	1.25613e-18	-1.48076	down
AQP1	3817.28	4687.89	3.46708	0.000662197	0.00199445	-4.1246	up
CNN3	3804.16	5644.92	5.83527	2.54931e-08	1.9313e-07	-3.32336	up
C1QC	3792.5	5009.91	4.81435	3.1815e-06	1.59972e-05	-3.69743	up
DDIT4	3786.49	4915.99	6.39548	1.41302e-09	1.35715e-08	-3.10626	up
WASF1	-3777.78	3406.89	-9.57161	1.02446e-17	3.10001e-16	-1.83581	down
AGT	3776.17	9452	3.61009	0.000399567	0.00126951	-4.08385	up
LAPTM4A	3766.21	7941.32	9.70391	4.41633e-18	1.4084e-16	-1.78418	up
YBX1	3762.78	5279.61	8.21562	4.53965e-14	8.28691e-13	-2.37597	up
VCAN	3753.4	4877.72	6.55631	5.98524e-10	6.14179e-09	-3.04286	up
FN1	3729.13	4387.06	4.96275	1.63975e-06	8.79669e-06	-3.64525	up
RPS4X	3727.96	17991.6	6.05537	8.33924e-09	6.9667e-08	-3.23884	up
OPALIN	-3717.81	1377.41	-12.9406	2.66702e-27	7.37863e-25	-0.621231	down
RCAN2	-3699.85	2182.08	-9.83361	1.92969e-18	6.55634e-17	-1.73382	down
PRKACB	-3698.49	4196.25	-10.8364	2.93225e-21	1.6058e-19	-1.35371	down
SYN1	-3688.3	1728.17	-11.7731	6.17621e-24	6.17708e-22	-1.01586	down
RPL36	3680.57	7224.71	6.20837	3.77908e-09	3.34187e-08	-3.17947	up
NPTX2	-3638.04	1860.34	-6.61546	4.35067e-10	4.56339e-09	-3.01945	down
PHYHIP	-3630.27	1790.39	-8.53736	6.46154e-15	1.31723e-13	-2.24643	down
GFAP	3618.34	14472.4	4.79497	3.46557e-06	1.72735e-05	-3.70418	up
RPL6	3612.19	13281.4	7.9293	2.50627e-13	4.12604e-12	-2.49158	up
RPL41	3599.69	25765.4	6.07837	7.4094e-09	6.2413e-08	-3.22994	up
NRN1	-3580.49	3318.97	-8.69694	2.43051e-15	5.26921e-14	-2.18242	down
PLEKHH1	-3569.08	2356	-7.30474	9.45281e-12	1.2729e-10	-2.74375	down
IGFBP7	3564.24	4941.76	6.75012	2.09236e-10	2.28348e-09	-2.96597	up
RPN2	3539.78	5421.04	7.48706	3.3242e-12	4.73365e-11	-2.67024	up
RPL32	3538.72	16698.1	7.04871	4.01209e-11	4.89236e-10	-2.84666	up
RPL4	3533.32	10796.5	6.28137	2.5798e-09	2.3597e-08	-3.15098	up
SYT4	-3523.15	1932.04	-8.65781	3.09098e-15	6.59791e-14	-2.1981	down
C18orf32	3518.44	10212.1	7.83103	4.47747e-13	7.10228e-12	-2.53129	up
PTN	3514.33	6795.88	4.60338	7.96765e-06	3.69149e-05	-3.77009	up
NUAK1	-3506.4	2297.44	-10.1087	3.30161e-19	1.25597e-17	-1.62786	down
COPG2IT1	-3490.94	2956.98	-7.952	2.19086e-13	3.62641e-12	-2.48241	down
HMGN2	3482.21	10352.7	5.73646	4.17492e-08	3.0282e-07	-3.36093	up
HSPA8	-3476.2	16031.2	-4.59764	8.16592e-06	3.77031e-05	-3.77204	down
PABPC1	3474.46	5810.41	8.03159	1.36534e-13	2.32686e-12	-2.45026	up
SULT4A1	-3462.94	1473.73	-12.0221	1.18774e-24	1.47555e-22	-0.929141	down
RPS21	3430.57	8605.59	8.69553	2.45167e-15	5.30771e-14	-2.18298	up
NMB	3424.14	3542.45	4.71481	4.9239e-06	2.38124e-05	-3.73194	up
MALAT1	3408.44	5179.73	5.80984	2.89584e-08	2.17295e-07	-3.33305	up
RPLP1	3407.26	9651.72	9.83265	1.9415e-18	6.57547e-17	-1.73419	up
GPRASP1	-3395.52	2357.09	-10.7971	3.79047e-21	2.01367e-19	-1.36826	down
RPS6	3379.5	13745.7	5.31766	3.18015e-07	1.96367e-06	-3.51719	up
DYNLT1	3375.31	4415.19	9.01387	3.41913e-16	8.36253e-15	-2.05589	up
UBA52	3371.47	10801.8	7.20292	1.68501e-11	2.17682e-10	-2.78473	up
CAP2	-3368.85	1772.69	-12.0511	9.8053e-25	1.26595e-22	-0.919155	down
MARCKS	3366.76	6224.05	6.79805	1.60922e-10	1.78641e-09	-2.94688	up
NAP1L2	-3347.87	2182.83	-9.0014	3.69505e-16	8.96534e-15	-2.06085	down
GPX1	3344.92	6939.37	5.85994	2.25205e-08	1.72078e-07	-3.31394	up
NOTCH2NL	3321.81	4141.16	7.08133	3.34208e-11	4.12016e-10	-2.83357	up
PRNP	-3312.62	6725.31	-7.78608	5.8323e-13	9.06901e-12	-2.54946	down
ATP6V0C	-3308.61	5688.14	-10.8472	2.73207e-21	1.5078e-19	-1.34971	down
PPP3CA	-3291.97	3790.11	-7.9807	1.84785e-13	3.09714e-12	-2.47081	down
MBP	-3286.01	3882.59	-5.65788	6.15698e-08	4.33594e-07	-3.39063	down
TXNIP	3280.95	5054.18	5.79756	3.07924e-08	2.2928e-07	-3.33772	up
RPS18	3272.34	20188	5.90019	1.83833e-08	1.43556e-07	-3.29854	up
RPS7	3264.03	12642.5	8.28313	3.02304e-14	5.62936e-13	-2.34875	up
WSB2	-3263.3	6118.97	-10.3834	5.59484e-20	2.49868e-18	-1.52325	down
DDR1	3262.6	5537.79	8.34933	2.02643e-14	3.84752e-13	-2.32207	up
HMP19	-3261.87	2144.52	-8.32604	2.33305e-14	4.39054e-13	-2.33146	down
CSRP2	3258.17	3611.72	4.88312	2.34421e-06	1.21506e-05	-3.67335	up
TCEAL2	-3245.95	4839.26	-5.69169	5.21134e-08	3.73293e-07	-3.37787	down
SLC9A6	-3238.41	3498.7	-11.1137	4.76702e-22	3.0496e-20	-1.25183	down
TMSB10	-3237.73	16451.6	-2.39011	0.0179062	0.0370054	-4.38844	down
RPL23A	3232.68	26003	6.19107	4.13528e-09	3.63124e-08	-3.1862	up
CSRP1	-3227.72	7236.47	-3.68073	0.000309574	0.0010087	-4.06327	down
STMN4	-3202.87	1847.35	-12.6944	1.37048e-26	3.07319e-24	-0.701913	down
HMGN1	3202.56	5588.47	6.56252	5.78839e-10	5.95413e-09	-3.0404	up
GPM6A	-3192.5	10243.6	-4.81444	3.18021e-06	1.59972e-05	-3.6974	down
PRKCZ	-3191.58	1686.21	-12.3144	1.70948e-25	2.65818e-23	-0.829101	down
PI4KA	-3189.59	3057.21	-10.3896	5.37453e-20	2.42059e-18	-1.5209	down
MAP1B	-3189.17	9414.89	-4.78133	3.6802e-06	1.82366e-05	-3.70892	down
SST	-3182.18	1056.86	-15.2695	5.3299e-34	1.19105e-30	0.0734109	down
2022-09-03	-3178.93	3387.47	-7.53628	2.50179e-12	3.61571e-11	-2.65037	down
YWHAB	-3175.66	6564.7	-9.14862	1.47422e-16	3.79749e-15	-2.00239	down
ID4	3171.95	4123.67	6.50936	7.70067e-10	7.73444e-09	-3.06141	up
TF	-3162.22	3459.89	-4.9878	1.46417e-06	7.92318e-06	-3.63635	down
LPPR4	-3150.92	2079.46	-12.0859	7.78187e-25	1.01704e-22	-0.907143	down
SRI	3148.84	5731.16	7.67929	1.08987e-12	1.6443e-11	-2.59261	up
C14orf2	-3137.91	4470.43	-11.7242	8.53227e-24	8.22457e-22	-1.03303	down
MIR6805	3132.64	8203.94	7.7177	8.70763e-13	1.32784e-11	-2.57709	up
SNCA	-3126.02	1472.15	-12.4168	8.66593e-26	1.47688e-23	-0.794524	down
MEST	3119.61	5469.75	3.46233	0.000673233	0.00202512	-4.12594	up
LOC100996747	3116.52	8911.47	4.41644	1.75393e-05	7.54997e-05	-3.83287	up
FTH1P5	-3112.79	22713.8	-4.2751	3.13555e-05	0.000126917	-3.87926	down
TCEAL7	-3105.28	3314.55	-11.5753	2.28223e-23	1.99255e-21	-1.08569	down
YWHAH	-3104.86	1815.13	-13.0715	1.11711e-27	3.66118e-25	-0.578906	down
UBE2E1	3103.37	7222.6	7.71366	8.91622e-13	1.35673e-11	-2.57872	up
APOD	-3099.72	7747.72	-2.40316	0.0173	0.0359202	-4.38573	down
ATP1A3	-3095.51	1710.36	-9.37319	3.5953e-17	1.01714e-15	-1.91367	down
RPL23	3094.46	6401.59	9.33164	4.67194e-17	1.28587e-15	-1.93005	up
RNU86	3075.57	17130.6	4.182	4.56298e-05	0.000178489	-3.9093	up
CCDC92	-3074.37	3412.31	-9.66189	5.77152e-18	1.81076e-16	-1.80056	down
KLHL2	-3067.06	2418.69	-12.1446	5.2763e-25	7.11399e-23	-0.887015	down
GABBR2	-3058.16	2328.78	-8.08825	9.73874e-14	1.68396e-12	-2.42738	down
TPRG1L	-3041	2363.1	-11.0836	5.80581e-22	3.65921e-20	-1.2628	down
SYN2	-3038.11	1175.78	-14.1919	6.54998e-31	5.58137e-28	-0.232642	down
PLTP	3025.1	3697.6	5.2101	5.26991e-07	3.12107e-06	-3.55646	up
BLCAP	-3022.33	4817.13	-10.0569	4.60679e-19	1.71271e-17	-1.6477	down
RPS12	3013.55	17675.3	3.82796	0.00017976	0.000619046	-4.01947	up
LPL	3009.82	3029.98	4.69387	5.39335e-06	2.58713e-05	-3.73915	up
RNF11	-3004.2	5605.35	-8.89054	7.3564e-16	1.69603e-14	-2.10502	down
LINC00461	3001.91	4641.58	5.87859	2.05008e-08	1.57891e-07	-3.30681	up
ATP5B	-2988.85	9647.42	-5.45418	1.65863e-07	1.07857e-06	-3.46681	down
SPP1	2987.86	8168.48	3.59419	0.000422968	0.00133548	-4.08844	up
FAM127A	-2980.58	7370.95	-9.67901	5.17567e-18	1.62622e-16	-1.79389	down
SSR4	2977.93	5114.5	8.50043	8.09415e-15	1.63595e-13	-2.26127	up
PON2	2977.15	5550.49	6.0538	8.40667e-09	7.01753e-08	-3.23944	up
UBE2QL1	-2948.97	1450.14	-10.8753	2.2728e-21	1.28429e-19	-1.33931	down
TUBB3	-2942.37	9757.21	-4.59506	8.25645e-06	3.8079e-05	-3.77291	down
EIF4A1	2941.34	6493.39	7.77119	6.36514e-13	9.81162e-12	-2.55547	up
S100A16	2941.04	5081.28	4.85766	2.62578e-06	1.34464e-05	-3.68229	up
RPL37	2936.02	15051	5.9929	1.14808e-08	9.32783e-08	-3.26294	up
RPS11	2920.25	10690.4	7.68694	1.04226e-12	1.57359e-11	-2.58952	up
PHB2	2915.09	7231.18	8.07992	1.02354e-13	1.76698e-12	-2.43074	up
OAT	-2906.89	4382	-8.93265	5.66524e-16	1.33061e-14	-2.08823	down
COL4A1	2898.61	2868.09	3.95048	0.000112985	0.000405753	-3.9821	up
PDP1	-2885.45	2248.74	-9.05776	2.60077e-16	6.47245e-15	-2.03844	down
MOBP	-2881.11	2060.24	-5.32794	3.02912e-07	1.87804e-06	-3.51342	down
ODC1	2847.8	4308.78	5.81327	2.84646e-08	2.13891e-07	-3.33174	up
NES	2845.98	2866.16	7.28952	1.03082e-11	1.37334e-10	-2.74988	up
RBFOX1	-2844.73	1317.46	-9.91935	1.11448e-18	3.89209e-17	-1.70067	down
CYP46A1	-2843.59	1597.83	-11.0787	5.99865e-22	3.7585e-20	-1.26461	down
EDIL3	-2840.89	2143.06	-9.24253	8.18246e-17	2.19812e-15	-1.96522	down
PDE2A	-2837.51	1663.27	-11.9047	2.58592e-24	2.8543e-22	-0.969876	down
RUNDC3A	-2819.8	1669.77	-10.9033	1.89292e-21	1.10479e-19	-1.32899	down
PFN1	2800.2	6029.96	5.67238	5.73256e-08	4.06933e-07	-3.38516	up
LTF	2793.51	2512.25	2.27431	0.0241625	0.047967	-4.41185	up
NBPF10	2784.94	6070.45	8.62935	3.6807e-15	7.73274e-14	-2.20951	up
ATP6V1A	-2782.52	3532.6	-9.97839	7.6309e-19	2.76464e-17	-1.6779	down
GPR56	2782.28	4184.03	7.39492	5.64627e-12	7.8207e-11	-2.70741	up
EEF2	2773.68	15835.5	5.24835	4.40689e-07	2.64824e-06	-3.54253	up
SYNPR	-2770.02	1106.73	-12.2257	3.08035e-25	4.46399e-23	-0.859273	down
NME7	-2763.72	4086.58	-5.19811	5.5729e-07	3.28681e-06	-3.56081	down
BEX4	-2762.9	4329.88	-7.97794	1.87838e-13	3.14584e-12	-2.47193	down
RPLP2	2760.98	5357.36	10.2895	1.02755e-19	4.28372e-18	-1.55886	up
SLC39A10	-2756.4	2875.71	-10.573	1.63405e-20	7.84015e-19	-1.45185	down
PCMT1	-2745.68	3757.27	-11.0169	8.99499e-22	5.413e-20	-1.28722	down
MAP1A	-2733.16	2289.69	-9.99529	6.84593e-19	2.51013e-17	-1.67139	down
GDA	-2722.83	1126.96	-14.4389	1.27628e-31	1.35943e-28	-0.160183	down
GRM3	-2715.33	1069.63	-13.9729	2.79914e-30	1.93389e-27	-0.298069	down
SARAF	-2711.44	8775.56	-7.409	5.20829e-12	7.23758e-11	-2.70173	down
SLC24A2	-2702.03	1641.12	-10.7709	4.4973e-21	2.33104e-19	-1.37798	down
MRFAP1	-2698.2	17385	-5.96088	1.35146e-08	1.08234e-07	-3.27526	down
ATP6V0D1	-2696.47	4483.39	-10.6748	8.4192e-21	4.18075e-19	-1.41376	down
BCAN	2672.24	3167.2	5.4809	1.4584e-07	9.54771e-07	-3.45689	up
MT1H	2662.65	7390.21	2.69061	0.00782392	0.017916	-4.32298	up
ITGAV	2661.53	5728.15	6.97124	6.18094e-11	7.30702e-10	-2.8777	up
RAB13	2658.88	3489.09	7.18612	1.85282e-11	2.37632e-10	-2.79148	up
HSPB1	2658.04	4094.28	4.14836	5.21772e-05	0.000201913	-3.92005	up
EEF1B2	2644.49	7743.97	5.9884	1.17475e-08	9.5221e-08	-3.26467	up
PSD3	-2642.28	1925.59	-11.0296	8.27629e-22	5.09566e-20	-1.28257	down
SLC6A1	-2639.41	4388.63	-5.3516	2.70778e-07	1.69409e-06	-3.50472	down
WDR47	-2638.95	2793.84	-10.3385	7.48616e-20	3.2613e-18	-1.54028	down
TUBA1B	-2638.42	19698.2	-4.75971	4.04669e-06	1.9894e-05	-3.71642	down
PGRMC1	-2634.64	5245.59	-8.17312	5.85968e-14	1.05252e-12	-2.39312	down
SOX9	2634.5	3632.35	6.75147	2.0769e-10	2.26893e-09	-2.96543	up
PRKCB	-2630.43	1252.63	-10.8889	2.07996e-21	1.19433e-19	-1.3343	down
CNDP1	-2625.97	1845.57	-6.45101	1.05178e-09	1.03302e-08	-3.08441	down
SDCBP	2623.56	7532.68	6.74177	2.19006e-10	2.38035e-09	-2.96929	up
PRR18	-2609.37	1363.66	-8.19874	5.02431e-14	9.10143e-13	-2.38278	down
RPS15A	2604.99	4808.1	9.84684	1.77305e-18	6.06281e-17	-1.7287	up
C1orf61	2604.06	6502.94	5.02657	1.22784e-06	6.78338e-06	-3.62255	up
CLU	2601.94	12307.3	3.98029	0.00010075	0.000366009	-3.97288	up
LAP3	2594.61	4260.48	5.23814	4.62292e-07	2.76713e-06	-3.54626	up
S100A6	2587.84	3294.36	4.68968	5.49222e-06	2.63041e-05	-3.74059	up
ARF3	-2587.48	3537.57	-10.2023	1.80514e-19	7.17441e-18	-1.59206	down
FABP7	2586.97	5262.5	2.92606	0.00388876	0.00965389	-4.26712	up
RPL27	2576.6	18221.9	5.89342	1.90229e-08	1.47738e-07	-3.30114	up
SNRPG	2572.98	4045.57	9.26682	7.02413e-17	1.89892e-15	-1.95562	up
VEGFA	2568.45	2983.91	3.34662	0.00100141	0.00289223	-4.15796	up
TP53INP2	-2566.32	4140.78	-4.21567	3.98684e-05	0.000157748	-3.89849	down
PLK2	-2565.75	1416.74	-11.5869	2.11443e-23	1.86131e-21	-1.08158	down
BTF3	2560.34	5886.59	8.88822	7.46299e-16	1.716e-14	-2.10595	up
EGFR	2560.02	2511.81	3.87809	0.000148849	0.000521878	-4.00428	up
PPIB	2555.57	4477.13	6.60978	4.48642e-10	4.69652e-09	-3.0217	up
SCN2A	-2550.19	1379.9	-9.96507	8.31227e-19	2.98108e-17	-1.68303	down
PWAR6	-2547.66	4380.54	-4.39901	1.88559e-05	8.05467e-05	-3.83864	down
RPS20	2546.14	13304	7.81781	4.83983e-13	7.6316e-12	-2.53663	up
ZBTB20	2539.45	3425.02	7.49622	3.15325e-12	4.50831e-11	-2.66654	up
GABRA1	-2535.71	1071.41	-9.20454	1.0385e-16	2.74823e-15	-1.98024	down
GPR37	-2534.16	1962	-7.45432	4.0143e-12	5.65586e-11	-2.68345	down
TUBB4B	-2534.05	8633.32	-4.34448	2.36153e-05	9.82765e-05	-3.8566	down
EVI2A	-2533.34	2428.55	-6.46555	9.73296e-10	9.63226e-09	-3.07868	down
PLD3	-2531.86	2336.99	-9.10164	1.97755e-16	5.01521e-15	-2.02102	down
GNG5	2528.31	4687.24	5.75154	3.87354e-08	2.82603e-07	-3.35521	up
GPX3	2527	3123.81	3.28742	0.00122218	0.00345858	-4.17403	up
BSCL2	-2522.9	2062.74	-8.77956	1.46117e-15	3.24242e-14	-2.14935	down
FYN	2518.83	5227.17	6.66366	3.35101e-10	3.55688e-09	-3.00033	up
IFITM3	2514.73	5699.11	3.10177	0.00224326	0.00592465	-4.22294	up
MEF2C	-2505.03	1753.38	-9.31213	5.28248e-17	1.44644e-15	-1.93774	down
SNRPN	-2501.22	3975.53	-7.16002	2.14702e-11	2.72413e-10	-2.80198	down
SLC1A2	-2500.14	4752.44	-5.03765	1.16739e-06	6.48813e-06	-3.61859	down
OLIG1	2499.26	13165.2	1.92605	0.0557196	0.0987266	-4.47593	ns
MAST3	-2497.84	1274.21	-13.713	1.57108e-29	8.36718e-27	-0.377115	down
LANCL1	-2496.6	2581.61	-10.5493	1.90626e-20	9.06452e-19	-1.46074	down
CYFIP2	-2489.11	1930.15	-10.3876	5.44531e-20	2.44214e-18	-1.52167	down
GABARAPL2	-2488.22	10998.3	-5.16259	6.57274e-07	3.82044e-06	-3.57368	down
TUBA4A	-2485.76	1923.39	-9.09482	2.06368e-16	5.2212e-15	-2.02373	down
RPS9	2480.38	5187.44	6.25906	2.89978e-09	2.62868e-08	-3.15969	up
NDUFB9	-2478.27	8070.44	-6.53667	6.65159e-10	6.77013e-09	-3.05062	down
AMPH	-2477.94	1415.75	-11.1205	4.55879e-22	2.92518e-20	-1.24935	down
LINC00086	-2476.65	1267.78	-10.6555	9.54604e-21	4.70739e-19	-1.42095	down
RPL18	2475.23	6411.72	6.35893	1.71464e-09	1.62414e-08	-3.1206	up
SV2B	-2468.83	944.482	-13.0057	1.72964e-27	5.34009e-25	-0.600119	down
ALDOC	-2465.1	9269.94	-1.87412	0.0625817	0.108955	-4.48466	ns
DPYSL3	2464.76	3434.42	7.89013	3.15977e-13	5.13836e-12	-2.50741	up
INA	-2458.48	2076.69	-6.38554	1.48939e-09	1.42472e-08	-3.11016	down
GUCY1B3	-2454.9	1574.64	-11.7847	5.7186e-24	5.77362e-22	-1.01178	down
HSP90AB1	-2454.78	7829.28	-5.03987	1.15567e-06	6.4297e-06	-3.6178	down
MTURN	-2445.71	3123.2	-6.0638	7.98563e-09	6.68965e-08	-3.23558	down
GABRB2	-2440.1	1204.45	-9.13645	1.59086e-16	4.08313e-15	-2.00721	down
IGFBP3	2439.03	2518.25	3.09913	0.00226228	0.00597118	-4.22361	up
PNMA2	-2434.96	3977.74	-7.18983	1.81438e-11	2.32842e-10	-2.78999	down
RPS8	2433.23	6249.96	7.81054	5.05151e-13	7.94187e-12	-2.53957	up
PCDHGA1	2422.53	9966.23	4.19567	4.32003e-05	0.000169765	-3.90492	up
EPB41L3	-2422.23	1667.37	-11.4106	6.76426e-23	5.20213e-21	-1.14448	down
NECAP1	-2420.67	2276.01	-11.2387	2.09653e-22	1.474e-20	-1.2064	down
NONO	2413.97	4549.97	8.44621	1.12597e-14	2.2313e-13	-2.28308	up
CHGA	-2412.54	1468.18	-7.58143	1.926e-12	2.81984e-11	-2.63214	down
RPS25	2412.29	11979.8	5.85744	2.28049e-08	1.74127e-07	-3.31489	up
SRPX	2410.44	2927.71	3.81968	0.000185414	0.000636482	-4.02196	up
TERF2IP	-2406.15	4432.29	-9.09657	2.04123e-16	5.17055e-15	-2.02303	down
RPS29	2400.24	8350.91	6.80781	1.52527e-10	1.69853e-09	-2.94299	up
EIF3L	2399.13	9434.77	4.29432	2.89968e-05	0.00011861	-3.87301	up
SV2A	-2385.02	2507.02	-7.19381	1.77406e-11	2.28079e-10	-2.78839	down
VOPP1	2376.72	4537.39	2.18696	0.0300734	0.0578783	-4.42883	up
GABRG2	-2374.08	1164.96	-10.0047	6.44292e-19	2.37053e-17	-1.66775	down
STX1A	-2370.69	1025.88	-12.3722	1.16483e-25	1.90879e-23	-0.809546	down
CPE	-2369.18	11134.5	-2.38896	0.0179606	0.0370966	-4.38867	down
RPL24	2366.88	14235.7	5.17912	6.08744e-07	3.56756e-06	-3.56769	up
BTG1	2361.96	3293.24	8.33225	2.24708e-14	4.24751e-13	-2.32895	up
DIRAS2	-2361.93	1343.33	-9.18512	1.17292e-16	3.06585e-15	-1.98793	down
TCEAL3	-2342.6	4653.21	-7.12472	2.61923e-11	3.2822e-10	-2.81615	down
SNHG6	2337.62	7234.76	5.41154	2.03498e-07	1.30418e-06	-3.48261	up
ISCU	-2335.34	6614.02	-5.2832	3.74159e-07	2.27995e-06	-3.52981	down
ID1	2333.78	3205.43	4.15914	4.99862e-05	0.000194317	-3.91661	up
CPLX1	-2333.09	1458.35	-8.13182	7.50483e-14	1.32347e-12	-2.40978	down
COX6A1	-2307.13	6393.86	-7.92104	2.63194e-13	4.30999e-12	-2.49492	down
PAK3	-2300.24	1277.09	-11.5233	3.2175e-23	2.67744e-21	-1.1042	down
CEBPD	2291.73	2873	4.90225	2.15205e-06	1.12476e-05	-3.66662	up
CLDND1	-2290.46	3472.58	-5.36166	2.58134e-07	1.62309e-06	-3.50102	down
LOC101060363	-2283.74	15798.9	-4.93564	1.85276e-06	9.82802e-06	-3.65484	down
KIFAP3	-2277.39	2711.4	-10.0199	5.84351e-19	2.15371e-17	-1.66191	down
GOT1	-2271.2	1487.34	-9.73009	3.73765e-18	1.21562e-16	-1.774	down
LPAR1	-2269.35	1755.57	-7.6689	1.15794e-12	1.74084e-11	-2.59681	down
APOC1	2257.85	2859.11	6.07986	7.35263e-09	6.19838e-08	-3.22936	up
LOC285812	-2255.05	1745.28	-7.85523	3.88254e-13	6.23754e-12	-2.52151	down
PREPL	-2241.62	2954.68	-9.02811	3.1288e-16	7.70554e-15	-2.05023	down
USP11	-2238.44	4949.17	-5.42298	1.92657e-07	1.23881e-06	-3.47838	down
P4HB	2235.95	3604.47	6.53932	6.55733e-10	6.68057e-09	-3.04957	up
DMTN	-2235.68	1242.34	-9.72171	3.94262e-18	1.27644e-16	-1.77726	down
GHITM	-2232.44	3234.93	-9.7195	3.99877e-18	1.29069e-16	-1.77812	down
B3GNT1	-2230.44	2319.64	-10.436	3.97937e-20	1.81915e-18	-1.50339	down
YWHAQ	-2212.53	10115.6	-7.2441	1.3344e-11	1.75691e-10	-2.76816	down
SULF2	2207.19	2769.64	4.85368	2.67264e-06	1.36634e-05	-3.68368	up
REEP5	-2205.85	4559.36	-8.74953	1.75845e-15	3.86986e-14	-2.16136	down
ATP6V1E1	-2205.27	2749.63	-10.0369	5.23995e-19	1.93796e-17	-1.65539	down
LAPTM5	2203.78	4106.07	4.18961	4.42613e-05	0.000173646	-3.90686	up
NACAP1	2203.56	4778.04	3.27188	0.00128722	0.00362192	-4.17821	up
KLC1	-2202.02	2234	-12.7409	1.00566e-26	2.35533e-24	-0.686548	down
BIN1	-2201.98	1962.51	-8.92974	5.76869e-16	1.35342e-14	-2.08939	down
CREG2	-2195.69	907.72	-11.1795	3.09474e-22	2.09293e-20	-1.22789	down
FAM19A1	-2190.97	752.257	-14.7106	2.11675e-32	2.81832e-29	-0.0820457	down
RPS10	2187.25	18900.4	3.69547	0.000293391	0.000959932	-4.05894	up
TMEM178A	-2186.35	2996.21	-6.1119	6.23322e-09	5.30721e-08	-3.21696	down
RCN1	2185.32	3201.82	7.34356	7.57508e-12	1.03311e-10	-2.72811	up
HES6	2184.87	2217.5	4.66699	6.05951e-06	2.87496e-05	-3.74837	up
FTH1	-2184.41	14104.1	-2.42588	0.0162876	0.0341006	-4.381	down
CD74	2181.03	3342.82	4.60591	7.88188e-06	3.65255e-05	-3.76923	up
ARF4	2179.4	5518.59	5.96121	1.34919e-08	1.08092e-07	-3.27513	up
BCHE	2163.03	2517.04	5.92377	1.63157e-08	1.28874e-07	-3.2895	up
NAMPT	2160.65	2773.1	3.11503	0.00214999	0.00570305	-4.21952	up
PEG3	-2159.75	2049.71	-8.30904	2.58541e-14	4.84406e-13	-2.33831	down
S100A10	2159.14	2522.21	4.56656	9.32461e-06	4.25267e-05	-3.78258	up
OS9	2157.58	4146.86	3.06221	0.00254446	0.00662566	-4.23307	up
EIF4A2	-2157.48	5560.78	-8.57626	5.09449e-15	1.05881e-13	-2.23081	down
LOC283070	-2156.29	1577.68	-10.1506	2.51946e-19	9.84807e-18	-1.6118	down
TM2D3	-2152.64	3333.36	-11.3298	1.1513e-22	8.39934e-21	-1.1735	down
RPH3A	-2151	1672.13	-6.5016	8.02719e-10	8.04721e-09	-3.06447	down
NPC2	2133.65	3962.16	4.63061	7.08898e-06	3.30524e-05	-3.76081	up
ROGDI	-2132.09	1663.91	-11.062	6.6902e-22	4.16729e-20	-1.27069	down
DGKZ	-2130.41	1379.36	-10.4361	3.97616e-20	1.81915e-18	-1.50334	down
CEBPB	2111.28	4588.59	3.71995	0.000268256	0.00088558	-4.05172	up
RPL9	2108.95	22369.2	4.84774	2.74402e-06	1.39947e-05	-3.68576	up
HK1	-2108.43	2552.62	-9.98298	7.40939e-19	2.69816e-17	-1.67613	down
PRDX4	2103.64	2887.35	6.01192	1.04179e-08	8.55233e-08	-3.25561	up
ANXA1	2103.18	2203.51	3.88344	0.000145864	0.000512338	-4.00265	up
SEC11A	2096.61	3812.77	8.09056	9.60536e-14	1.66496e-12	-2.42644	up
NDUFB8	-2088.88	3064.57	-9.47063	1.94266e-17	5.70821e-16	-1.87537	down
COL4A2	2077.46	2168.84	3.71898	0.000269214	0.000888058	-4.05201	up
RBFOX3	-2072.4	961.203	-9.40853	2.87661e-17	8.29236e-16	-1.89977	down
ANXA2	2063.32	3114.75	4.21761	3.95584e-05	0.000156609	-3.89786	up
HPCAL4	-2057.37	901.409	-12.5846	2.84271e-26	5.60724e-24	-0.738333	down
MAL2	-2056.54	713.141	-12.7224	1.1371e-26	2.63301e-24	-0.69264	down
TSPAN13	-2056.18	4456.82	-4.11148	6.03852e-05	0.000230494	-3.93177	down
FHL1	2055.23	4896.17	4.85926	2.60712e-06	1.33604e-05	-3.68173	up
HNRNPA2B1	2054.71	4777.3	6.5285	6.94968e-10	7.03655e-09	-3.05385	up
LOC101929087	2054.43	10350	6.4261	1.20093e-09	1.16606e-08	-3.09422	up
EFHD1	-2054.28	3256.65	-4.23885	3.63131e-05	0.000145028	-3.89101	down
MYL6	2052.46	6620.25	5.77262	3.48745e-08	2.56625e-07	-3.34721	up
SNCB	-2045.44	963.943	-10.2313	1.49741e-19	6.06452e-18	-1.58102	down
OPTN	-2040.18	1985.83	-10.307	9.17836e-20	3.90273e-18	-1.55222	down
RAB3A	-2035.88	981.883	-10.521	2.2905e-20	1.08432e-18	-1.47135	down
TPPP	-2022.33	1213.42	-10.9039	1.88592e-21	1.10373e-19	-1.32878	down
SYT13	-2021.09	1129.95	-9.2441	8.10218e-17	2.1793e-15	-1.9646	down
FAIM2	-2019	1904.81	-8.90051	6.91563e-16	1.60309e-14	-2.10104	down
CAMK2B	-2017.61	1047.92	-11.9843	1.52603e-24	1.80606e-22	-0.942226	down
SAT1	2014.12	5059.02	4.16599	4.86418e-05	0.000189436	-3.91442	up
RPS15	2013.68	9478.09	8.3508	2.00846e-14	3.8168e-13	-2.32148	up
DDN	-2013.26	703.993	-10.3154	8.68927e-20	3.73955e-18	-1.54901	down
LONRF2	-2012.06	1853.31	-9.79758	2.42948e-18	8.0994e-17	-1.74779	down
BAALC	2002.9	6180.7	3.9014	0.000136261	0.000481548	-3.99716	up
TIMP4	2002.53	1881.84	4.56102	9.54683e-06	4.34843e-05	-3.78445	up
ZFAS1	1997.94	3915.48	6.06541	7.91992e-09	6.63722e-08	-3.23495	up
RAP1GAP2	-1995.9	872.17	-12.883	3.91065e-27	1.04136e-24	-0.639971	down
TMEM100	1995.66	2096.8	3.83813	0.000173031	0.000598099	-4.0164	up
MICU3	-1995.64	1425.97	-10.8236	3.18714e-21	1.73646e-19	-1.35843	down
TGFBI	1995.03	2087.35	2.78433	0.00595458	0.0140617	-4.30121	up
NCAN	1990.53	8362.03	1.99105	0.0480328	0.0867963	-4.46471	up
MOG	-1988.21	1484.5	-5.89155	1.92032e-08	1.48921e-07	-3.30185	down
LAPTM4B	1985.31	4190.51	5.78288	3.31343e-08	2.45175e-07	-3.34331	up
SLC25A6	1984.21	6869.1	4.38767	1.97626e-05	8.39824e-05	-3.84239	up
NBEAL1	1983.32	4245.14	8.37205	1.76599e-14	3.37711e-13	-2.31292	up
SCRG1	1981.27	4398.09	4.54067	1.04091e-05	4.71157e-05	-3.79132	up
RPL36A	1962.67	7569.16	5.91793	1.68057e-08	1.32303e-07	-3.29175	up
OXCT1	-1961.55	2249.14	-12.9996	1.80159e-27	5.48275e-25	-0.602102	down
B3GAT1	-1960.72	2336.27	-7.82347	4.68128e-13	7.39803e-12	-2.53435	down
RPL27A	1956.65	8327.26	8.99874	3.75686e-16	9.10494e-15	-2.06191	up
GBAS	1956.62	4868.78	2.90603	0.00413408	0.0101907	-4.27202	up
RPS3A	1954.1	18136.1	4.51307	1.16988e-05	5.22364e-05	-3.80061	up
HNRNPAB	1953.07	3480.73	6.34795	1.81708e-09	1.71356e-08	-3.12491	up
TMBIM6	1951.95	5846.25	7.57938	1.94902e-12	2.84774e-11	-2.63297	up
VAMP2	-1946.93	2304.31	-7.15104	2.25845e-11	2.86237e-10	-2.80558	down
TSPYL1	-1941.14	2121.73	-9.96629	8.24744e-19	2.96282e-17	-1.68256	down
RPL5	1936.67	6654.66	6.83987	1.27874e-10	1.44438e-09	-2.9302	up
NPY	-1936.06	944.701	-12.8864	3.82304e-27	1.03091e-24	-0.63886	down
HLA	1935	3076.97	5.9277	1.59938e-08	1.26566e-07	-3.288	up
LRP11	-1933.39	1400.75	-14.4061	1.58488e-31	1.60775e-28	-0.169704	down
LGALS3BP	1926.61	3229.2	4.71967	4.82081e-06	2.33674e-05	-3.73027	up
HPCA	-1921.05	768.617	-12.0208	1.19828e-24	1.47555e-22	-0.929602	down
C1orf115	-1920.71	788.392	-12.2205	3.18756e-25	4.58815e-23	-0.861032	down
DYNLT3	-1916.52	2879.95	-6.57275	5.47824e-10	5.64874e-09	-3.03636	down
SOWAHA	-1912.97	914.9	-11.6267	1.62563e-23	1.4863e-21	-1.06747	down
ISG15	1911.06	2601.82	2.68129	0.00803608	0.0183219	-4.32511	up
TCF12	1910.51	2800.85	6.67563	3.14002e-10	3.3513e-09	-2.99558	up
AATK	-1909.43	1507.55	-8.93902	5.44561e-16	1.28469e-14	-2.08569	down
PACSIN1	-1908.26	806.845	-10.3844	5.55907e-20	2.48792e-18	-1.52287	down
LY6H	-1905.19	1052.93	-9.60102	8.49925e-18	2.5977e-16	-1.82431	down
EPS15	-1903.13	2733.58	-9.47714	1.8643e-17	5.50835e-16	-1.87282	down
TMSB4X	1898.94	19857.3	1.82143	0.0702501	0.120223	-4.49328	ns
CD81	1897.86	7213.89	6.0214	9.92497e-09	8.18551e-08	-3.25195	up
OAZ1	-1896.53	12372.1	-4.54558	1.01943e-05	4.62162e-05	-3.78966	down
GABRB1	-1892.62	1626.78	-8.22879	4.19402e-14	7.70881e-13	-2.37066	down
NGRN	-1891.55	4679.23	-6.81275	1.48449e-10	1.65831e-09	-2.94102	down
DKK3	-1890.3	2641.15	-7.84921	4.02284e-13	6.43382e-12	-2.52395	down
METRN	1889.98	3003.04	6.06864	7.78942e-09	6.53814e-08	-3.2337	up
UQCRFS1	-1887.31	6539.62	-4.98779	1.46428e-06	7.92318e-06	-3.63636	down
BTBD3	-1886.22	3294.44	-7.17632	1.95837e-11	2.49965e-10	-2.79543	down
HMGB1	1883	8842.53	6.04393	8.84335e-09	7.3561e-08	-3.24326	up
EFEMP1	1880.24	2461.36	3.96663	0.000106191	0.000383551	-3.97711	up
IMPDH2	1879.28	3045.63	5.62028	7.40587e-08	5.15074e-07	-3.40478	up
RPL22	1878.26	9654.26	4.76257	3.99613e-06	1.96695e-05	-3.71543	up
PPP1R1B	-1877.52	1997.35	-4.23003	3.76276e-05	0.000149828	-3.89386	down
FCGBP	1876.11	1860.95	3.52384	0.00054287	0.00167065	-4.10857	up
RAPGEF4	-1875.64	1272.69	-10.3887	5.40769e-20	2.43038e-18	-1.52126	down
DYNLL1	-1870.42	4377.57	-9.51534	1.46375e-17	4.34292e-16	-1.85784	down
MAGEE1	-1870.06	1029.98	-10.9835	1.11982e-21	6.66356e-20	-1.29949	down
BANF1	1869.51	3844.84	8.38231	1.65953e-14	3.20227e-13	-2.30879	up
2022-09-02	1868.23	4177.81	8.05903	1.1594e-13	1.99183e-12	-2.43917	up
SKP1	-1868.09	8644.29	-8.10829	8.63962e-14	1.5049e-12	-2.41928	down
SOX2	1867.95	3682.52	7.20436	1.67129e-11	2.16172e-10	-2.78415	up
SSR2	1867.05	3292.25	7.87707	3.41301e-13	5.52068e-12	-2.51268	up
C11orf96	1865.23	3183.73	4.02569	8.45107e-05	0.000312016	-3.95875	up
PIP4K2A	-1864.81	2047.15	-5.98413	1.20059e-08	9.71002e-08	-3.26631	down
PPP3CB	-1858.8	1382.37	-12.0149	1.24621e-24	1.51703e-22	-0.931647	down
HNRNPK	1856.16	8843.58	7.64718	1.31426e-12	1.96613e-11	-2.60558	up
EPDR1	-1853.97	2969.07	-5.9784	1.23618e-08	9.96755e-08	-3.26852	down
PDIA6	1853.89	3749.31	5.80776	2.92616e-08	2.19064e-07	-3.33384	up
MAGED1	1853.72	7794.25	4.03885	8.02907e-05	0.000298037	-3.95464	up
KIF5A	-1853.14	2397.93	-5.85411	2.31908e-08	1.76946e-07	-3.31617	down
BAI2	-1851.18	2121.36	-10.6883	7.71073e-21	3.83789e-19	-1.40873	down
PPP1R14A	-1847.98	1269.62	-5.71414	4.66366e-08	3.36324e-07	-3.36938	down
MMD	-1847.84	1471.96	-14.7964	1.20172e-32	1.70668e-29	-0.0577368	down
RIMS3	-1842.93	1087.3	-8.03323	1.35205e-13	2.30607e-12	-2.44959	down
ARHGEF6	1833.09	2706.23	7.20344	1.68003e-11	2.1717e-10	-2.78452	up
ELAVL3	-1831.68	2444.21	-6.89895	9.22996e-11	1.06227e-09	-2.90662	down
CKMT1A	-1830.61	855.131	-12.0215	1.19272e-24	1.47555e-22	-0.929359	down
ATP2B1	-1829.63	1749.69	-8.33883	2.15941e-14	4.0927e-13	-2.3263	down
UHRF1	1829.45	1752.76	5.52887	1.15643e-07	7.73725e-07	-3.43901	up
OPCML	-1828.46	1317.42	-9.5666	1.05755e-17	3.19107e-16	-1.83777	down
ANK2	-1823.81	2376.29	-10.2133	1.68176e-19	6.72166e-18	-1.58788	down
WIF1	-1814.92	891.177	-7.67119	1.14262e-12	1.72144e-11	-2.59588	down
FXYD7	-1808.71	1023.02	-9.20724	1.02106e-16	2.70543e-15	-1.97918	down
MIR612	1807.03	3223.16	3.87827	0.000148746	0.000521602	-4.00422	up
SOX11	1800.08	1823.01	4.16837	4.81816e-05	0.000187816	-3.91366	up
PRKAR2B	-1798.42	1510.22	-8.85022	9.44291e-16	2.14083e-14	-2.12111	down
FOS	1797.13	3886.77	2.42229	0.0164439	0.0343671	-4.38175	up
TCF4	1796.98	4505.75	5.58924	8.62026e-08	5.9257e-07	-3.41643	up
EEF1A1	1796.09	19285.1	7.37758	6.23558e-12	8.59682e-11	-2.7144	up
HPRT1	-1786.78	1187.63	-11.9036	2.60454e-24	2.86002e-22	-0.970253	down
C1QA	1785.03	2193.32	3.7978	0.000201191	0.000683787	-4.02854	up
ATRAID	1784.24	3355.1	7.61193	1.61339e-12	2.38847e-11	-2.61982	up
PPP1CC	1777.42	5435.07	7.42492	4.75333e-12	6.63158e-11	-2.69531	up
EDNRB	1773.57	2494.58	4.09621	6.41317e-05	0.000243486	-3.9366	up
PNRC1	1772.78	3436.93	5.38577	2.30148e-07	1.45835e-06	-3.49213	up
NPTXR	-1772.29	787.261	-13.1432	6.93464e-28	2.59173e-25	-0.555882	down
TUBA1C	-1768.09	19896.2	-2.70729	0.00745654	0.0171522	-4.31915	down
APP	-1766.48	6282.79	-5.66671	5.89505e-08	4.1694e-07	-3.3873	down
TMEM130	-1765.44	881.454	-8.93359	5.63232e-16	1.32434e-14	-2.08785	down
RGMA	1765.12	2438.65	5.92406	1.62916e-08	1.28744e-07	-3.28939	up
LZTS3	-1764.31	2020.39	-8.03674	1.32408e-13	2.26198e-12	-2.44817	down
C1orf216	-1761.9	1504.18	-11.6241	1.65409e-23	1.50586e-21	-1.0684	down
KARS	1760.07	4476.63	8.06781	1.10027e-13	1.89636e-12	-2.43563	up
KIAA1107	-1759.68	935.663	-10.0923	3.66919e-19	1.37614e-17	-1.63414	down
TRIB2	1759.42	2906.23	3.71718	0.000270993	0.000893233	-4.05254	up
PGM2L1	-1758.38	1523.93	-10.3487	7.00625e-20	3.07107e-18	-1.5364	down
OLIG2	1753.81	3620.82	3.43445	0.000741497	0.00220462	-4.13373	up
COL3A1	1743.96	1817.14	2.36576	0.0190883	0.0390849	-4.39345	up
NACA	1740.18	10693	4.33292	2.47632e-05	0.000102772	-3.8604	up
THY1	-1737.35	2191.89	-7.03318	4.37596e-11	5.31477e-10	-2.85288	down
CAPN2	1736.51	3497.53	7.84311	4.17003e-13	6.64926e-12	-2.52641	up
ANLN	-1731.65	1883.11	-4.93841	1.82983e-06	9.73305e-06	-3.65386	down
MAPRE1	1731.64	3256.03	8.67264	2.82204e-15	6.05417e-14	-2.19215	up
FLNA	1726.14	2046.03	4.8835	2.3402e-06	1.21357e-05	-3.67322	up
ZBTB18	-1724.25	3679.53	-4.38222	2.02129e-05	8.55886e-05	-3.84418	down
RALYL	-1721.84	1001.81	-10.3626	6.40292e-20	2.8417e-18	-1.53113	down
NME1	1718.99	4540.74	5.14371	7.17317e-07	4.13447e-06	-3.5805	up
FJX1	1705.02	2268.39	5.08631	9.3444e-07	5.29144e-06	-3.60117	up
LINC00657	-1704.32	8419.16	-6.55571	6.00437e-10	6.15845e-09	-3.04309	down
MIR4745	1704.03	2191.43	6.89716	9.32156e-11	1.07223e-09	-2.90733	up
RPS27	1702.61	10724.9	6.81078	1.50057e-10	1.67452e-09	-2.94181	up
CLIC4	1694.62	3056.13	4.67029	5.97372e-06	2.83868e-05	-3.74724	up
CHGB	-1689.13	1601.05	-5.54383	1.07545e-07	7.24325e-07	-3.43343	down
PARK7	-1688.8	12979.4	-3.45263	0.000696279	0.00208531	-4.12865	down
CNTNAP1	-1687.17	1802.01	-8.42145	1.30878e-14	2.56494e-13	-2.29304	down
RPS28	1687.01	6807.06	10.8539	2.61534e-21	1.45469e-19	-1.34724	up
CLIC1	1685.26	2181.42	4.41776	1.74433e-05	7.51304e-05	-3.83243	up
KCTD12	1682.93	3597.91	4.72575	4.69466e-06	2.28074e-05	-3.72817	up
H2AFZ	1680.07	4858.95	4.22491	3.8412e-05	0.000152609	-3.89551	up
SEC14L5	-1679.99	948.792	-8.9275	5.84936e-16	1.36933e-14	-2.09028	down
LDOC1	-1679.37	2175.46	-8.92952	5.7764e-16	1.35374e-14	-2.08947	down
EFR3A	-1678.12	2968.36	-7.23839	1.37826e-11	1.80906e-10	-2.77046	down
TMEM258	1671.01	6814.02	4.5065	1.20277e-05	5.35368e-05	-3.80282	up
COL1A2	1668.71	1829.78	2.39985	0.0174521	0.0361902	-4.38642	up
CALY	-1664.8	711.647	-10.7639	4.70872e-21	2.42294e-19	-1.38059	down
LGALS3	1661.46	2340.88	3.37199	0.000918697	0.00267693	-4.15101	up
FABP5	1655.89	4564.87	1.48891	0.138313	0.212742	-4.54238	ns
EEF1D	1655.6	3090.64	5.43397	1.82766e-07	1.18163e-06	-3.47431	up
SCP2	1652.11	3511.93	7.24512	1.32669e-11	1.74783e-10	-2.76775	up
FEZ1	-1646.55	5969.84	-4.52995	1.08929e-05	4.90701e-05	-3.79493	down
PPIA	-1642.42	11511.2	-5.36498	2.54088e-07	1.60001e-06	-3.49979	down
WBP5	1641.95	4193.05	7.24747	1.30908e-11	1.72677e-10	-2.76681	up
TAC1	-1640.71	787.363	-8.72744	2.01472e-15	4.393e-14	-2.1702	down
FAM171A1	-1635.62	3358.55	-5.49293	1.37614e-07	9.07616e-07	-3.45241	down
DSTN	-1635.62	6109.91	-6.11319	6.19178e-09	5.28459e-08	-3.21645	down
STUB1	-1633.22	5272.83	-7.10168	2.98137e-11	3.70549e-10	-2.82541	down
ACTR10	-1631.96	3425.3	-10.463	3.33887e-20	1.54626e-18	-1.49319	down
CRISPLD1	1629.04	1905.77	5.25921	4.18805e-07	2.52814e-06	-3.53857	up
C1QB	1625.36	1987.56	3.84747	0.000167069	0.000579277	-4.01357	up
NPM1	1624.74	6481.82	7.18391	1.87614e-11	2.40044e-10	-2.79237	up
ZNF365	-1624.1	987.06	-10.3002	9.58941e-20	4.0613e-18	-1.5548	down
GJB6	-1622.19	938.761	-5.32985	3.0018e-07	1.86327e-06	-3.51271	down
TAGLN2	1621.08	1982.65	4.2917	2.93077e-05	0.000119671	-3.87386	up
SELK	1621.07	3821.74	7.11286	2.79988e-11	3.4901e-10	-2.82092	up
LHPP	-1617.28	1380.09	-6.87931	1.02878e-10	1.17955e-09	-2.91446	down
ANP32B	1616.66	4847.57	4.45581	1.48825e-05	6.49674e-05	-3.81977	up
NCOA7	-1614.1	1177.25	-12.6143	2.3324e-26	4.74007e-24	-0.728429	down
MYCBP2	-1613.49	2366.89	-7.1792	1.92674e-11	2.46076e-10	-2.79427	down
SYBU	-1612.09	2945.55	-4.96174	1.64725e-06	8.8347e-06	-3.6456	down
UGP2	-1610.29	2623.64	-7.17561	1.96617e-11	2.5081e-10	-2.79571	down
CACNG3	-1607.59	454.219	-13.2757	2.87251e-28	1.15459e-25	-0.513631	down
NEFM	-1606.02	808.806	-8.11035	8.53351e-14	1.48886e-12	-2.41845	down
TSPAN6	1604.03	1954.39	8.40459	1.44979e-14	2.82828e-13	-2.29982	up
UQCRH	-1600.04	7013.3	-4.22354	3.86248e-05	0.000153398	-3.89595	down
EMP3	1599.72	1786.52	3.79583	0.000202673	0.000688493	-4.02913	up
STMN3	-1598.47	2969.9	-6.98689	5.66543e-11	6.76517e-10	-2.87143	down
ARNT2	-1595.09	3067.68	-6.31013	2.21788e-09	2.05246e-08	-3.13973	down
VSIG4	1593.58	1872.86	4.04754	7.7613e-05	0.000289054	-3.95191	up
PGBD5	-1592.67	1195.92	-11.2943	1.45478e-22	1.03304e-20	-1.18632	down
FBXW7	-1592.39	1010.07	-10.5117	2.43275e-20	1.14911e-18	-1.47483	down
RPL10	1592.25	3412.52	8.64789	3.28506e-15	6.96335e-14	-2.20207	up
AEBP1	1590.55	1807.22	3.61255	0.000396046	0.00125929	-4.08314	up
KDELR2	1587.5	2755.48	5.72528	4.41297e-08	3.19218e-07	-3.36516	up
TMEM235	-1586.34	615.123	-8.63064	3.65169e-15	7.68695e-14	-2.20899	down
POLR2G	1584.85	4535.65	6.72013	2.46455e-10	2.65835e-09	-2.9779	up
RPL14	1584.28	4378.46	6.99455	5.42873e-11	6.50075e-10	-2.86837	up
NDRG1	-1581.43	5163.21	-2.03367	0.0434958	0.0797479	-4.45716	down
ZFP36L2	1581.02	2340.77	6.07637	7.48584e-09	6.30319e-08	-3.23071	up
PDXP	-1580.05	1481.4	-9.34094	4.40585e-17	1.21893e-15	-1.92638	down
TUBB	1576.81	8926.3	2.64895	0.00881349	0.0199082	-4.33245	up
CBX6	-1576.73	2597.87	-8.12975	7.59848e-14	1.33888e-12	-2.41062	down
TSPYL2	-1574.77	1804.56	-7.29122	1.02092e-11	1.3627e-10	-2.74919	down
COX3	1573.51	7642.88	2.71074	0.00738257	0.0170023	-4.31835	up
LSM7	1573.22	2584.51	5.53766	1.10817e-07	7.43773e-07	-3.43573	up
AKAP11	-1569.31	2677.31	-8.28847	2.92719e-14	5.45565e-13	-2.34659	down
MORF4L1	-1568.21	8820.54	-5.37342	2.44096e-07	1.54348e-06	-3.49669	down
RHOC	1567.17	1988.96	7.12881	2.5597e-11	3.21517e-10	-2.81451	up
CDK5R1	-1566.29	1242.8	-9.21623	9.65103e-17	2.56354e-15	-1.97562	down
GNAI1	-1565.73	1580.14	-8.1266	7.74324e-14	1.36311e-12	-2.41189	down
KIF3C	-1564.47	1687.04	-9.34748	4.22817e-17	1.17435e-15	-1.9238	down
OST4	1564.12	3132.55	6.48715	8.67254e-10	8.65345e-09	-3.07017	up
KLK6	-1562.7	1135.84	-6.30866	2.23508e-09	2.06657e-08	-3.1403	down
GNAO1	-1558.41	1616.98	-8.23257	4.09971e-14	7.54198e-13	-2.36914	down
CAMKV	-1557.44	1037.55	-9.65127	6.17483e-18	1.93161e-16	-1.8047	down
HTR2A	-1557.29	687.603	-12.3171	1.67919e-25	2.63028e-23	-0.828188	down
REEP1	-1556.87	1871.02	-8.03078	1.37198e-13	2.33631e-12	-2.45058	down
PCDH9	-1556.86	2992.54	-5.09879	8.82408e-07	5.01813e-06	-3.59668	down
ALDOA	-1556.19	8720.5	-3.07832	0.00241757	0.0063363	-4.22895	down
IDS	-1555.93	1844.36	-8.64754	3.29216e-15	6.97146e-14	-2.20222	down
RBBP7	1551.96	4619.64	6.43242	1.16122e-09	1.13008e-08	-3.09173	up
MAT2A	1551.47	3452.65	5.78005	3.36068e-08	2.48413e-07	-3.34438	up
ATP6V0A1	-1550.37	2298.89	-8.21677	4.50836e-14	8.23685e-13	-2.37551	down
MAP1LC3A	-1550.05	1402.93	-11.72	8.7755e-24	8.42092e-22	-1.03453	down
RAB40B	-1549.2	895.397	-12.9735	2.1424e-27	6.16751e-25	-0.61054	down
TIMP3	1548.69	2174.36	6.12681	5.77092e-09	4.94322e-08	-3.21117	up
MAML2	1548.57	1799.65	7.65297	1.27067e-12	1.90359e-11	-2.60324	up
EIF3E	1547.01	3530.34	6.47152	9.428e-10	9.35902e-09	-3.07633	up
LGI3	-1546.67	603.851	-10.8098	3.48938e-21	1.8724e-19	-1.36357	down
SNHG1	1546.1	2261.31	5.80348	2.98946e-08	2.23298e-07	-3.33547	up
PHLDA1	1539.79	1889.89	4.63088	7.08076e-06	3.30285e-05	-3.76072	up
FAM107A	-1537.63	11150.7	-1.32808	0.185883	0.270946	-4.56275	ns
LOC100996668	1536.79	2500.02	5.91064	1.74375e-08	1.36872e-07	-3.29454	up
NDFIP1	-1536.5	5350.69	-6.55705	5.96156e-10	6.12044e-09	-3.04257	down
CCT3	1534.13	4365.21	5.77617	3.42636e-08	2.52654e-07	-3.34586	up
PAIP2B	-1533.5	1326.39	-6.17565	4.48051e-09	3.90063e-08	-3.1922	down
CTSB	1530.91	4780.92	3.05591	0.00259569	0.00674588	-4.23467	up
LDLRAD3	1528.15	2243.99	6.40261	1.36053e-09	1.31028e-08	-3.10345	up
NAP1L1	1527.76	5333.61	4.91116	2.06791e-06	1.08611e-05	-3.66348	up
MIR21	1527.31	2718.97	3.30995	0.00113329	0.00323105	-4.16794	up
NFKBIA	1524.74	2330.93	5.55376	1.02475e-07	6.92584e-07	-3.42971	up
FXYD6	-1524.15	9258.12	-1.74298	0.0830955	0.138686	-4.5057	ns
IQSEC1	-1523.49	1338.18	-10.8386	2.89063e-21	1.59119e-19	-1.3529	down
EGR3	-1523.19	1501.31	-6.58186	5.21595e-10	5.4097e-09	-3.03275	down
GRIA2	-1522.86	3665.54	-3.33339	0.00104725	0.00300876	-4.16157	down
GAS7	-1522.2	1853.84	-6.99203	5.50547e-11	6.58893e-10	-2.86938	down
ANKS1B	-1519.09	958.337	-11.8261	4.34858e-24	4.58602e-22	-0.997277	down
GNB2	1518.63	2904.5	5.89216	1.91447e-08	1.48521e-07	-3.30162	up
CLIP3	-1516.64	1816.29	-8.99832	3.76664e-16	9.11826e-15	-2.06208	down
ANK3	-1515.79	945.344	-12.17	4.45551e-25	6.25517e-23	-0.878282	down
NRSN1	-1511.28	1119.94	-7.99392	1.70829e-13	2.87453e-12	-2.46547	down
TRMT5	1510.57	3405.79	6.23707	3.25327e-09	2.91808e-08	-3.16828	up
MLC1	1509.14	3060.54	3.30469	0.00115347	0.00328245	-4.16936	up
PNMA1	-1506.28	6111.05	-3.54208	0.000509044	0.0015755	-4.10338	down
TTC7B	-1503.64	1301.76	-11.981	1.55976e-24	1.83578e-22	-0.943369	down
NDRG3	-1502.78	2059.93	-9.07606	2.32009e-16	5.8147e-15	-2.03117	down
CNRIP1	-1502.25	2563.8	-5.84719	2.40117e-08	1.82806e-07	-3.31881	down
TBCA	1497.06	6736.45	5.76758	3.57626e-08	2.62526e-07	-3.34912	up
METTL7B	1495.65	1737.35	3.14147	0.0019745	0.00529183	-4.21267	up
PAK1	-1493.43	809.205	-13.0777	1.07195e-27	3.62471e-25	-0.576908	down
TSPAN31	1488.4	2896.68	2.07682	0.0392801	0.0730393	-4.44937	up
RAB6B	-1487.57	1606.1	-8.93471	5.5934e-16	1.31664e-14	-2.08741	down
RPS23	1487.18	12857	4.15073	5.16872e-05	0.000200199	-3.91929	up
LAMP5	-1484.14	1129.13	-9.02118	3.26695e-16	8.03117e-15	-2.05298	down
CYFIP1	1482.81	4262.2	4.85321	2.67816e-06	1.36883e-05	-3.68385	up
PPA1	-1482.8	5385.55	-4.5384	1.05095e-05	4.75138e-05	-3.79208	down
HSPH1	-1482.52	1581.4	-9.64189	6.55469e-18	2.03253e-16	-1.80836	down
PNMAL2	-1478.53	573.56	-9.88243	1.41184e-18	4.89048e-17	-1.71493	down
UGT8	-1477.88	2066.42	-3.89833	0.00013786	0.000486312	-3.9981	down
SHFM1	1473.65	2655.45	5.79327	3.14604e-08	2.33682e-07	-3.33936	up
RGS7	-1470.73	943.922	-8.44425	1.13941e-14	2.25585e-13	-2.28386	down
MAFB	1468.63	2134.55	4.44054	1.58635e-05	6.89113e-05	-3.82486	up
A2M	1468.22	3281.73	5.01636	1.28624e-06	7.06387e-06	-3.62619	up
SCOC	-1462.75	2017.75	-11.8488	3.74249e-24	4.00634e-22	-0.989348	down
S100A11	1460.62	1733.95	3.51167	0.000566619	0.00173629	-4.11203	up
DAD1	1459.22	3944.39	5.75153	3.87364e-08	2.82603e-07	-3.35521	up
SOX4	1456.05	1523.58	5.80168	3.0165e-08	2.24921e-07	-3.33616	up
HSPA12A	-1454.45	728.272	-12.4061	9.30025e-26	1.57241e-23	-0.798108	down
MSN	1452.73	2257.56	4.30864	2.73515e-05	0.000112419	-3.86834	up
CCND2	1452.45	2545.3	4.78089	3.6872e-06	1.82586e-05	-3.70907	up
ERC2	-1451.97	610.028	-16.2873	6.88835e-37	4.89142e-33	0.338991	down
RPL7	1451.85	13590.9	4.35601	2.2522e-05	9.41867e-05	-3.85282	up
ARL8B	-1451.38	3910.52	-8.01744	1.48536e-13	2.51931e-12	-2.45597	down
HMGB2	1449.03	1886.16	5.69411	5.14928e-08	3.69219e-07	-3.37695	up
KLHDC8A	1448.38	1563.26	3.78053	0.000214534	0.000724052	-4.03371	up
NBEA	-1447.86	1461.46	-8.65276	3.18828e-15	6.78521e-14	-2.20012	down
NDFIP2	-1447.71	1219.49	-13.5536	4.53162e-29	2.20877e-26	-0.426386	down
SH3GL3	-1446.55	815.603	-14.2904	3.41095e-31	3.02765e-28	-0.203582	down
SNHG19	1445.66	2350.96	4.22173	3.8907e-05	0.000154432	-3.89653	up
ZCCHC12	-1444.83	665.751	-13.2089	4.47939e-28	1.73499e-25	-0.534881	down
KCNJ4	-1443.94	588.488	-11.1377	4.07181e-22	2.65302e-20	-1.24309	down
FGF13	-1441.72	945.106	-9.64846	6.28633e-18	1.96073e-16	-1.80579	down
DNAJA1	-1440.66	5196.68	-5.33742	2.89618e-07	1.80296e-06	-3.50993	down
TMEM125	-1438.88	902.676	-7.18496	1.86502e-11	2.38909e-10	-2.79195	down
TNPO1	1438.03	2419.81	7.98863	1.76285e-13	2.96166e-12	-2.46761	up
LOC101927057	-1437.3	1946.06	-6.92761	7.87541e-11	9.19791e-10	-2.89516	down
LOC728392	-1437.12	6625.44	-2.3828	0.0182541	0.0376226	-4.38994	down
STK39	-1436.45	2281.82	-9.01203	3.45841e-16	8.43923e-15	-2.05662	down
GADD45A	1435.5	2369.8	2.92685	0.00387936	0.00963306	-4.26693	up
COX2	-1433.65	30528.6	-3.25027	0.00138303	0.003867	-4.18399	down
PCNA	1433.05	2202.2	5.51657	1.22747e-07	8.17917e-07	-3.4436	up
IFITM2	1433.05	3740.47	2.77656	0.00609255	0.0143461	-4.30304	up
PTPRO	-1431.47	7404.95	-4.39439	1.92202e-05	8.18731e-05	-3.84017	down
TMEM158	1430.16	3123.45	2.2103	0.0283823	0.0550964	-4.42435	up
APEX1	1429.76	4247.71	5.88595	1.97537e-08	1.5269e-07	-3.30399	up
SNRPD2	1427.26	5104.96	3.44656	0.000711095	0.0021255	-4.13035	up
RNASE1	-1423.84	1564.65	-3.8722	0.000152198	0.000532306	-4.00607	down
RPS4Y1	1419.21	4205.46	1.70302	0.0903405	0.148853	-4.51183	ns
ACTB	1419.13	26205	2.64872	0.00881927	0.0199191	-4.3325	up
PRKAR1B	-1418.93	885.324	-9.3953	3.12728e-17	8.94235e-16	-1.90497	down
C6orf48	1418	4238.26	4.00222	9.2565e-05	0.000339341	-3.96607	up
RHOBTB3	1416.94	2935.3	6.26223	2.852e-09	2.58978e-08	-3.15845	up
IPCEF1	-1416.3	808.992	-9.85949	1.63522e-18	5.63674e-17	-1.7238	down
PHACTR3	-1416.21	1723.39	-7.09609	3.07658e-11	3.8166e-10	-2.82765	down
TRIM37	-1415.86	1962.02	-9.93699	9.95243e-19	3.50441e-17	-1.69385	down
TMEM123	1414.46	3912.91	5.30388	3.39395e-07	2.08421e-06	-3.52224	up
TNC	1413.73	1633.62	5.35087	2.71714e-07	1.69895e-06	-3.50499	up
C12orf57	1413.01	4313.88	5.04011	1.15436e-06	6.42407e-06	-3.61771	up
CCT2	1412.36	4194.56	3.13001	0.00204883	0.00546329	-4.21564	up
INPP5F	-1411.57	1120.95	-8.76109	1.63753e-15	3.6112e-14	-2.15674	down
KIAA0513	-1411.1	689.295	-12.7073	1.25737e-26	2.84954e-24	-0.697632	down
CAMK2A	-1410.77	614.455	-8.76286	1.61969e-15	3.58301e-14	-2.15603	down
ELMO1	-1410.24	2136.75	-5.85372	2.32356e-08	1.77161e-07	-3.31631	down
GPM6B	-1410.15	16652	-1.87371	0.0626394	0.109038	-4.48473	ns
CMTM5	-1409.55	2451.9	-3.2277	0.00149015	0.00413127	-4.19	down
HOMER1	-1408.28	1231.37	-10.2334	1.47729e-19	5.99443e-18	-1.58023	down
WLS	1407.3	2342.72	6.1439	5.28251e-09	4.55231e-08	-3.20454	up
FRRS1L	-1406.29	1040.05	-8.89563	7.12781e-16	1.65047e-14	-2.10299	down
CLDN11	-1405.45	1483.86	-5.54514	1.06863e-07	7.19955e-07	-3.43294	down
OSBPL1A	-1401.8	1523.55	-8.17178	5.90679e-14	1.05741e-12	-2.39366	down
NGEF	-1400.93	962.37	-8.05779	1.16803e-13	2.00504e-12	-2.43968	down
UBE2L6	1400.43	2735.57	6.99095	5.53878e-11	6.62136e-10	-2.86981	up
TRIM22	1400.28	2182.25	4.45424	1.49806e-05	6.53692e-05	-3.8203	up
CD24	1400.04	2005.65	3.59267	0.000425264	0.00134213	-4.08888	up
GOT2	-1399.2	2373.77	-8.32743	2.31345e-14	4.36136e-13	-2.33089	down
TMX1	1398.12	2322.62	7.75627	6.94741e-13	1.06706e-11	-2.56151	up
SNX10	-1397.53	1879	-4.89035	2.26966e-06	1.18043e-05	-3.67081	down
FKBP5	1394.66	1752.76	4.3104	2.71549e-05	0.000111719	-3.86776	up
TMOD2	-1393	1575.89	-8.17696	5.72604e-14	1.03112e-12	-2.39157	down
DEK	1392.94	3527.52	4.64922	6.54302e-06	3.07627e-05	-3.75446	up
HIGD1A	-1392.93	4523.78	-6.86567	1.10925e-10	1.26164e-09	-2.91991	down
GABBR1	-1392.85	2240.26	-5.31527	3.21621e-07	1.98379e-06	-3.51806	down
MGLL	-1392.43	2519.48	-6.23858	3.22773e-09	2.89883e-08	-3.16769	down
CTNNA2	-1392.12	2178.96	-6.18675	4.22913e-09	3.70601e-08	-3.18788	down
CHI3L2	1391.7	1558.74	2.16026	0.0321135	0.0612841	-4.43389	up
SLAIN1	-1390.69	4013.59	-2.82389	0.0052955	0.0126511	-4.29184	down
MIR7114	-1390.65	3941.6	-3.60756	0.000403202	0.00127933	-4.08458	down
GLTSCR2	1387.45	3459.46	6.00947	1.05494e-08	8.65357e-08	-3.25655	up
IGSF8	-1387.25	1180.44	-11.4179	6.44558e-23	4.97501e-21	-1.14185	down
SEMA4D	-1386.07	922.967	-8.98144	4.1836e-16	1.00706e-14	-2.06879	down
PLEKHB1	-1385.39	2907.07	-3.81686	0.000187383	0.000642557	-4.02281	down
TSPYL5	-1385.17	995.353	-10.175	2.15341e-19	8.46386e-18	-1.6025	down
GAD1	-1383.08	1159.26	-6.9913	5.52783e-11	6.61198e-10	-2.86967	down
ETV1	1379.93	1654.69	4.76099	4.02394e-06	1.97972e-05	-3.71598	up
HLF	-1379.37	989.886	-8.17231	5.88814e-14	1.05674e-12	-2.39344	down
PNMA6A	-1378.32	883.297	-10.3627	6.39866e-20	2.8417e-18	-1.53109	down
FBL	1375.95	2861.18	5.43035	1.85965e-07	1.20049e-06	-3.47565	up
CDC42EP4	1375.4	2487.82	5.18949	5.8011e-07	3.41383e-06	-3.56394	up
SNHG5	1375.1	3102.46	3.46281	0.000672115	0.00202204	-4.1258	up
CANX	1375.05	4222.29	6.3697	1.61974e-09	1.54179e-08	-3.11638	up
POLR2J	1372.44	2466.24	7.20491	1.66616e-11	2.15639e-10	-2.78393	up
TMEM14A	-1372.08	2489.43	-8.26934	3.28529e-14	6.09638e-13	-2.35431	down
MT1HL1	1370	11043.9	1.23735	0.217618	0.308227	-4.57326	ns
FAM107B	-1369.71	2282.7	-4.04315	7.89562e-05	0.000293595	-3.95329	down
WBSCR17	-1368.99	870.087	-9.74587	3.37981e-18	1.10429e-16	-1.76787	down
PPAP2B	1368.54	5602.77	2.94068	0.0037182	0.00927071	-4.26352	up
HINT1	-1368.35	5648.45	-5.87422	2.09573e-08	1.60937e-07	-3.30848	down
C14orf132	-1364.25	2694.16	-4.17942	4.61023e-05	0.000180304	-3.91013	down
HDGF	1361.87	3565.35	6.44695	1.07481e-09	1.05417e-08	-3.08601	up
DDHD2	-1361.5	1654.82	-11.0278	8.37475e-22	5.12665e-20	-1.28323	down
R3HDM1	-1359.09	1378.73	-11.0881	5.63969e-22	3.56505e-20	-1.26118	down
ELMOD1	-1357.86	1254.97	-9.23207	8.73756e-17	2.33994e-15	-1.96935	down
LINC00294	-1356.8	1586.8	-9.40947	2.85967e-17	8.26588e-16	-1.8994	down
ANO3	-1352.39	461.397	-14.4944	8.8416e-32	1.0464e-28	-0.144096	down
KBTBD11	-1349.2	1608.28	-6.44087	1.11016e-09	1.08635e-08	-3.0884	down
ETNPPL	-1348.06	3439.35	-1.86706	0.0635666	0.110402	-4.48583	ns
CNTN3	-1346.6	905.47	-7.37749	6.23888e-12	8.59682e-11	-2.71443	down
ADM	1344.98	1837.28	2.43613	0.0158482	0.0332899	-4.37885	up
LDB2	-1344.31	936.032	-9.79363	2.49147e-18	8.29309e-17	-1.74932	down
ABCA1	1344.11	1643.41	8.37665	1.71742e-14	3.29903e-13	-2.31107	up
ELAVL2	-1342.39	996.224	-7.77487	6.22895e-13	9.62955e-12	-2.55399	down
SMOC1	1342	1725.98	3.00058	0.00308861	0.00786383	-4.24864	up
COX7C	-1337.86	6903.56	-5.66473	5.95261e-08	4.20592e-07	-3.38804	down
DDX39A	1336.36	2033.39	6.08195	7.27386e-09	6.14204e-08	-3.22855	up
RAP1B	1334.53	4126.31	4.39356	1.92867e-05	8.214e-05	-3.84044	up
LOC100129518	1334.43	1899.56	3.19644	0.00165131	0.00452203	-4.19828	up
AHCYL1	1333.36	6479.18	2.14837	0.0330606	0.0627989	-4.43613	up
JAM2	1332.62	2157.98	7.10678	2.89726e-11	3.60727e-10	-2.82336	up
EIF3D	1331.58	3367.62	5.92878	1.59068e-08	1.25925e-07	-3.28758	up
IFI16	1331.11	1839.58	5.53447	1.12548e-07	7.54678e-07	-3.43693	up
AKR1B1	1329.99	4179.28	4.77328	3.81274e-06	1.88408e-05	-3.71172	up
PPP1CB	1329.65	5040.46	5.30722	3.34083e-07	2.05634e-06	-3.52101	up
ADAP1	-1329.4	1186.09	-9.96047	8.56127e-19	3.06522e-17	-1.6848	down
ANXA2P2	1329.39	1632.33	4.38585	1.9912e-05	8.4415e-05	-3.84299	up
LYSMD2	-1329	1867.63	-8.98066	4.20402e-16	1.01081e-14	-2.06911	down
CPNE3	1327.01	2364.74	8.10884	8.61093e-14	1.50113e-12	-2.41906	up
CPNE5	-1323.5	1774.87	-4.1581	5.01947e-05	0.000195021	-3.91694	down
NEUROD6	-1321.11	417.826	-12.9533	2.44996e-27	6.86731e-25	-0.617085	down
DYNC1I1	-1319.85	833.047	-11.5451	2.78627e-23	2.36851e-21	-1.09644	down
ND3	-1319.62	33072.4	-2.59422	0.0102846	0.0227725	-4.3447	down
GPRC5B	-1318.76	3268.18	-4.56034	9.57465e-06	4.35893e-05	-3.78468	down
DDX24	-1318.09	2594.6	-6.71387	2.55009e-10	2.74783e-09	-2.98039	down
LRIG1	1317.58	2284.65	5.13579	7.44066e-07	4.27246e-06	-3.58336	up
CAV1	1316.02	1595.52	2.92124	0.00394658	0.00977717	-4.2683	up
PPP1R16B	-1315.87	777.895	-10.3298	7.91555e-20	3.43432e-18	-1.54354	down
LOC101928916	1315.31	1307.61	2.56817	0.0110597	0.0242541	-4.35046	up
TMEM255A	1314.74	1830.21	4.01242	8.89785e-05	0.000327094	-3.96289	up
PLEKHA1	-1314.65	1120.2	-10.8719	2.32443e-21	1.30354e-19	-1.34057	down
NKAIN4	1313.63	1600.68	3.73525	0.000253603	0.000842694	-4.0472	up
MICAL2	-1313.58	782.083	-10.7286	5.92719e-21	3.01353e-19	-1.3937	down
PFDN5	1311.04	6539.98	4.79807	3.41856e-06	1.70752e-05	-3.7031	up
CELF5	-1310.27	730.53	-12.3709	1.17513e-25	1.91077e-23	-0.809994	down
LMO3	-1309.77	1205.02	-7.5761	1.98651e-12	2.90053e-11	-2.63429	down
ADCYAP1R1	1307.34	2605.33	3.48033	0.000632317	0.00191284	-4.12088	up
CHCHD10	-1303.92	2121.77	-6.01714	1.01438e-08	8.34986e-08	-3.2536	down
COL1A1	1303.16	1483.67	2.44241	0.0155846	0.0327932	-4.37753	up
SUCLA2	-1292.57	2196.56	-9.32415	4.8974e-17	1.34619e-15	-1.933	down
SH3BGRL	1292.48	4890.55	6.35007	1.79684e-09	1.69522e-08	-3.12408	up
GRIN2A	-1289.44	632.593	-11.567	2.41048e-23	2.08742e-21	-1.08863	down
VAT1	1285.69	2227.68	4.8995	2.17872e-06	1.1373e-05	-3.66759	up
NCDN	-1281.06	765.759	-9.81989	2.10665e-18	7.10093e-17	-1.73914	down
TRIM47	1280.11	1745.36	5.31574	3.20909e-07	1.98039e-06	-3.51789	up
BZW1	1279.19	3805.71	5.3965	2.18657e-07	1.3913e-06	-3.48817	up
MIR1244	-1278.2	4958.66	-2.82714	0.00524433	0.012543	-4.29106	down
PCSK2	-1277.2	716.171	-9.00854	3.53448e-16	8.615e-15	-2.05801	down
LOC100506725	-1276.45	1077.74	-7.59269	1.80418e-12	2.65798e-11	-2.62759	down
KCNK1	-1275.92	619.33	-11.9416	2.02462e-24	2.30644e-22	-0.957028	down
NDN	-1275.2	1990.34	-6.00336	1.08839e-08	8.91079e-08	-3.25891	down
VANGL2	1273.33	1680.24	6.37273	1.59396e-09	1.51861e-08	-3.11519	up
RRAGA	-1272.84	5127.97	-2.87536	0.0045373	0.0110485	-4.27948	down
MAP7D1	-1272.08	2748.68	-7.35817	6.96831e-12	9.55866e-11	-2.72222	down
TMEM35	-1271.98	1258.86	-8.53937	6.38266e-15	1.30661e-13	-2.24563	down
CD14	1271.11	1705.82	3.0679	0.00249896	0.00652073	-4.23162	up
AGPAT5	1270.28	2315.06	7.40695	5.26986e-12	7.31838e-11	-2.70256	up
GTF3C6	1268.8	3803.94	6.76675	1.91034e-10	2.0999e-09	-2.95935	up
WSB1	1268.4	3908.21	4.4023	1.86004e-05	7.95511e-05	-3.83755	up
LBR	1268.16	2292.19	5.81935	2.76107e-08	2.07915e-07	-3.32943	up
BCL6	1267.57	2030.98	5.93396	1.54944e-08	1.23019e-07	-3.28559	up
ARHGDIG	-1266.52	653.527	-12.0376	1.07229e-24	1.35724e-22	-0.923812	down
C4A	1264.46	2127.41	3.78351	0.000212176	0.000717116	-4.03282	up
NISCH	-1264.06	2132.05	-8.91944	6.1495e-16	1.43801e-14	-2.0935	down
HSD17B10	1263.99	2128.21	7.78389	5.9077e-13	9.17956e-12	-2.55034	up
GABARAP	1263.78	11570.9	3.3929	0.000855388	0.00250789	-4.14525	up
SERPING1	1260.78	1791.85	3.24661	0.00139991	0.00391163	-4.18497	up
TROVE2	1258.42	2330.6	8.48854	8.70246e-15	1.74895e-13	-2.26605	up
KRT10	1258.29	2686.6	6.83784	1.29314e-10	1.45833e-09	-2.93102	up
DDX5	1256.36	7464.15	4.40612	1.83074e-05	7.84238e-05	-3.83628	up
CNTN2	-1255.95	683.7	-6.9003	9.16101e-11	1.05547e-09	-2.90607	down
CBX7	-1255.24	1349.9	-7.78964	5.71153e-13	8.90071e-12	-2.54802	down
BTBD10	-1254.92	1175.13	-12.8782	4.03642e-27	1.06158e-24	-0.641525	down
MFSD6	-1254.1	1331.14	-10.2003	1.82858e-19	7.25403e-18	-1.59282	down
BCAS1	-1251.41	1384.44	-4.51217	1.17434e-05	5.24025e-05	-3.80091	down
HMOX1	1249.9	1704.9	2.50028	0.0133301	0.0286145	-4.36522	up
ATP8A1	-1249.5	984.257	-10.3919	5.29654e-20	2.39051e-18	-1.52005	down
CACNA2D1	-1247.9	910.725	-11.4691	4.59955e-23	3.66982e-21	-1.12353	down
EGR1	1246.96	4518.33	2.20941	0.0284449	0.0552078	-4.42452	up
ILF2	1243.87	2710.14	6.3199	2.10672e-09	1.95809e-08	-3.1359	up
RASSF2	1242.33	4666.33	2.23993	0.0263552	0.0517078	-4.4186	up
DOCK3	-1241.09	703.928	-11.8754	3.13969e-24	3.37803e-22	-0.980088	down
LRRN1	1240.41	1855.14	4.07644	6.93141e-05	0.000261114	-3.94283	up
KPNB1	1239.76	3509.66	7.07336	3.49485e-11	4.306e-10	-2.83677	up
OIP5	-1234.57	1731.19	-7.98376	1.81457e-13	3.04376e-12	-2.46958	down
CYCS	-1234.33	3694.84	-5.25596	4.25245e-07	2.56483e-06	-3.53976	down
C1QTNF4	-1233.89	579.047	-9.80328	2.34251e-18	7.84631e-17	-1.74558	down
PPP2R2C	-1233.84	609.369	-11.5885	2.09236e-23	1.84952e-21	-1.08102	down
HS3ST4	-1230.42	591.605	-12.3019	1.85784e-25	2.84731e-23	-0.833354	down
SYNDIG1	-1230.32	1386.42	-9.43101	2.49585e-17	7.27348e-16	-1.89093	down
ACOT7	-1229.97	974.963	-11.6174	1.72802e-23	1.55325e-21	-1.07075	down
RPL10A	1227.83	11820.6	2.63567	0.00915204	0.0205682	-4.33544	up
CORO1C	1227.03	2572.21	5.55597	1.01381e-07	6.85844e-07	-3.42889	up
EIF4A3	1226.92	3094.41	6.63092	4.00158e-10	4.21591e-09	-3.01332	up
MYO5A	-1226.77	1088.07	-10.4624	3.3511e-20	1.54856e-18	-1.4934	down
PDZD4	-1226.32	1295.63	-5.57813	9.10064e-08	6.22778e-07	-3.42059	down
BLOC1S2	-1225.47	2719.76	-8.11164	8.46804e-14	1.47865e-12	-2.41793	down
TMEM155	-1225.3	557.233	-10.8842	2.14421e-21	1.22134e-19	-1.33602	down
ASCL1	1223.2	1491.57	4.71481	4.92384e-06	2.38124e-05	-3.73194	up
METTL7A	1222.66	2766.52	4.81	3.24323e-06	1.62757e-05	-3.69894	up
GPI	-1217.87	3597.96	-3.57602	0.000451292	0.00141568	-4.09367	down
BBOX1	1217.12	1858.36	4.61924	7.44396e-06	3.46091e-05	-3.76469	up
C14orf166	1216.07	4390.7	5.09215	9.09734e-07	5.16664e-06	-3.59907	up
HS3ST2	-1214.02	688.422	-10.6085	1.2964e-20	6.29092e-19	-1.43852	down
C1R	1213.18	1537.26	3.72746	0.000260969	0.000864022	-4.0495	up
ATP2A2	-1212.43	2784.7	-8.29941	2.74027e-14	5.12071e-13	-2.34219	down
DDOST	1211.23	3013.91	5.45593	1.64479e-07	1.07022e-06	-3.46617	up
P4HTM	-1207.16	2964.83	-6.31615	2.14867e-09	1.99274e-08	-3.13737	down
WDR7	-1206.84	872.181	-14.1392	9.28955e-31	7.61135e-28	-0.248289	down
DHCR24	-1206.25	1415.98	-6.65153	3.57886e-10	3.78553e-09	-3.00514	down
FIBIN	1206.09	1852.26	5.16524	6.49258e-07	3.779e-06	-3.57272	up
IDH1	1205.98	1667.19	7.09406	3.11183e-11	3.85414e-10	-2.82847	up
ITM2B	-1205.67	12644.8	-2.48657	0.0138363	0.0296046	-4.36816	down
FAM174A	-1200.94	1601.39	-10.8367	2.92615e-21	1.6058e-19	-1.35359	down
TBC1D9	-1200.01	1024.22	-11.2097	2.53766e-22	1.74387e-20	-1.21693	down
TIMP2	1199.96	5077.33	3.57552	0.000452091	0.00141756	-4.09381	up
LINGO1	-1199.89	1575.56	-5.98379	1.20269e-08	9.71592e-08	-3.26644	down
RASD1	1199.13	2821.44	3.05165	0.00263088	0.00682223	-4.23575	up
GABRA5	-1197.17	437.122	-15.6234	5.22833e-35	1.39224e-31	0.168307	down
GSTP1	1196.86	2444.79	6.28781	2.49404e-09	2.29011e-08	-3.14846	up
PUF60	1194.66	3937.74	5.55765	1.00558e-07	6.81359e-07	-3.42826	up
GBE1	1193.98	1836.08	3.96727	0.000105929	0.000382856	-3.97691	up
YTHDF1	1193.64	3148.45	6.56396	5.74373e-10	5.91104e-09	-3.03983	up
DCTN1	-1193.3	1560.69	-10.5593	1.78534e-20	8.54675e-19	-1.45695	down
MYT1L	-1190.23	608.136	-10.2196	1.61455e-19	6.50186e-18	-1.58547	down
PAFAH1B1	-1189.84	2320.67	-9.5816	9.61516e-18	2.92617e-16	-1.8319	down
CD200	-1187.43	1111.36	-11.2604	1.81744e-22	1.28202e-20	-1.19854	down
H19	1187.02	1228.65	1.95827	0.0517898	0.0926969	-4.47041	ns
MAGED4	1186.96	2162.59	5.03302	1.1923e-06	6.60584e-06	-3.62025	up
MIR7703	1186.86	2236.52	5.47494	1.50095e-07	9.80819e-07	-3.45911	up
RAPGEF5	-1185.27	842.501	-9.22205	9.30479e-17	2.47775e-15	-1.97332	down
NRXN3	-1183.94	535.865	-14.3787	1.90104e-31	1.78276e-28	-0.177719	down
NDUFAB1	-1182.8	6045.7	-4.57162	9.12574e-06	4.1709e-05	-3.78086	down
ATP9A	-1182.55	2392.11	-4.95167	1.72374e-06	9.21244e-06	-3.64917	down
SYP	-1182.54	644.799	-10.1194	3.08154e-19	1.17435e-17	-1.62375	down
TRIM28	1181.13	3055.13	5.49975	1.33153e-07	8.81468e-07	-3.44987	up
ALDH9A1	1180.51	3829.75	4.3546	2.26531e-05	9.46417e-05	-3.85328	up
ZIC1	1179.24	1283.6	4.21318	4.02695e-05	0.000159187	-3.89929	up
SH3BP5	-1179.12	1341.74	-9.20955	1.00638e-16	2.66985e-15	-1.97826	down
CDH2	1177.69	2821.18	5.05984	1.05489e-06	5.90912e-06	-3.61065	up
CCDC3	-1177.28	1345.94	-5.0861	9.3533e-07	5.29371e-06	-3.60124	down
MIR6890	1177.15	2901.16	7.4359	4.46269e-12	6.25452e-11	-2.69088	up
TMEM14C	1177.1	3905.8	6.58081	5.24543e-10	5.43499e-09	-3.03317	up
RHBDD2	-1175.03	2998.9	-6.19936	3.96066e-09	3.49569e-08	-3.18298	down
PALLD	1174.44	1669.15	6.87664	1.04411e-10	1.19392e-09	-2.91553	up
MT3	-1174.02	7422.99	-1.32103	0.188219	0.273826	-4.5636	ns
CD44	1172.36	1346.03	5.52347	1.1871e-07	7.93004e-07	-3.44103	up
TMEM106B	1171.31	3282.5	4.95638	1.68757e-06	9.02595e-06	-3.6475	up
KCNAB2	-1170.59	606.709	-9.96984	8.06145e-19	2.9009e-17	-1.68119	down
LARP6	-1169.48	1020.33	-9.07182	2.38239e-16	5.9568e-15	-2.03286	down
ASPHD1	-1168.94	1223.37	-8.55271	5.88334e-15	1.21329e-13	-2.24027	down
HBB	-1168.62	12972.8	-0.759612	0.448509	0.546137	-4.61661	ns
CHRM1	-1167.28	488.498	-10.8296	3.064e-21	1.67365e-19	-1.3562	down
RPS27L	1167.16	2047.51	6.34721	1.82412e-09	1.71792e-08	-3.1252	up
MYRF	-1166.24	638.169	-7.4789	3.48446e-12	4.94863e-11	-2.67353	down
PRR11	1164.93	3105.5	4.4935	1.2705e-05	5.62457e-05	-3.80718	up
SLC1A3	1164.08	6148.37	2.37815	0.0184786	0.0380265	-4.3909	up
NFIB	1160.59	2333.42	4.47098	1.39662e-05	6.14081e-05	-3.81471	up
SPOCK3	-1157.77	663.952	-9.4442	2.29622e-17	6.71929e-16	-1.88575	down
CD163	1157.56	1194.91	3.24351	0.00141434	0.00394679	-4.1858	up
SRGN	1155.4	2296.18	3.55262	0.000490396	0.00152421	-4.10037	up
TMEM59L	-1153.91	837.008	-11.3687	8.91e-23	6.65999e-21	-1.15949	down
LOC102724441	1153.57	1526.87	5.88168	2.01844e-08	1.55785e-07	-3.30563	up
RHOA	1153.47	6003.98	4.07571	6.95141e-05	0.000261775	-3.94307	up
KIAA0930	-1153.08	1325.64	-7.54963	2.31571e-12	3.36275e-11	-2.64498	down
CEP170B	-1152.6	1306.65	-6.42241	1.22471e-09	1.18752e-08	-3.09567	down
MAP2	-1150.77	5294.1	-2.49206	0.0136315	0.0292057	-4.36698	down
ATF4	1149.38	5139.22	4.05231	7.61818e-05	0.000284271	-3.95042	up
C1orf95	-1147.1	819.099	-9.83309	1.93611e-18	6.56766e-17	-1.73402	down
PLOD2	1145.03	1688.25	3.8651	0.000156331	0.000544972	-4.00822	up
GPR158	-1144.51	1671.85	-4.96077	1.65447e-06	8.86226e-06	-3.64595	down
FAM217B	-1144	1912.69	-7.58249	1.91414e-12	2.80447e-11	-2.63171	down
FAM73A	-1141.98	1015.85	-13.1093	8.68452e-28	3.1357e-25	-0.566733	down
COX7A2	-1140.31	6492.75	-4.27745	3.10568e-05	0.000125996	-3.8785	down
PLA2G2A	1138.88	1107.29	1.61221	0.108719	0.173733	-4.52526	ns
EIF1	-1138	9493.48	-3.97897	0.000101262	0.00036759	-3.97329	down
NLK	-1135.91	1249.59	-8.40119	1.47998e-14	2.87927e-13	-2.30119	down
DLG2	-1135.46	582.945	-12.0381	1.06829e-24	1.35724e-22	-0.923618	down
NNAT	-1135.33	1194.46	-4.00372	9.20281e-05	0.000337489	-3.9656	down
SORT1	-1135.08	2938.22	-4.79095	3.52749e-06	1.75575e-05	-3.70558	down
TYROBP	1134	1743.65	3.92193	0.000126017	0.000448395	-3.99088	up
PLCB1	-1133.5	1457.51	-6.21991	3.55823e-09	3.16101e-08	-3.17497	down
GABRB3	-1131.8	876.898	-7.87932	3.36811e-13	5.45219e-12	-2.51178	down
EIF3G	1131.34	2197.66	6.58108	5.23783e-10	5.42976e-09	-3.03306	up
VEZF1	1130.12	2683.16	5.89748	1.86372e-08	1.45178e-07	-3.29958	up
C5orf30	-1128.1	1120.74	-13.0825	1.03819e-27	3.56717e-25	-0.57536	down
PDE1A	-1126.33	455.325	-15.2622	5.59102e-34	1.19105e-30	0.0714309	down
HPCAL1	-1124.98	1741.49	-5.61274	7.68456e-08	5.32891e-07	-3.40761	down
RAB15	-1123.48	940.596	-10.2148	1.66543e-19	6.6815e-18	-1.5873	down
NCEH1	-1123.26	782.948	-9.71548	4.1025e-18	1.31818e-16	-1.77968	down
MAPRE2	-1123.17	1505.54	-10.8156	3.3589e-21	1.81151e-19	-1.36141	down
DNAJB2	-1121.72	1651.22	-6.28597	2.51822e-09	2.30734e-08	-3.14918	down
EPB41L1	-1119.24	836.495	-10.196	1.88048e-19	7.4185e-18	-1.59448	down
SNHG16	1117.9	2233.88	5.66678	5.89302e-08	4.16934e-07	-3.38727	up
LYPD1	1117.65	1332.82	4.78895	3.5587e-06	1.76962e-05	-3.70627	up
GLDN	-1117.46	1085.58	-4.86826	2.50473e-06	1.28947e-05	-3.67857	down
DENND5A	1116.07	5693.33	2.86515	0.00467926	0.0113417	-4.28194	up
QKI	1115.53	3757.71	5.06903	1.01147e-06	5.68533e-06	-3.60736	up
GMNN	1115.28	1519.57	6.16279	4.78969e-09	4.15621e-08	-3.1972	up
ST13	1114.93	4913.24	3.36345	0.000945821	0.00274657	-4.15336	up
SET	1114.61	5323.61	4.24215	3.58327e-05	0.000143459	-3.88994	up
ELAVL4	-1114.06	982.308	-9.19049	1.13411e-16	2.97904e-15	-1.9858	down
C1QL1	1113.69	1402.91	3.71851	0.000269683	0.000889466	-4.05215	up
ATP6V0E1	1112.27	2160.16	8.31571	2.48337e-14	4.66108e-13	-2.33562	up
MTHFD2	1111.74	1176.64	5.4138	2.01308e-07	1.2921e-06	-3.48177	up
KIF1A	-1111.24	1395.49	-5.85176	2.34658e-08	1.78788e-07	-3.31706	down
TMEM246	-1110.37	925.763	-9.9377	9.90754e-19	3.50017e-17	-1.69358	down
KCNIP4	-1109.58	865.421	-8.02199	1.44562e-13	2.45779e-12	-2.45413	down
PINK1	-1109.09	1911.73	-6.98108	5.8515e-11	6.95616e-10	-2.87376	down
ATXN10	-1108.91	4214.76	-6.38565	1.48859e-09	1.42459e-08	-3.11012	down
ATP5G2	1104.67	2749.15	6.74698	2.12856e-10	2.31943e-09	-2.96722	up
CHST1	-1103.88	1294.42	-6.42637	1.1992e-09	1.16491e-08	-3.09411	down
DPY19L3	1103.09	2534.77	4.99195	1.43691e-06	7.79093e-06	-3.63488	up
BRSK1	-1102.81	788.723	-9.70887	4.27904e-18	1.36666e-16	-1.78226	down
CAPN3	-1102.74	1016.84	-4.74877	4.2453e-06	2.0795e-05	-3.72021	down
MFSD1	1102.14	2297.68	5.1654	6.48766e-07	3.77717e-06	-3.57266	up
TAF7	1102.13	4175.43	5.80868	2.91268e-08	2.18405e-07	-3.33349	up
PAQR8	-1102.02	2440.13	-3.72796	0.000260484	0.000862733	-4.04935	down
C1S	1101.93	1344.27	3.33593	0.00103829	0.0029858	-4.16088	up
ALOX5AP	1101.23	1827.85	2.85959	0.00475837	0.0115033	-4.28328	up
ASPA	-1100.75	537.342	-8.30118	2.71116e-14	5.07075e-13	-2.34148	down
NTRK2	1099.84	4716.93	1.95999	0.0515857	0.0923937	-4.47011	ns
PROS1	1099.33	1274.36	4.91151	2.06465e-06	1.08467e-05	-3.66336	up
PFKFB3	1097.56	3490.42	3.44127	0.000724232	0.00215811	-4.13183	up
COX7A2L	-1096.55	2733.57	-8.66301	2.99391e-15	6.39712e-14	-2.19601	down
RAP1GAP	-1095.23	966.814	-10.5061	2.52374e-20	1.18683e-18	-1.47696	down
STAG2	1093.99	2461.9	7.27719	1.10574e-11	1.46855e-10	-2.75484	up
IRF2BP2	1093.91	2389.2	7.4285	4.65669e-12	6.50929e-11	-2.69387	up
KIAA1045	-1093.32	557.614	-11.6187	1.71355e-23	1.54677e-21	-1.0703	down
AK021804	1090.35	2360.05	3.84158	0.000170804	0.000591073	-4.01535	up
S100A11P1	1089.45	1614.2	3.87436	0.000150962	0.000528415	-4.00541	up
HNRNPA1	1088.79	9174.7	3.76719	0.000225405	0.000757189	-4.0377	up
PTPRN	-1088.6	673.941	-11.0205	8.78531e-22	5.31686e-20	-1.2859	down
TRIM2	-1086.09	1501.51	-8.99074	3.9486e-16	9.52627e-15	-2.06509	down
RPL35A	1085.08	3195.84	6.50036	8.08096e-10	8.0973e-09	-3.06496	up
FAM19A2	-1085	497.675	-10.7229	6.15291e-21	3.11343e-19	-1.39583	down
PIN1	-1084.69	1236.52	-9.11471	1.82254e-16	4.63314e-15	-2.01584	down
PTPRD	-1084.19	1313.06	-7.94962	2.22203e-13	3.6723e-12	-2.48337	down
SPRYD3	-1082.96	1125.37	-8.59078	4.66137e-15	9.7354e-14	-2.22498	down
TMED9	1082.92	2804.71	4.79906	3.40368e-06	1.70208e-05	-3.70276	up
TMBIM4	1082.82	2723.68	3.42417	0.000768276	0.00227567	-4.13659	up
HYOU1	-1082.57	3116.77	-4.96683	1.60983e-06	8.64923e-06	-3.6438	down
CISD1	-1082.56	1220.62	-10.3616	6.44628e-20	2.85499e-18	-1.53153	down
FA2H	-1081.56	784.836	-7.87296	3.49683e-13	5.64769e-12	-2.51435	down
PAK6	-1077.9	545.986	-12.8179	6.02832e-27	1.51084e-24	-0.661253	down
RND3	1077.33	2273.84	3.41296	0.000798503	0.00235733	-4.1397	up
IFI44L	1076.81	1603.98	3.00675	0.00302966	0.00772668	-4.24709	up
RASSF4	1076.72	1641.46	4.86954	2.49056e-06	1.2831e-05	-3.67812	up
CXCR4	1075.41	1429.19	4.52656	1.10501e-05	4.96311e-05	-3.79607	up
NME4	1075.28	1899.7	8.27774	3.12294e-14	5.8103e-13	-2.35092	up
SLC31A2	-1074.85	1083.74	-5.30111	3.43867e-07	2.10985e-06	-3.52326	down
SERTM1	-1074.42	380.478	-16.1406	1.78767e-36	9.52069e-33	0.302081	down
AQP4	1073.99	4653.62	2.37267	0.0187457	0.0384673	-4.39203	up
RDX	1073.96	2501.94	5.42509	1.90712e-07	1.2279e-06	-3.4776	up
OSBPL11	1073.8	1757.88	4.44977	1.52637e-05	6.65498e-05	-3.82179	up
EPHB6	-1072.88	702.732	-7.69475	9.9581e-13	1.50878e-11	-2.58636	down
PSAT1	1072.55	4822.27	2.45467	0.0150805	0.0318869	-4.37494	up
TRAPPC6B	-1071.42	1245.44	-11.8215	4.4843e-24	4.70586e-22	-0.998901	down
PIP5K1C	-1071.3	1867.46	-8.60266	4.33443e-15	9.07037e-14	-2.22022	down
GNA12	1068.84	2036.89	6.27199	2.70988e-09	2.47126e-08	-3.15464	up
TNFRSF1A	1068.43	1492.3	4.79318	3.49304e-06	1.73982e-05	-3.7048	up
SEC61A1	1065.26	1579.55	6.98506	5.72342e-11	6.81912e-10	-2.87217	up
SEC61B	1063.91	2128.82	5.72209	4.4833e-08	3.23975e-07	-3.36637	up
ZYX	1063.77	1884.13	3.472	0.000650956	0.00196393	-4.12322	up
MKL2	-1062.97	909.911	-10.8875	2.09909e-21	1.20207e-19	-1.33482	down
SCG2	-1062.9	2535.14	-2.64592	0.00888986	0.0200469	-4.33313	down
COBL	-1062.51	1248.75	-8.3981	1.50804e-14	2.93118e-13	-2.30244	down
ABR	-1061.68	2139.06	-7.18569	1.85739e-11	2.38075e-10	-2.79166	down
CERS1	1060.24	2648.24	3.58421	0.000438306	0.00137941	-4.09132	up
ATP2B2	-1059.26	671.306	-8.43597	1.19824e-14	2.36133e-13	-2.28719	down
CBX3	1059.03	2698.96	6.57635	5.37302e-10	5.55369e-09	-3.03493	up
COX4I1	-1058.65	4504.05	-5.6728	5.72055e-08	4.06488e-07	-3.385	down
RGS1	1058.01	1197.74	3.81059	0.000191823	0.000655504	-4.0247	up
NOTCH2	1057.96	1963.42	7.80831	5.11808e-13	8.04059e-12	-2.54047	up
PRRX1	1057.16	1216.64	8.05341	1.19891e-13	2.05473e-12	-2.44144	up
JTB	1056.55	5502.21	4.99241	1.43391e-06	7.7786e-06	-3.63471	up
DTX3L	1056.05	1504.54	6.34731	1.82318e-09	1.71778e-08	-3.12516	up
AP2M1	-1054.05	5696.68	-3.33854	0.00102917	0.00296274	-4.16017	down
GSKIP	-1053.34	1265.41	-13.6526	2.34638e-29	1.19012e-26	-0.395705	down
ID2	1052.82	3855.34	3.79413	0.000203961	0.000691986	-4.02964	up
DFNA5	1052.49	2041.27	6.91814	8.29975e-11	9.65645e-10	-2.89894	up
VSTM2L	-1051.56	496.383	-10.8002	3.713e-21	1.97745e-19	-1.36709	down
MAP2K4	-1050.95	1017.9	-12.168	4.51517e-25	6.28672e-23	-0.878968	down
ASTN1	-1050.83	2880.52	-4.19546	4.3237e-05	0.000169878	-3.90499	down
LAMTOR1	1050.35	3763.57	4.83843	2.85987e-06	1.45333e-05	-3.68902	up
GCSH	1050.17	4759.81	3.4135	0.000797028	0.00235428	-4.13955	up
GLS	-1048.69	768.587	-12.1496	5.10097e-25	6.9214e-23	-0.885268	down
CCT6A	1048.2	2441.21	2.10999	0.0362824	0.068075	-4.44329	up
MAPK9	-1047.5	987.393	-12.5249	4.22507e-26	7.82667e-24	-0.758234	down
VDAC3	-1046.93	3257.61	-7.30621	9.37381e-12	1.26386e-10	-2.74316	down
AP1G2	-1046.73	844.226	-7.83203	4.45129e-13	7.06601e-12	-2.53089	down
MIAT	-1045.52	1191.17	-5.49691	1.34996e-07	8.92556e-07	-3.45093	down
DNM3	-1045.52	973.243	-9.7183	4.02936e-18	1.2986e-16	-1.77859	down
PCLO	-1045.09	433.196	-14.8308	9.57805e-33	1.45744e-29	-0.0480373	down
BOK	-1044.95	711.907	-6.44337	1.09546e-09	1.07294e-08	-3.08742	down
2022-09-09	1043.55	2301.46	5.94926	1.4337e-08	1.14262e-07	-3.27972	up
TMEM132D	-1043.07	547.723	-11.388	7.84787e-23	5.92848e-21	-1.15257	down
CELSR2	-1042.71	2459.93	-6.03418	9.29659e-09	7.70604e-08	-3.24702	down
VCAM1	1042.35	1431.31	3.684	0.000305919	0.000997856	-4.06232	up
PCSK1N	-1042.12	4317.37	-2.27793	0.0239411	0.0475852	-4.41113	down
YPEL5	-1041.46	2921.59	-7.51764	2.78643e-12	4.00806e-11	-2.6579	down
ZNF536	-1038.58	671.474	-7.9417	2.32875e-13	3.83677e-12	-2.48657	down
IPO7	1037.81	3161.06	6.13874	5.4256e-09	4.66807e-08	-3.20654	up
LYPLA1	1037.72	1954.62	5.87593	2.07779e-08	1.59737e-07	-3.30783	up
NARS	-1037.24	6631.25	-4.45951	1.4654e-05	6.40587e-05	-3.81854	down
TRAM1	1036.61	2114.12	6.43124	1.16855e-09	1.1367e-08	-3.09219	up
HTRA1	1036.39	8740.06	1.5159	0.131351	0.203681	-4.53874	ns
SNRPD3	1035.83	1919.96	4.87881	2.38967e-06	1.23621e-05	-3.67487	up
RAMP1	1035.74	1877.1	5.25271	4.3179e-07	2.6021e-06	-3.54095	up
CSPG5	1035.35	4969.45	1.81348	0.0714718	0.121883	-4.49456	ns
TOMM20	-1035.19	4806.36	-4.46373	1.4397e-05	6.3096e-05	-3.81713	down
CDH18	-1035.08	557.549	-10.1341	2.80247e-19	1.07707e-17	-1.61812	down
INPP1	-1034.63	2831.09	-4.05362	7.57936e-05	0.000283119	-3.95001	down
SALL2	1034.24	2791.3	3.96352	0.000107467	0.000387765	-3.97807	up
TPD52L1	-1033.09	1452.48	-5.27388	3.90921e-07	2.37327e-06	-3.53322	down
HHATL	-1032.27	1139.96	-3.81357	0.000189699	0.000649913	-4.0238	down
SEPN1	1032.2	1682.66	6.12485	5.82972e-09	4.98357e-08	-3.21193	up
HADHB	1028.64	5129.7	3.30755	0.00114245	0.00325455	-4.16859	up
PRRG1	-1027.12	1263.1	-6.23774	3.24193e-09	2.91036e-08	-3.16802	down
MT1E	1026.3	7113.88	1.21247	0.226968	0.318657	-4.57602	ns
GLCCI1	1025.41	1648.65	4.39466	1.91987e-05	8.17981e-05	-3.84008	up
SYT16	-1025.31	595.493	-10.4586	3.43587e-20	1.5843e-18	-1.49485	down
IFI30	1024.99	1324.3	2.71953	0.00719715	0.0166183	-4.31633	up
GRAMD3	1024.68	2589.56	3.6394	0.000359589	0.00115332	-4.07535	up
RAB10	1023.73	5455.26	6.23655	3.26214e-09	2.92358e-08	-3.16848	up
SCAMP5	-1023.61	1055.93	-9.40523	2.93724e-17	8.45567e-16	-1.90107	down
DECR1	1023.05	1959.42	7.42491	4.75352e-12	6.63158e-11	-2.69531	up
CORO2B	-1022.94	2521.99	-5.06546	1.02812e-06	5.77129e-06	-3.60864	down
MLF2	-1022.4	5159.64	-4.52679	1.10394e-05	4.95934e-05	-3.79599	down
ZYG11B	-1022.09	1922.19	-9.6337	6.90496e-18	2.13492e-16	-1.81155	down
STX1B	-1019	618.707	-9.74632	3.37006e-18	1.1028e-16	-1.76769	down
CDKN2C	1018.6	1295.93	4.65457	6.39373e-06	3.01674e-05	-3.75263	up
ATP8A2	-1016.99	449.888	-12.4734	5.94954e-26	1.05619e-23	-0.775491	down
SNPH	-1016.28	808.568	-8.38452	1.63743e-14	3.16248e-13	-2.3079	down
IGFBP5	1015.58	1577.05	3.26551	0.0013148	0.00369417	-4.17991	up
HSP90B1	1015.38	3157.08	4.87188	2.46469e-06	1.27162e-05	-3.6773	up
MT1F	1014.47	5370.42	1.53233	0.127249	0.198258	-4.5365	ns
COX20	1013.6	2166.21	5.15242	6.88988e-07	3.98737e-06	-3.57735	up
PRDX6	1013.18	4457.95	2.50162	0.0132816	0.0285277	-4.36493	up
RUNDC3B	-1012.33	698.529	-11.5139	3.42143e-23	2.81217e-21	-1.10752	down
RAB8A	1012.25	2713.1	5.35932	2.61024e-07	1.63884e-06	-3.50188	up
DNAJB1	1012.16	2660.21	2.75525	0.0064859	0.0151568	-4.30803	up
CDC25B	1012.11	2116.08	4.36766	2.1466e-05	9.01955e-05	-3.84899	up
ARHGEF9	-1011.97	1264.09	-8.54924	6.00929e-15	1.23687e-13	-2.24166	down
DUT	1010.81	3367.32	5.67719	5.59821e-08	3.98325e-07	-3.38334	up
SYNJ1	-1009.9	790.609	-12.3953	9.99314e-26	1.66316e-23	-0.801756	down
ITGA7	1009.36	1625.93	3.62193	0.000382926	0.00122136	-4.08042	up
GDAP1	-1007.39	1230.68	-8.94936	5.10693e-16	1.21285e-14	-2.08157	down
GNB4	1006.45	1661.93	5.45732	1.6338e-07	1.06372e-06	-3.46565	up
TBCB	-1006.01	4511.76	-4.24237	3.57999e-05	0.000143354	-3.88987	down
SH3BGRL2	-1004.94	954.79	-9.35331	4.07565e-17	1.13643e-15	-1.92151	down
MAN2A2	-1004.73	1159.54	-8.6674	2.91432e-15	6.23958e-14	-2.19425	down
SLC8A2	-1004.22	420.812	-10.7927	3.90029e-21	2.05596e-19	-1.36989	down
FAM171B	-1003.9	1925.05	-6.71326	2.55861e-10	2.75561e-09	-2.98063	down
LDHB	-1003.34	16045.4	-1.6323	0.104415	0.167889	-4.52234	ns
SERINC3	-1003.23	3467.69	-5.69127	5.22215e-08	3.73815e-07	-3.37802	down
CDK5	-1002.94	878.536	-9.98759	7.19299e-19	2.62834e-17	-1.67435	down
ATP1A2	-1002.33	8370.63	-0.941129	0.347937	0.447997	-4.60253	ns
2022-09-08	-1002.15	2217.37	-5.84079	2.4796e-08	1.88384e-07	-3.32125	down
GTF2I	1000.92	7687.96	3.14093	0.00197796	0.00529696	-4.21281	up
MYC	1000.46	1113.92	4.86042	2.59368e-06	1.32948e-05	-3.68132	up
HSPA5	1000.09	3204.02	3.72052	0.000267696	0.00088413	-4.05156	up
VGLL4	999.756	1827.05	6.26427	2.82171e-09	2.56446e-08	-3.15766	up
RFX4	997.649	1347.62	6.3394	1.90098e-09	1.78399e-08	-3.12826	up
PJA2	-997.543	5207.7	-3.12151	0.00210569	0.00559671	-4.21784	down
MCL1	997.095	1741.31	6.83876	1.28658e-10	1.45169e-09	-2.93065	up
SGTB	-996.721	962.14	-10.0497	4.82453e-19	1.78743e-17	-1.65046	down
SERINC5	995.928	3273.55	2.93628	0.00376882	0.00938263	-4.26461	up
AACS	-995.191	1011.88	-11.3891	7.78948e-23	5.90531e-21	-1.15216	down
LGI1	-992.915	727.457	-8.35311	1.98058e-14	3.76717e-13	-2.32055	down
DUSP6	992.905	1753.94	2.85335	0.00484839	0.011705	-4.28478	up
RASGEF1A	-992.858	538.278	-11.6945	1.03826e-23	9.83022e-22	-1.04349	down
PKP4	-992.362	1203.23	-7.452	4.06826e-12	5.72809e-11	-2.68439	down
PSAP	-991.809	13725.6	-1.69276	0.0922824	0.151368	-4.51338	ns
OPHN1	990.757	3882.7	3.73385	0.00025491	0.000846507	-4.04761	up
MKRN4P	989.44	2480.27	6.23349	3.31471e-09	2.9657e-08	-3.16967	up
KIAA1549L	-989.121	751.288	-9.84701	1.77118e-18	6.06281e-17	-1.72863	down
H1F0	988.619	2771.21	3.33671	0.00103555	0.00297871	-4.16067	up
LOC100507547	-988.149	596.704	-12.071	8.59137e-25	1.11599e-22	-0.912283	down
PCDH19	-986.092	1265.3	-6.64322	3.74385e-10	3.95415e-09	-3.00844	down
TRIP6	985.291	1384.02	4.7041	5.15874e-06	2.48354e-05	-3.73563	up
NBPF1	984.289	2770.55	5.64184	6.66224e-08	4.66554e-07	-3.39667	up
XKR4	-984.174	882.09	-7.54764	2.34261e-12	3.39487e-11	-2.64578	down
TENM2	-982.528	647.633	-7.88461	3.26445e-13	5.3005e-12	-2.50964	down
RFPL1S	-981.968	466.856	-11.4948	3.88313e-23	3.14534e-21	-1.11436	down
CAMK2G	-981.643	1192.37	-7.49912	3.1008e-12	4.43927e-11	-2.66537	down
SOX10	-981.551	1049.91	-4.1987	4.26795e-05	0.000167842	-3.90395	down
JAG1	981.13	1242.47	4.15922	4.99713e-05	0.000194294	-3.91659	up
MAP7D2	-980.679	471.163	-11.028	8.36506e-22	5.12665e-20	-1.28316	down
LMO4	-980.594	1409.48	-8.14129	7.0915e-14	1.25892e-12	-2.40596	down
ARPC1B	980.332	1749.38	3.82652	0.000180731	0.000621991	-4.0199	up
COX7A1	-979.658	833.87	-6.2413	3.18212e-09	2.86028e-08	-3.16663	down
ATP6V1D	-979.553	1686.77	-9.41305	2.79566e-17	8.10286e-16	-1.89799	down
SNRPF	978.804	1821.03	6.18368	4.29735e-09	3.75806e-08	-3.18908	up
RNF19A	977.304	1941.3	4.82313	3.06037e-06	1.54344e-05	-3.69436	up
BRI3BP	-977.239	1095.23	-12.6356	2.02577e-26	4.1898e-24	-0.721385	down
TPD52	-976.923	1516.78	-7.05762	3.81692e-11	4.67847e-10	-2.84309	down
RASGRF2	-975.458	556.645	-11.6419	1.47052e-23	1.35613e-21	-1.0621	down
MBNL2	-975.403	1125.74	-9.92963	1.04336e-18	3.66173e-17	-1.6967	down
CTGF	975.366	1650.78	2.14114	0.0336478	0.0637948	-4.43749	up
NECAB2	-974.71	436.772	-10.7405	5.48299e-21	2.81267e-19	-1.38926	down
LIMA1	974.392	1358.09	6.41523	1.27234e-09	1.23147e-08	-3.09849	up
LRRC8A	973.698	2494.9	4.15885	5.0044e-05	0.000194506	-3.9167	up
MIR100HG	973.039	2841.03	3.4675	0.000661239	0.00199213	-4.12449	up
SPCS1	972.729	6394.68	3.97097	0.000104431	0.000378029	-3.97576	up
SPIN1	-972.032	2858.04	-6.52988	6.89821e-10	6.99108e-09	-3.0533	down
TNFRSF21	971.733	1974.83	4.19808	4.27846e-05	0.000168193	-3.90414	up
NDUFA5	-970.974	2765.17	-6.65804	3.45476e-10	3.65971e-09	-3.00256	down
L1CAM	-969.986	745.289	-6.44977	1.05874e-09	1.03889e-08	-3.0849	down
2022-09-04	-969.816	621.904	-7.67878	1.09311e-12	1.64802e-11	-2.59282	down
RPS10L	969.699	2277.51	5.01321	1.30478e-06	7.15466e-06	-3.62731	up
RPL34	969.693	9463.58	2.38178	0.0183032	0.0377056	-4.39016	up
SCD	-968.714	3136.61	-2.70076	0.0075985	0.0174561	-4.32065	down
DARS	968.407	2291.15	5.716	4.62077e-08	3.33456e-07	-3.36867	up
LRP4	968.291	2491.08	2.72594	0.0070645	0.0163617	-4.31485	up
TPI1	-967.957	5845.62	-2.87498	0.00454246	0.0110579	-4.27957	down
PPP2R2B	-967.427	1574.35	-10.054	4.69525e-19	1.74256e-17	-1.64884	down
MAGEH1	-967.308	1915.74	-5.4147	2.00441e-07	1.28692e-06	-3.48144	down
GLRB	-964.944	892.483	-8.65386	3.16679e-15	6.74622e-14	-2.19968	down
ECI2	964.521	1997.32	6.52171	7.20743e-10	7.27677e-09	-3.05653	up
SERBP1	964.145	2506.54	6.61628	4.33136e-10	4.54761e-09	-3.01912	up
KDELR1	963.996	2685.87	4.86709	2.51779e-06	1.29522e-05	-3.67898	up
GOLGA7	-963.569	4082.25	-4.69807	5.29589e-06	2.54382e-05	-3.7377	down
FXYD1	-963.163	1466.85	-3.42277	0.000771986	0.0022857	-4.13698	down
RARRES3	963.144	1546	3.88016	0.000147686	0.000518311	-4.00364	up
REPS2	-962.229	625.363	-10.3046	9.31756e-20	3.95402e-18	-1.55311	down
KIAA1644	-961.76	483.507	-11.3498	1.00918e-22	7.46477e-21	-1.16629	down
CDK5RAP3	960.9	3310.93	4.13202	5.56718e-05	0.000214307	-3.92525	up
PPT1	960.729	5872.7	3.60903	0.000401079	0.00127335	-4.08416	up
GABRA2	-958.182	500.887	-9.97092	8.00594e-19	2.88579e-17	-1.68078	down
SPCS2	957.474	3651.52	7.54854	2.33038e-12	3.37945e-11	-2.64542	up
APBB1	-956.696	1075.15	-11.2175	2.41048e-22	1.66722e-20	-1.21409	down
FTO	-956.415	2881.13	-6.31352	2.17871e-09	2.01883e-08	-3.1384	down
SH3GLB1	956.214	2118.3	2.22489	0.0273678	0.0534142	-4.42153	up
LNX1	-956.04	595.247	-10.23	1.5093e-19	6.10106e-18	-1.58149	down
AP3S1	-955.821	4369.77	-5.1307	7.61774e-07	4.36591e-06	-3.5852	down
HILPDA	955.569	1380.62	2.77801	0.00606666	0.0142937	-4.3027	up
FCGRT	955.267	1351.44	4.7538	4.15291e-06	2.03659e-05	-3.71847	up
KIF3A	-955.055	1683.6	-6.69686	2.79762e-10	3.00543e-09	-2.98715	down
CTHRC1	954.922	1223.35	2.04008	0.042847	0.0787074	-4.45602	up
HNRNPR	954.174	3454.93	4.6572	6.32151e-06	2.98663e-05	-3.75173	up
DTNA	952.359	1983.76	4.55811	9.66608e-06	4.39617e-05	-3.78543	up
ROBO1	952.071	2290.52	3.23927	0.00143434	0.00399421	-4.18693	up
2022-09-15	951.929	4056.61	2.62513	0.0094289	0.0211106	-4.33781	up
COX5A	-951.667	3093.79	-6.73732	2.24388e-10	2.43491e-09	-2.97106	down
HSPD1	951.051	3190.42	6.80887	1.51646e-10	1.69048e-09	-2.94257	up
ATP6AP2	-950.871	4314.31	-5.95955	1.36062e-08	1.08926e-07	-3.27577	down
AGTPBP1	-949.569	866.604	-12.5604	3.33768e-26	6.30105e-24	-0.746384	down
ANGPTL2	947.068	1286.34	4.13018	5.60809e-05	0.000215648	-3.92584	up
GNA13	946.203	2057.19	7.75996	6.79842e-13	1.04493e-11	-2.56001	up
SEC22B	945.591	3382.44	4.83975	2.8431e-06	1.44516e-05	-3.68856	up
NOP10	945.404	3240.78	4.53003	1.08893e-05	4.90701e-05	-3.79491	up
CTDSP2	945.34	2622.46	2.97238	0.00337162	0.00850712	-4.25567	up
ECHS1	-943.836	2507.22	-8.25671	3.54501e-14	6.55549e-13	-2.3594	down
RAB6A	-943.305	2165.59	-10.3459	7.13521e-20	3.12118e-18	-1.53747	down
SYPL1	943.211	2507.68	4.57353	9.05159e-06	4.14056e-05	-3.78021	up
RUSC2	-943.11	687.309	-10.464	3.31813e-20	1.54e-18	-1.49283	down
IGDCC4	942.502	1621.09	3.62307	0.000381372	0.00121659	-4.08009	up
SNRPB	941.735	2178.32	3.45269	0.00069613	0.00208516	-4.12863	up
CTXN1	-939.595	873.802	-6.87147	1.07434e-10	1.22454e-09	-2.91759	down
SLC48A1	-936.973	1232.18	-6.58353	5.16912e-10	5.36636e-09	-3.03209	down
BAG3	936.028	2461.4	3.54187	0.000509415	0.00157642	-4.10344	up
IFNGR2	935.24	3332.52	2.90491	0.00414825	0.0102195	-4.2723	up
KIAA1244	-934.288	824.465	-10.0692	4.25699e-19	1.58821e-17	-1.64299	down
OLFM3	-933.484	320.494	-11.9714	1.66291e-24	1.93579e-22	-0.946718	down
ZNF121	932.158	1902.6	6.51136	7.61854e-10	7.66169e-09	-3.06062	up
COX8A	932.115	8189.72	3.36114	0.00095326	0.00276515	-4.15399	up
LAMC1	931.585	1291.67	4.63036	7.09661e-06	3.30808e-05	-3.7609	up
C20orf24	930.805	3568.1	4.63025	7.0999e-06	3.30889e-05	-3.76094	up
PPP1R18	930.49	1408.98	5.47217	1.5211e-07	9.93682e-07	-3.46013	up
NKIRAS1	-930.356	1019.87	-9.93705	9.94885e-19	3.50441e-17	-1.69383	down
TCEB2	929.955	2851.62	5.6852	5.38123e-08	3.84042e-07	-3.38032	up
ROMO1	929.229	1624.22	5.29349	3.56441e-07	2.17947e-06	-3.52604	up
FAM102B	-928.778	939.388	-11.6402	1.48677e-23	1.3652e-21	-1.06269	down
KLHDC3	-928.203	1958.72	-6.11258	6.21151e-09	5.29507e-08	-3.21669	down
MRAP2	-926.737	571.552	-11.4038	7.07274e-23	5.40038e-21	-1.1469	down
KPNA2	926.249	3676.4	2.62262	0.00949589	0.0212379	-4.33837	up
LASP1	924.934	4160.09	4.23162	3.73876e-05	0.000148956	-3.89334	up
YBX3	924.282	1177.7	4.90735	2.10353e-06	1.10319e-05	-3.66483	up
SGK1	924.152	4747.4	1.5678	0.118737	0.187006	-4.53157	ns
UBQLN1	-924.047	2100.46	-10.8865	2.11281e-21	1.20668e-19	-1.33519	down
ATP6V0B	-923.684	3894.28	-4.51772	1.14712e-05	5.12955e-05	-3.79905	down
SLC17A6	-923.224	397.623	-11.5718	2.33504e-23	2.03034e-21	-1.08692	down
NRIP3	-922.633	761.424	-8.8552	9.15646e-16	2.08175e-14	-2.11912	down
MAP7	-922.219	747.578	-8.06224	1.13739e-13	1.95559e-12	-2.43788	down
YPEL2	-922.138	716.837	-12.9873	1.95427e-27	5.78221e-25	-0.606062	down
GPX4	921.635	5616.53	3.86301	0.000157572	0.000548759	-4.00886	up
LIMCH1	-921.404	2080.21	-4.76143	4.01632e-06	1.97643e-05	-3.71583	down
IGIP	-920.761	1631.81	-6.22117	3.53499e-09	3.14167e-08	-3.17448	down
FAR2P2	-920.02	884.155	-5.70691	4.83345e-08	3.47979e-07	-3.37211	down
HNRNPC	919.392	2964.47	7.17139	2.01356e-11	2.56702e-10	-2.7974	up
KAL1	918.293	1658.48	3.66145	0.000332022	0.00107641	-4.06892	up
ATP6V1C1	-917.187	1360.34	-9.41956	2.68305e-17	7.78707e-16	-1.89543	down
RNF220	-916.588	1205.07	-9.64479	6.43499e-18	2.00124e-16	-1.80723	down
CKS2	916.559	1051.72	4.78535	3.61568e-06	1.79503e-05	-3.70753	up
CPNE2	916.544	2643.52	3.70129	0.000287224	0.000941633	-4.05723	up
SECISBP2L	-914.503	2234.97	-4.23904	3.62845e-05	0.000144995	-3.89095	down
PTPRN2	-912.737	1201.65	-7.26959	1.15455e-11	1.53242e-10	-2.7579	down
SIRPA	-912.232	1750.03	-7.08732	3.23164e-11	3.99789e-10	-2.83117	down
APBA1	-912.163	638.589	-11.4997	3.75867e-23	3.06786e-21	-1.1126	down
PSMB3	911.962	3884.54	3.59059	0.000428437	0.00135115	-4.08948	up
OGDHL	-911.337	463.398	-9.14598	1.4987e-16	3.85591e-15	-2.00343	down
MFSD4	-911.116	393.001	-13.1209	8.04304e-28	2.95415e-25	-0.563029	down
FAM84B	910.374	1325.48	3.95149	0.000112547	0.000404383	-3.98178	up
XPO1	909.867	3705.25	5.86919	2.1496e-08	1.64901e-07	-3.31041	up
KCNQ2	-909.801	811.091	-9.19282	1.11769e-16	2.94317e-15	-1.98488	down
GANAB	909.342	2286.59	7.59184	1.8131e-12	2.66927e-11	-2.62794	up
LRRTM2	-909.014	1942.71	-4.34492	2.35728e-05	9.81185e-05	-3.85646	down
PTK2	-908.472	1667.57	-8.54532	6.15495e-15	1.26319e-13	-2.24324	down
CMBL	907.577	3377.18	4.45737	1.47862e-05	6.45737e-05	-3.81926	up
GYG1	906.311	2619.9	5.24338	4.51087e-07	2.70614e-06	-3.54435	up
SNRPE	905.827	1884.55	4.17511	4.69035e-05	0.000183218	-3.91151	up
USP32P2	-905.726	4226.48	-2.86953	0.00461786	0.0112235	-4.28089	down
CETN2	905.465	2678.57	2.35959	0.0193983	0.0396357	-4.39471	up
BNIP3	-904.586	2895.93	-4.06874	7.14395e-05	0.000267911	-3.94526	down
ZFP36L1	903.398	1785.65	5.89023	1.93321e-08	1.49757e-07	-3.30236	up
EPAS1	903.349	2464.93	2.96323	0.00346855	0.00871966	-4.25795	up
PRKAR1A	-902.777	4199.18	-4.77855	3.72537e-06	1.8439e-05	-3.70989	down
NSA2	902.291	3017.38	4.79865	3.40987e-06	1.70437e-05	-3.7029	up
MAPK10	-902.134	1329.78	-6.74596	2.1404e-10	2.32994e-09	-2.96762	down
TSPAN3	901.616	3416.04	5.19658	5.61278e-07	3.30941e-06	-3.56137	up
SYNGR1	-900.508	704.755	-10.8665	2.40776e-21	1.34274e-19	-1.34256	down
PALM	-900.203	1275.03	-7.11444	2.77514e-11	3.46129e-10	-2.82028	down
KIAA0232	-900.003	1751.58	-9.74999	3.29199e-18	1.08058e-16	-1.76626	down
ACTR3B	-899.387	899.874	-11.9186	2.35811e-24	2.64393e-22	-0.96503	down
UQCR10	-899.232	4843.34	-4.55846	9.65149e-06	4.39141e-05	-3.78531	down
EHD3	-898.32	765.401	-11.3406	1.07265e-22	7.90684e-21	-1.16963	down
TRMT112	898.26	4156.5	4.72484	4.71333e-06	2.28824e-05	-3.72848	up
MINOS1	-898.164	1998.8	-6.23128	3.35327e-09	2.99517e-08	-3.17054	down
PDLIM1	896.952	1314.68	2.69313	0.00776741	0.0177981	-4.3224	up
FAM96A	896.411	2522.83	5.51584	1.23186e-07	8.20073e-07	-3.44388	up
LOC283713	-896.191	556.504	-12.7681	8.39589e-27	2.00964e-24	-0.677611	down
C3orf14	-895.698	1149.87	-8.53891	6.40086e-15	1.3083e-13	-2.24581	down
CLTC	-895.366	3113.3	-8.06448	1.1223e-13	1.9312e-12	-2.43697	down
S100A1	-893.228	1162.06	-5.03523	1.18034e-06	6.5498e-06	-3.61945	down
PDYN	-892.696	236.572	-10.4071	4.79702e-20	2.16966e-18	-1.51427	down
LOC285147	-892.146	513.001	-10.6001	1.36951e-20	6.6306e-19	-1.44168	down
BC022047	-891.216	1124.86	-6.98035	5.87552e-11	6.97305e-10	-2.87405	down
LOC399491	-890.927	6450.34	-1.71752	0.0876554	0.145069	-4.50962	ns
RPL22L1	890.891	1345.17	4.00398	9.19373e-05	0.000337251	-3.96552	up
PPP1R14B	890.732	1086.11	7.00363	5.16071e-11	6.19372e-10	-2.86473	up
LFNG	890.12	859.196	4.74685	4.28108e-06	2.09607e-05	-3.72087	up
MAPK6	-889.815	1705.59	-10.2785	1.10322e-19	4.57663e-18	-1.56303	down
GOLIM4	889.339	1295.56	7.56047	2.17484e-12	3.1625e-11	-2.6406	up
SLC38A2	887.632	4811.48	3.31507	0.00111395	0.00317976	-4.16655	up
WASF3	-887.43	4162.69	-1.93173	0.0550091	0.0976712	-4.47497	ns
ATP5E	886.094	5080.01	3.48761	0.000616456	0.00187071	-4.11883	up
WEE1	886.041	904.023	5.18517	5.91872e-07	3.47729e-06	-3.5655	up
TSEN34	886.032	1677.83	7.23189	1.43001e-11	1.87132e-10	-2.77307	up
UNC5A	-885.977	522.421	-10.4516	3.59472e-20	1.65396e-18	-1.49748	down
GAS1	885.089	1076.31	3.35298	0.000980052	0.00283477	-4.15623	up
PHPT1	884.563	2102.11	5.14888	7.00381e-07	4.04561e-06	-3.57863	up
SF3B6	883.454	2090.94	7.86923	3.57482e-13	5.7649e-12	-2.51586	up
PPFIA2	-882.664	562.921	-12.9962	1.84233e-27	5.52778e-25	-0.60319	down
PKIA	-882.593	1512.82	-5.66982	5.80526e-08	4.11683e-07	-3.38612	down
GBP1	882.569	974.525	4.17058	4.77589e-05	0.000186304	-3.91296	up
CAMTA2	-882.162	950.835	-9.0343	3.01036e-16	7.43101e-15	-2.04776	down
AMER2	-881.069	4634.12	-1.4155	0.158701	0.238069	-4.55195	ns
SEC31A	879.619	3102.55	6.00121	1.10042e-08	8.99546e-08	-3.25974	up
SLC4A4	879.455	2059.86	3.80673	0.000194604	0.000664261	-4.02586	up
CPLX2	-879.304	527.795	-7.48341	3.39492e-12	4.82468e-11	-2.67171	down
CABP1	-878.62	510.013	-6.00051	1.10434e-08	9.02403e-08	-3.26	down
LMO2	876.85	1697.3	3.08492	0.00236729	0.00621831	-4.22726	up
RPS14	876.824	4972.32	7.42708	4.69485e-12	6.55832e-11	-2.69444	up
ICAM5	-876.795	333.278	-13.9163	4.0745e-30	2.63027e-27	-0.315147	down
CNBP	876.497	4326.76	4.94087	1.80965e-06	9.63294e-06	-3.65299	up
CRY1	875.787	1931.43	4.81759	3.13628e-06	1.57874e-05	-3.6963	up
PTP4A2	-875.708	5249.6	-2.6553	0.00865569	0.0195953	-4.33101	down
WBP2	-875.384	3355.37	-3.52771	0.000535524	0.0016505	-4.10748	down
GNAQ	-875.301	2238.49	-7.33139	8.12008e-12	1.1032e-10	-2.73301	down
STAT3	874.797	1877.07	6.25865	2.90609e-09	2.63329e-08	-3.15986	up
ATP6V0E2	-874.427	4162.26	-3.34473	0.00100784	0.00290923	-4.15848	down
RAB11FIP4	-873.587	559.006	-12.1593	4.78613e-25	6.578e-23	-0.881977	down
CCDC28A	-872.777	1153.37	-9.54946	1.17905e-17	3.53266e-16	-1.84448	down
PSMB9	872.431	1266.72	4.33698	2.43544e-05	0.000101214	-3.85907	up
TAGLN	871.582	1392.16	2.4734	0.0143383	0.0305418	-4.37097	up
UXT	871.289	1985.21	6.15739	4.92593e-09	4.26573e-08	-3.1993	up
COMMD6	870.999	2313.37	6.67028	3.23268e-10	3.44007e-09	-2.9977	up
RYR2	-870.075	365.585	-11.1699	3.29593e-22	2.18732e-20	-1.23138	down
MYD88	869.919	1626.96	5.06466	1.03192e-06	5.78958e-06	-3.60893	up
MIR636	869.288	3227.64	4.48765	1.30216e-05	5.75277e-05	-3.80913	up
NDUFA13	868.6	5694.41	2.69436	0.00773996	0.0177429	-4.32212	up
R3HDM2	-867.996	2627.09	-3.72048	0.000267733	0.00088413	-4.05157	down
GABRA4	-867.976	589.434	-8.96113	4.74666e-16	1.13361e-14	-2.07688	down
CLIP2	867.866	2847.11	3.41094	0.000804063	0.00237089	-4.14026	up
PTDSS1	-866.967	2594.38	-7.15103	2.25867e-11	2.86237e-10	-2.80559	down
CTSO	866.74	1587.17	5.62501	7.23595e-08	5.04079e-07	-3.403	up
MSI2	866.677	1419.74	7.43613	4.45684e-12	6.25044e-11	-2.69079	up
KLRC1	866.658	917.499	2.70022	0.00761041	0.0174816	-4.32077	up
SLC25A22	-864.466	781.835	-11.7459	7.393e-24	7.25775e-22	-1.02541	down
PFKM	-863.444	4065.17	-2.81368	0.00545896	0.0130023	-4.29427	down
GOLPH3	860.727	3358.12	6.55409	6.05715e-10	6.20662e-09	-3.04374	up
FAM179B	-860.552	1243.7	-11.8303	4.23155e-24	4.48482e-22	-0.995835	down
TNFRSF12A	860.256	993.681	3.18865	0.00169389	0.00462628	-4.20033	up
CYR61	859.047	1975.49	1.87558	0.0623801	0.108684	-4.48442	ns
C6orf136	-858.82	1196.37	-9.94699	9.33443e-19	3.31972e-17	-1.69	down
PLP2	858.13	968.821	3.85493	0.000162441	0.000564343	-4.01131	up
DIABLO	857.905	2621.58	6.15368	5.02162e-09	4.34331e-08	-3.20074	up
C3orf70	857.814	1857.13	3.91889	0.000127489	0.000453253	-3.99181	up
IER5	855.923	1945.61	3.61051	0.000398958	0.00126794	-4.08373	up
RAP1GDS1	-855.761	1099.75	-11.8984	2.69526e-24	2.94447e-22	-0.972053	down
CPNE6	-855.162	275.849	-14.6841	2.52259e-32	3.1611e-29	-0.0896075	down
H2AFV	854.809	3330.5	5.53883	1.10188e-07	7.40297e-07	-3.4353	up
ACLY	853.461	2127.91	5.16843	6.39707e-07	3.73054e-06	-3.57156	up
GSTO1	-852.971	2535.77	-5.18443	5.93906e-07	3.48732e-06	-3.56577	down
LOC101929240	851.261	1512.67	9.18038	1.2083e-16	3.1429e-15	-1.98981	up
LOC100506248	850.647	4886.38	1.99412	0.0476936	0.0862896	-4.46417	up
CHSY1	849.965	1719.32	3.62351	0.000380765	0.0012152	-4.07996	up
PEX5L	-849.826	473.083	-10.8174	3.31923e-21	1.79466e-19	-1.36073	down
DUSP8	-849.238	712.017	-10.7287	5.92531e-21	3.01353e-19	-1.39368	down
TOP1	849.104	1800.99	7.83329	4.41847e-13	7.02438e-12	-2.53038	up
DHX15	848.892	3177.4	4.87591	2.4208e-06	1.2514e-05	-3.67589	up
SRCIN1	-848.537	504.22	-11.9859	1.50975e-24	1.79677e-22	-0.941665	down
GNAI3	848.459	1481.21	7.78305	5.93722e-13	9.2187e-12	-2.55068	up
DCX	848.441	1239.38	2.86656	0.00465945	0.0113062	-4.2816	up
TMEM144	-848.404	794.737	-5.66018	6.08768e-08	4.29281e-07	-3.38976	down
ABCA2	-848.104	913.22	-7.85379	3.91562e-13	6.27177e-12	-2.52209	down
ARHGEF3	-848.078	1855.07	-6.82226	1.40889e-10	1.57717e-09	-2.93723	down
RELN	-847.154	760.377	-4.18561	4.49757e-05	0.000176189	-3.90814	down
DANCR	846.606	1957.28	4.07199	7.0534e-05	0.0002651	-3.94424	up
PFDN2	-845.151	2163.37	-8.17396	5.83031e-14	1.04813e-12	-2.39278	down
KCNJ16	844.414	1162.23	3.59519	0.00042146	0.00133131	-4.08815	up
FAM13C	-844.359	909.621	-7.04899	4.00574e-11	4.89021e-10	-2.84655	down
GPD1L	-843.647	1385.93	-6.18867	4.18714e-09	3.67224e-08	-3.18714	down
NDUFA8	-842.958	1864.73	-7.70425	9.42011e-13	1.4283e-11	-2.58252	down
NEFH	-842.428	632.937	-5.76332	3.65296e-08	2.67695e-07	-3.35074	down
HCLS1	842.266	1550.68	3.47672	0.000640327	0.0019346	-4.12189	up
IPO13	-842.253	1473.3	-7.00474	5.12899e-11	6.1626e-10	-2.86428	down
JAKMIP1	-841.944	449.118	-10.899	1.94738e-21	1.13038e-19	-1.33059	down
ATCAY	-841.584	1559.63	-3.46216	0.000673628	0.00202573	-4.12598	down
ELOVL4	-841.45	467.364	-12.3566	1.29248e-25	2.0702e-23	-0.814839	down
RAB9A	841.345	2133.81	6.0038	1.08598e-08	8.89449e-08	-3.25874	up
HEXB	840.633	1982.27	4.29489	2.89291e-05	0.000118355	-3.87282	up
SYT11	-839.691	3007.97	-6.29434	2.40993e-09	2.21994e-08	-3.14591	down
GPNMB	839.313	1323.74	2.29687	0.0228116	0.0456425	-4.40737	up
ANKRD34A	-839.271	321.736	-12.4369	7.58032e-26	1.30229e-23	-0.787742	down
LIFR	838.714	1502.51	4.42313	1.70576e-05	7.36628e-05	-3.83065	up
CDCA7L	837.754	990.458	4.40831	1.81419e-05	7.77934e-05	-3.83556	up
CHCHD2	837.321	13526	1.07791	0.282561	0.379964	-4.58998	ns
TMED10	836.407	2969.51	4.65254	6.44986e-06	3.03784e-05	-3.75332	up
PLSCR4	836.34	2519.8	3.43317	0.00074478	0.00221284	-4.13408	up
FOLH1	-835.654	571.73	-7.30827	9.26459e-12	1.2507e-10	-2.74233	down
PSMA2	835.008	2719.96	6.31362	2.17755e-09	2.01864e-08	-3.13836	up
HYPK	834.766	2391.28	7.13867	2.42149e-11	3.05057e-10	-2.81055	up
C1orf54	834.296	1659.7	3.95599	0.000110623	0.000398074	-3.9804	up
FAM49A	-834.276	905.171	-10.3109	8.94713e-20	3.82732e-18	-1.55073	down
DHX40	834.088	1824.69	6.73583	2.26226e-10	2.45132e-09	-2.97166	up
KCNQ5	-833.746	452.312	-9.5477	1.19225e-17	3.56722e-16	-1.84516	down
SAMD12	-833.03	465.47	-9.54136	1.24115e-17	3.69794e-16	-1.84765	down
CCP110	-832.449	893.44	-9.35165	4.11836e-17	1.14684e-15	-1.92216	down
ITFG1	-831.879	1070.23	-11.5968	1.97997e-23	1.75747e-21	-1.07805	down
KCNMB4	-831.765	1334.9	-5.96568	1.31889e-08	1.05745e-07	-3.27341	down
SUN2	-831.466	1314.68	-5.83498	2.55297e-08	1.93269e-07	-3.32347	down
PITPNM3	-831.404	449.472	-10.2902	1.023e-19	4.28153e-18	-1.55859	down
AKTIP	-831.392	1698.09	-7.19835	1.7291e-11	2.22739e-10	-2.78657	down
PCSK1	-830.986	609.43	-6.91052	8.65748e-11	1.00343e-09	-2.90199	down
TMEM147	829.77	2597.26	4.07024	7.10185e-05	0.000266545	-3.94478	up
OXR1	-829.282	1101.34	-7.92362	2.59203e-13	4.25081e-12	-2.49388	down
SUMO3	-829.182	2864.41	-6.34456	1.84987e-09	1.74063e-08	-3.12624	down
TEAD1	828.683	1265.05	7.98937	1.7551e-13	2.95098e-12	-2.46731	up
CLTB	-828.525	1034.64	-9.3845	3.34786e-17	9.50925e-16	-1.90922	down
LINC01094	828.493	1264.8	4.76928	3.88031e-06	1.91348e-05	-3.71311	up
CPSF4	826.914	1994.45	4.87305	2.45191e-06	1.26626e-05	-3.67689	up
NRXN1	-826.062	1180.74	-4.99503	1.417e-06	7.69669e-06	-3.63378	down
TBR1	-825.797	401.306	-10.871	2.33833e-21	1.30744e-19	-1.34091	down
SALL1	825.544	2099.41	3.30418	0.00115547	0.00328769	-4.1695	up
FERMT1	825.261	937.779	3.29988	0.00117223	0.00332916	-4.17066	up
ITGB8	824.957	1704.19	6.96738	6.31515e-11	7.45741e-10	-2.87925	up
TYRO3	-824.894	1144	-9.145	1.508e-16	3.87514e-15	-2.00382	down
DNM1L	-824.705	1466.49	-11.1764	3.15678e-22	2.12675e-20	-1.22899	down
SKA2	824.605	1921.96	6.40327	1.35578e-09	1.30689e-08	-3.10319	up
KCNH3	-824.283	458.884	-9.77124	2.87455e-18	9.52355e-17	-1.75801	down
FAM169A	-823.896	1573.89	-6.03119	9.43994e-09	7.81574e-08	-3.24817	down
TXNDC12	822.968	2136.34	6.03109	9.44497e-09	7.81687e-08	-3.24821	up
RCC2	822.644	1853.05	6.3606	1.6996e-09	1.61062e-08	-3.11995	up
BSN	-822.415	457.111	-12.6037	2.50277e-26	5.02987e-24	-0.731956	down
KCTD16	-821.913	391.154	-11.6508	1.38602e-23	1.28936e-21	-1.05893	down
FCER1G	821.835	1297.06	3.8886	0.00014304	0.000503085	-4.00107	up
ZFAND6	821.717	2026.38	7.16883	2.0429e-11	2.59975e-10	-2.79843	up
MGP	821.654	999.434	2.45642	0.0150096	0.0317621	-4.37457	up
PTX3	820.455	819.588	2.37842	0.0184656	0.0380033	-4.39085	up
PIK3C2B	-819.836	1670.85	-2.86287	0.00471155	0.0114054	-4.28249	down
STOX2	-819.091	793.309	-12.1161	6.37019e-25	8.48151e-23	-0.896764	down
CD164	818.552	2483.61	4.08743	6.63857e-05	0.000251282	-3.93937	up
SSX2IP	-818.224	813.797	-9.0211	3.26856e-16	8.03117e-15	-2.05302	down
PLOD3	817.514	2098.54	4.47139	1.39425e-05	6.13165e-05	-3.81458	up
SHANK3	-817.016	764.507	-7.17071	2.02138e-11	2.57545e-10	-2.79768	down
LOC102725188	816.612	1822.76	4.10737	6.13724e-05	0.00023396	-3.93307	up
F2R	816.532	910.964	5.39731	2.17818e-07	1.38678e-06	-3.48787	up
MSMO1	-816.35	3074.4	-2.69784	0.00766272	0.0175843	-4.32132	down
SNAPIN	815.871	2133.97	6.08125	7.30026e-09	6.15911e-08	-3.22883	up
2022-09-07	-815.777	3819.84	-5.13979	7.30435e-07	4.19985e-06	-3.58191	down
CBLN4	-813.594	364.951	-10.8142	3.38859e-21	1.82291e-19	-1.36191	down
PTTG1	813.594	1562.06	3.816	0.000187983	0.000644447	-4.02307	up
UBL5	813.14	2621.74	3.96291	0.000107722	0.000388619	-3.97826	up
CALR	813.086	2354.87	5.20269	5.45532e-07	3.22371e-06	-3.55915	up
COTL1	812.661	1420.44	5.34164	2.8387e-07	1.77132e-06	-3.50838	up
SLITRK1	-811.43	463.705	-11.3083	1.32649e-22	9.51457e-21	-1.18126	down
LOC102724250	810.715	1072.89	7.24308	1.34208e-11	1.76593e-10	-2.76857	up
BAI3	-810.65	1076.18	-6.41182	1.29559e-09	1.25227e-08	-3.09983	down
PSME1	810.278	2191.74	4.99027	1.4479e-06	7.84652e-06	-3.63548	up
TUG1	810.028	2316.14	6.19316	4.09053e-09	3.59342e-08	-3.18539	up
IER2	808.317	3494.54	1.71597	0.0879379	0.14548	-4.50985	ns
SMIM3	807.814	1212.18	3.22689	0.00149413	0.00414069	-4.19022	up
LOC101060373	-807.813	4655.64	-4.46914	1.40742e-05	6.18317e-05	-3.81532	down
PCDHA1	-806.9	1361	-7.78146	5.9928e-13	9.29822e-12	-2.55132	down
ENPP4	-806.546	970.286	-6.89436	9.46716e-11	1.08839e-09	-2.90845	down
MADD	-806.12	1049.67	-10.2996	9.62694e-20	4.0691e-18	-1.55503	down
LIX1L	806.024	1604.86	6.66526	3.32194e-10	3.52954e-09	-2.9997	up
GRN	806.001	1680.17	4.41573	1.75912e-05	7.56756e-05	-3.8331	up
LRFN5	-805.821	487.161	-10.1369	2.75221e-19	1.06022e-17	-1.61704	down
SLC40A1	804.905	1265.04	4.05312	7.594e-05	0.000283517	-3.95016	up
DLL3	804.714	880.321	3.52126	0.000547824	0.00168451	-4.10931	up
COX1	-804.26	30017.2	-2.07297	0.0396414	0.0736252	-4.45007	down
CUTA	803.449	5573.93	3.53277	0.000526061	0.00162298	-4.10604	up
RGPD3	-803.408	1511.14	-9.08751	2.16005e-16	5.42635e-15	-2.02663	down
ITPA	802.031	1753.74	5.5938	8.4304e-08	5.80642e-07	-3.41472	up
GLDC	801.764	1531.94	3.84486	0.000168713	0.000584404	-4.01436	up
COPB1	801.706	2770.03	6.14182	5.3399e-09	4.59805e-08	-3.20535	up
HSPB8	801.435	2931.59	1.81578	0.0711168	0.121433	-4.49419	ns
TIMM8B	801.383	2544.48	5.98905	1.17087e-08	9.49491e-08	-3.26442	up
DOC2A	-801.338	408.015	-11.2185	2.39503e-22	1.66193e-20	-1.21374	down
IFIT3	801.251	1685.66	3.49046	0.000610352	0.00185456	-4.11803	up
ABAT	801.247	4131.8	1.97116	0.0502837	0.0903351	-4.46818	ns
PITHD1	-800.683	848.02	-12.7147	1.19748e-26	2.74301e-24	-0.695208	down
MGST3	-800.198	1956.49	-7.79006	5.69749e-13	8.88533e-12	-2.54785	down
MIR6845	-799.776	1780.53	-4.76941	3.87812e-06	1.91284e-05	-3.71306	down
SELL	799.666	1002.83	2.01416	0.0455259	0.0829631	-4.46064	up
G3BP2	-799.278	1718.54	-7.96673	2.00762e-13	3.35176e-12	-2.47646	down
RRM2	799.097	798.627	4.63217	7.04153e-06	3.28888e-05	-3.76028	up
FAM13B	-798.157	1620.09	-8.79744	1.30856e-15	2.91592e-14	-2.1422	down
TMEM45A	797.163	973.498	4.59748	8.17137e-06	3.77193e-05	-3.77209	up
LPCAT1	795.488	1402.08	4.346	2.34683e-05	9.77409e-05	-3.85611	up
RIMS2	-795.186	589.71	-8.15898	6.37822e-14	1.13798e-12	-2.39882	down
GLT1D1	-795.089	300.034	-12.7727	8.14362e-27	1.9714e-24	-0.676102	down
SPINT2	-794.215	608.128	-9.74463	3.40664e-18	1.11136e-16	-1.76835	down
AMN1	-793.369	755.249	-12.5602	3.34234e-26	6.30105e-24	-0.746455	down
SYTL2	-792.804	1214.3	-6.19723	4.00483e-09	3.52686e-08	-3.18381	down
LMBRD2	-792.51	1076.42	-9.98699	7.22107e-19	2.63408e-17	-1.67459	down
ASAH1	791.629	3610.48	4.16564	4.87084e-05	0.000189661	-3.91453	up
ATXN7L3B	-790.879	1914.18	-6.21057	3.73597e-09	3.3065e-08	-3.17861	down
DNER	790.765	8718.51	1.23023	0.220264	0.311117	-4.57406	ns
FUT9	-789.712	923.106	-6.47084	9.46203e-10	9.38843e-09	-3.0766	down
JUN	789.214	2543.71	2.65804	0.00858847	0.0194576	-4.33039	up
PRRT2	-789.087	1069.28	-6.59121	4.95948e-10	5.15374e-09	-3.02905	down
ABL1	788.412	2120.04	5.14373	7.17263e-07	4.13447e-06	-3.58049	up
FKSG49	788.33	2464.39	4.13551	5.49072e-05	0.00021167	-3.92414	up
KIAA1033	787.09	1502.13	8.81735	1.15712e-15	2.59203e-14	-2.13424	up
FAM35A	787.057	1955.37	5.93682	1.52718e-08	1.21349e-07	-3.2845	up
SLC25A5	786.226	2646.92	5.08279	9.49663e-07	5.36907e-06	-3.60243	up
CBLN2	-786.136	603.617	-6.47592	9.20899e-10	9.15441e-09	-3.0746	down
ARMCX5	-786.073	841.648	-10.3512	6.89387e-20	3.0343e-18	-1.53545	down
RAB27B	-785.893	504.381	-12.0397	1.05721e-24	1.35674e-22	-0.923075	down
CHD5	-785.561	375.942	-11.9167	2.38827e-24	2.66374e-22	-0.965697	down
CCDC6	-785.08	1424.95	-8.01055	1.54745e-13	2.62045e-12	-2.45875	down
NDEL1	-784.099	812.058	-11.0002	1.00343e-21	5.9877e-20	-1.29334	down
SMAP2	-783.589	1705.91	-6.72701	2.37377e-10	2.56433e-09	-2.97516	down
CCDC152	783.13	2074.34	3.2747	0.00127517	0.00359134	-4.17745	up
CELF2	-782.718	1897.21	-6.39675	1.40349e-09	1.3486e-08	-3.10575	down
MIR3682	782.326	2731.06	2.54677	0.0117349	0.0255743	-4.35515	up
NEGR1	-782.081	479.601	-9.89729	1.28369e-18	4.46836e-17	-1.70918	down
CXCL14	-781.729	1208.4	-2.29971	0.0226466	0.0453764	-4.4068	down
WDR45B	781.109	3724.05	4.79973	3.39362e-06	1.69784e-05	-3.70252	up
PCBP2	780.972	2242.73	8.08183	1.01194e-13	1.74836e-12	-2.42997	up
SSBP3	-780.935	898.472	-9.47398	1.90197e-17	5.61188e-16	-1.87406	down
CERCAM	-780.547	582.742	-5.89261	1.9101e-08	1.48236e-07	-3.30145	down
OSTC	780.105	1982.33	4.94395	1.78479e-06	9.51012e-06	-3.65191	up
PTPRK	-779.035	1114.59	-8.45146	1.0906e-14	2.16524e-13	-2.28097	down
UBE2M	-778.416	1755.33	-4.85918	2.60805e-06	1.3362e-05	-3.68176	down
SHD	778.291	926.874	3.6793	0.000311196	0.00101351	-4.06369	up
MAPK1	-777.981	1734.82	-8.22621	4.25955e-14	7.80905e-13	-2.3717	down
COL5A2	777.194	1190.62	2.61754	0.00963298	0.0215039	-4.33951	up
QSER1	777.093	1277.7	6.28644	2.51204e-09	2.30267e-08	-3.149	up
PITPNB	-776.922	3018.46	-5.01661	1.28475e-06	7.05751e-06	-3.6261	down
NUSAP1	776.124	784.393	5.01425	1.29862e-06	7.12637e-06	-3.62694	up
KCNJ3	-775.827	437.106	-9.54521	1.21128e-17	3.61905e-16	-1.84614	down
RRAGD	775.686	1880.77	4.31058	2.71351e-05	0.000111672	-3.86771	up
ACSL3	-775.315	2811.72	-3.72453	0.00026379	0.000872325	-4.05037	down
AMD1	-775.006	2198.53	-5.53045	1.1476e-07	7.68301e-07	-3.43842	down
C4orf46	774.644	4301.85	3.64266	0.000355372	0.00114151	-4.0744	up
MYH10	-773.789	2293.55	-5.12346	7.8765e-07	4.50548e-06	-3.58781	down
DAG1	773.637	1836.41	7.19922	1.72066e-11	2.21884e-10	-2.78622	up
NDUFS6	773.471	2740.22	4.16383	4.90627e-05	0.000190936	-3.91512	up
MYADM	-773.329	1489.36	-5.33487	2.93132e-07	1.82164e-06	-3.51087	down
PAICS	772.862	1610.22	5.89575	1.88008e-08	1.46226e-07	-3.30025	up
KCNJ6	-772.844	393.399	-12.4748	5.89453e-26	1.05522e-23	-0.775022	down
PRDX1	772.503	8960.29	1.08046	0.281424	0.378794	-4.58973	ns
TUSC1	-771.401	1750.86	-4.35631	2.2494e-05	9.41061e-05	-3.85272	down
GPR137B	771.254	2131.83	3.7299	0.000258637	0.000857813	-4.04878	up
MORF4L2	-770.603	2705.55	-8.85016	9.44645e-16	2.14083e-14	-2.12114	down
LINC00599	-769.941	807.321	-3.91628	0.000128761	0.000457242	-3.99261	down
ADCY1	-769.933	517.769	-9.12573	1.70111e-16	4.35039e-15	-2.01146	down
EIF3F	769.623	1915.47	7.49859	3.1103e-12	4.44988e-11	-2.66558	up
NAPG	-768.641	933.766	-11.4682	4.62497e-23	3.67527e-21	-1.12383	down
CKB	-767.131	6277.07	-1.53853	0.125726	0.196244	-4.53564	ns
NUP107	766.652	1370.54	2.40016	0.017438	0.0361646	-4.38636	up
GNAZ	-765.591	1259.2	-8.69323	2.48658e-15	5.37783e-14	-2.1839	down
DNAJA4	-765.082	628.009	-10.8908	2.05458e-21	1.18294e-19	-1.33361	down
SGIP1	-764.13	537.448	-13.3985	1.26967e-28	5.63495e-26	-0.474847	down
METTL21B	763.974	1001.85	1.98949	0.0482057	0.0870646	-4.46498	up
KAT2B	763.91	2860.14	3.44942	0.00070407	0.00210598	-4.12955	up
MRPS24	763.739	3442.72	1.75724	0.0806265	0.135243	-4.50348	ns
HMGB1P4	763.626	2016.72	6.08063	7.32361e-09	6.17636e-08	-3.22907	up
NDUFAF4	-763.462	1042.19	-11.1388	4.04303e-22	2.65012e-20	-1.24269	down
PSMG2	762.911	3353.62	5.60593	7.9448e-08	5.49685e-07	-3.41017	up
VIMP	762.558	2513.96	3.97663	0.000102178	0.000370503	-3.97401	up
LOC101928747	761.386	1730.99	7.43776	4.41532e-12	6.20037e-11	-2.69013	up
RBBP8	760.48	1274.84	5.02902	1.21421e-06	6.71502e-06	-3.62167	up
RAPGEF2	-760.033	1286.31	-8.36032	1.89605e-14	3.60961e-13	-2.31765	down
CADPS2	-759.891	1194.79	-3.99923	9.36437e-05	0.000342942	-3.967	down
IRF2BPL	759.618	6829.48	2.00876	0.0461013	0.0838394	-4.46159	up
AK022030	759.259	2187.86	6.69657	2.80214e-10	3.00726e-09	-2.98726	up
EFNB3	-758.98	815.951	-6.65854	3.44538e-10	3.65159e-09	-3.00236	down
GFOD1	-758.846	740.586	-8.74198	1.8422e-15	4.04164e-14	-2.16438	down
CDK17	-758.674	1470.81	-12.0128	1.26397e-24	1.52991e-22	-0.932385	down
MIR6840	758.621	1564.71	3.40539	0.000819543	0.00241209	-4.1418	up
FKBP9	758.193	1752.14	3.19977	0.00163341	0.0044789	-4.1974	up
RAPGEFL1	-757.217	312.126	-11.7521	7.09772e-24	7.00012e-22	-1.02324	down
NMD3	756.359	2171.38	7.61429	1.59142e-12	2.35758e-11	-2.61887	up
MGST1	756.007	2093.26	2.40253	0.017329	0.0359629	-4.38587	up
RPL38	755.471	7528.38	4.511	1.18015e-05	5.26286e-05	-3.8013	up
LRRC8B	-755	593.091	-13.1924	4.99797e-28	1.90128e-25	-0.540136	down
TLN2	-754.987	510.047	-15.1585	1.10524e-33	1.96207e-30	0.0431066	down
PLAT	754.843	1318.52	2.22392	0.0274341	0.0535141	-4.42171	up
KCNH8	-754.773	568.588	-7.02312	4.6291e-11	5.60306e-10	-2.85692	down
RTN2	-754.771	685.301	-9.55352	1.14906e-17	3.45252e-16	-1.84289	down
PCDHB16	754.586	883.422	4.13183	5.5714e-05	0.000214431	-3.92531	up
C11orf87	-754.579	294.513	-10.9716	1.21002e-21	7.18022e-20	-1.30383	down
PCDH7	-754.473	666.985	-8.90151	6.87285e-16	1.59491e-14	-2.10064	down
ARL6IP5	-753.608	4702.4	-3.5088	0.000572364	0.00175087	-4.11284	down
SFPQ	753.292	2482.99	5.18965	5.79679e-07	3.41224e-06	-3.56388	up
SRGAP2C	752.693	1615.07	3.87735	0.000149265	0.000523252	-4.0045	up
SVOP	-751.868	370.365	-11.5493	2.7103e-23	2.31878e-21	-1.09495	down
ARPC5L	-751.455	1235.97	-9.37199	3.62277e-17	1.0222e-15	-1.91415	down
FZD7	751.454	878.163	4.11869	5.86885e-05	0.00022454	-3.92948	up
OPA1	-750.914	1082.15	-12.0935	7.40023e-25	9.7313e-23	-0.904534	down
CIPC	-750.874	1733.59	-5.96868	1.29891e-08	1.043e-07	-3.27226	down
PTPRR	-750.85	333.008	-13.8586	5.97535e-30	3.44035e-27	-0.332637	down
MAPK3	-750.689	1214.91	-6.56156	5.81844e-10	5.97927e-09	-3.04078	down
ATP5I	-750.524	4016.58	-3.68082	0.000309472	0.00100867	-4.06325	down
SMAD1	750.333	1531.81	6.75532	2.03367e-10	2.22399e-09	-2.9639	up
FBXO41	-750.303	497.498	-10.5018	2.59512e-20	1.21237e-18	-1.47858	down
ZNF22	750.29	1426.05	6.3912	1.44543e-09	1.38641e-08	-3.10794	up
MUM1L1	-748.586	337.02	-13.1063	8.86035e-28	3.14587e-25	-0.567701	down
CRNDE	748.248	701.374	4.37965	2.04294e-05	8.62994e-05	-3.84503	up
FERMT2	748.143	1926.26	4.52883	1.09445e-05	4.92504e-05	-3.79531	up
ASIC2	-748.018	310.6	-13.7624	1.13204e-29	6.18354e-27	-0.361983	down
CMTM4	-747.734	1894.71	-4.37051	2.12148e-05	8.92103e-05	-3.84805	down
C9orf64	747.403	1894.05	4.44825	1.53607e-05	6.69179e-05	-3.82229	up
TCEA1	747.345	1784.54	8.34233	2.11412e-14	4.01042e-13	-2.32489	up
NKAIN2	-746.966	425.065	-9.71442	4.13039e-18	1.32514e-16	-1.7801	down
TULP4	-746.852	769.324	-10.5843	1.51746e-20	7.31366e-19	-1.44758	down
BCL11A	-746.489	481.891	-11.6678	1.23918e-23	1.16292e-21	-1.05294	down
AK021977	746.271	1351.85	3.60561	0.000406035	0.00128755	-4.08515	up
MIF	746.198	9447.06	1.20855	0.228469	0.320308	-4.57645	ns
IFNGR1	745.955	2482.1	4.05293	7.59966e-05	0.000283629	-3.95022	up
COPZ1	745.708	2560.38	6.60564	4.58771e-10	4.79078e-09	-3.02334	up
CDIP1	-744.898	1323.93	-5.75351	3.83559e-08	2.80115e-07	-3.35446	down
PHC2	744.101	1667.85	5.15595	6.7782e-07	3.93128e-06	-3.57608	up
LOC100506558	743.976	1070.48	4.20464	4.16731e-05	0.000164188	-3.90203	up
SSR1	743.213	1997.31	7.3153	8.90039e-12	1.20461e-10	-2.73949	up
HMGN4	743.06	2381.7	6.46347	9.84183e-10	9.72903e-09	-3.0795	up
F3	742.58	3664.78	1.35447	0.177334	0.260678	-4.55956	ns
JPH3	-742.39	472.794	-8.95842	4.82729e-16	1.149e-14	-2.07796	down
PPM1H	-742.343	499.56	-11.3779	8.3885e-23	6.3145e-21	-1.1562	down
TRIM44	-742.339	1405.52	-9.37215	3.61902e-17	1.0222e-15	-1.91408	down
ZNF275	741.749	1779.42	4.92544	1.93965e-06	1.02481e-05	-3.65845	up
SNX30	-741.581	926.291	-9.56482	1.06953e-17	3.22265e-16	-1.83846	down
TMSB15A	741.573	876.739	3.14467	0.00195416	0.00524368	-4.21183	up
RHOU	-741.533	2360.13	-2.83954	0.00505346	0.012141	-4.2881	down
RASGRP1	-741.421	1023.3	-5.56558	9.6746e-08	6.5741e-07	-3.42529	down
EIF3H	741.08	2259.07	5.00389	1.3612e-06	7.4343e-06	-3.63063	up
GLIS2	740.801	1125.32	7.47228	3.61994e-12	5.13419e-11	-2.6762	up
TMEM263	740.683	2042.97	5.90031	1.83722e-08	1.43522e-07	-3.2985	up
TAC3	-740.148	702.443	-9.34554	4.28007e-17	1.18722e-15	-1.92456	down
ACTR3	740.101	3355.04	3.98244	9.99169e-05	0.000363292	-3.97221	up
RAB33A	-739.246	955.694	-6.75905	1.99264e-10	2.18585e-09	-2.96242	down
YES1	739.081	1376.26	7.10074	2.9972e-11	3.723e-10	-2.82578	up
ATP6V1H	-738.973	1018.15	-10.1895	1.96112e-19	7.72233e-18	-1.59696	down
CNTN1	-738.399	1703.47	-3.21728	0.0015422	0.0042562	-4.19277	down
NECAB1	-738.389	382.644	-9.03321	3.03104e-16	7.47342e-15	-2.0482	down
CBFB	737.929	1732.21	5.47045	1.53375e-07	1.00133e-06	-3.46077	up
RPN1	737.688	2220.08	4.98444	1.48664e-06	8.04211e-06	-3.63755	up
PSRC1	737.276	3039.26	1.75536	0.0809492	0.13571	-4.50377	ns
NAV3	-737.164	464.343	-13.8861	4.97987e-30	3.0219e-27	-0.324304	down
EBPL	736.855	1886.59	5.37676	2.40242e-07	1.52092e-06	-3.49545	up
TREM2	736.361	994.323	3.59197	0.000426336	0.00134512	-4.08908	up
SDC3	736.26	1493.99	3.83359	0.000176007	0.000607201	-4.01777	up
SHOC2	-736.248	1780.52	-7.46176	3.8459e-12	5.43297e-11	-2.68045	down
DOK6	-735.165	386.086	-11.0206	8.7794e-22	5.31686e-20	-1.28586	down
FAT1	735.093	2062.61	3.82701	0.000180401	0.000621054	-4.01976	up
CDC42SE2	-734.96	1571.64	-9.60387	8.34694e-18	2.55481e-16	-1.8232	down
SLC6A17	-734.768	419.285	-10.8742	2.28998e-21	1.29057e-19	-1.33973	down
ACTL6A	734.727	1072.16	5.49841	1.34023e-07	8.86951e-07	-3.45037	up
LHFP	734.687	1702.81	3.91932	0.000127279	0.000452658	-3.99168	up
RPS17P5	734.412	1921.5	4.39042	1.95392e-05	8.31556e-05	-3.84148	up
SF3B4	734.309	2006.09	5.9576	1.37419e-08	1.0993e-07	-3.27652	up
OLA1	-734.162	2413.64	-7.18447	1.87024e-11	2.39433e-10	-2.79215	down
BSG	734.058	2680.37	3.05695	0.00258715	0.00672697	-4.2344	up
FADS2	733.755	1177.53	3.4559	0.000688429	0.00206442	-4.12774	up
ADAM9	733.369	1196.65	4.91233	2.05715e-06	1.08126e-05	-3.66307	up
C1QTNF5	732.743	1077.52	5.87686	2.06801e-08	1.59112e-07	-3.30747	up
ST8SIA3	-732.519	480.701	-8.88368	7.67568e-16	1.76012e-14	-2.10775	down
STXBP6	-731.538	425.969	-10.8814	2.18432e-21	1.24087e-19	-1.33706	down
MCM3	731.323	1183.64	5.82718	2.65479e-08	2.00479e-07	-3.32644	up
SNX7	731.304	1520	5.57211	9.37185e-08	6.38875e-07	-3.42285	up
SF3B5	731.181	2621.32	4.60054	8.06513e-06	3.73098e-05	-3.77105	up
SF3B1	730.872	3288.08	6.14813	5.16809e-09	4.46094e-08	-3.2029	up
PJA1	-730.139	2593.12	-5.3198	3.14801e-07	1.94721e-06	-3.5164	down
IRAK1	728.57	1374.89	6.90096	9.12779e-11	1.05221e-09	-2.90581	up
UBBP1	-728.02	3636.54	-3.5173	0.000555515	0.00170594	-4.11043	down
NCL	727.967	4618.54	3.45473	0.00069122	0.00207133	-4.12806	up
CACYBP	-727.669	1822.47	-8.20339	4.886e-14	8.89628e-13	-2.38091	down
GRAMD1B	-727.043	1288.34	-5.21532	5.14316e-07	3.05109e-06	-3.55456	down
ENAH	726.78	1464.28	5.60163	8.11371e-08	5.6028e-07	-3.41178	up
DERA	724.56	1397.22	6.54305	6.4274e-10	6.5639e-09	-3.0481	up
ND2	-723.862	26271.1	-1.29691	0.196371	0.283507	-4.56644	ns
CTSL	723.386	2060.99	3.86846	0.000154363	0.000538994	-4.0072	up
STARD3NL	723.333	3386.22	4.06385	7.28198e-05	0.000272633	-3.9468	up
PDLIM5	723.141	1091.34	7.16788	2.05383e-11	2.6121e-10	-2.79881	up
NMNAT2	-723.104	723.899	-7.22899	1.45371e-11	1.89758e-10	-2.77424	down
CCNDBP1	-723.07	1153.25	-7.67095	1.1442e-12	1.72261e-11	-2.59598	down
C1QBP	722.233	3027.73	4.58403	8.65497e-06	3.97535e-05	-3.77666	up
CSGALNACT1	-722.124	1706.86	-4.51956	1.13826e-05	5.09633e-05	-3.79843	down
RBM6	721.625	1609.87	5.31516	3.21794e-07	1.98413e-06	-3.51811	up
NUDT3	-721.526	2610.99	-4.88989	2.27438e-06	1.18202e-05	-3.67097	down
SLC25A3	-721.226	5043.1	-4.38206	2.02264e-05	8.56114e-05	-3.84424	down
POLR2F	721.146	1299.96	3.5251	0.000540468	0.00166454	-4.10822	up
RFK	-720.93	1153.11	-10.6207	1.19784e-20	5.83485e-19	-1.43398	down
RALA	720.621	2633.05	5.39772	2.17391e-07	1.3849e-06	-3.48772	up
C8orf46	-720.129	1236.01	-5.1727	6.27159e-07	3.66138e-06	-3.57002	down
PRICKLE4	719.699	3148.37	3.30117	0.00116718	0.00331748	-4.17031	up
MRPL3	719.364	3520.34	4.17173	4.75394e-05	0.00018555	-3.91259	up
POSTN	719.072	717.131	1.97527	0.049811	0.0895765	-4.46746	up
MTUS1	-718.753	1405.06	-4.87212	2.46205e-06	1.27057e-05	-3.67722	down
CHMP2A	718.256	2500.26	4.20136	4.22261e-05	0.000166151	-3.90309	up
PXK	-717.939	813.767	-7.84475	4.13e-13	6.59037e-12	-2.52575	down
RCAN1	717.899	1720.03	2.47773	0.0141713	0.0302255	-4.37004	up
CYP4X1	-716.913	291.502	-13.2244	4.04105e-28	1.5942e-25	-0.529947	down
NSMCE1	716.88	1782.52	6.61601	4.33782e-10	4.55214e-09	-3.01923	up
ARHGDIB	716.381	1449.33	3.63443	0.000366083	0.0011722	-4.07679	up
PRPF8	716.19	3087.53	5.05721	1.06767e-06	5.9744e-06	-3.6116	up
GMFB	-716.106	3453.68	-4.23959	3.62048e-05	0.000144807	-3.89077	down
ACTR1B	-715.282	1746.87	-7.52447	2.67856e-12	3.86595e-11	-2.65514	down
GALNT1	715.173	1392.18	7.80448	5.23474e-13	8.20571e-12	-2.54202	up
EPHA4	-714.784	778.725	-6.87382	1.06045e-10	1.21082e-09	-2.91665	down
SLC16A14	-714.514	1128.24	-6.22554	3.45524e-09	3.07593e-08	-3.17277	down
PPP2CA	-713.934	1767.03	-10.5737	1.6259e-20	7.81863e-19	-1.45156	down
CSRNP3	-713.901	836.065	-6.63742	3.86334e-10	4.07833e-09	-3.01074	down
TUBB6	713.74	1059	3.00271	0.00306811	0.00781724	-4.2481	up
C9orf16	-713.646	1309.82	-7.59113	1.82056e-12	2.67841e-11	-2.62822	down
AC004951	713.196	1320.94	4.15625	5.05647e-05	0.000196351	-3.91753	up
RPL26L1	713.037	1907.96	6.04842	8.64173e-09	7.20246e-08	-3.24152	up
NWD2	-712.706	261.977	-14.3768	1.92478e-31	1.78276e-28	-0.178266	down
PHACTR1	-711.856	709.357	-8.14625	6.88388e-14	1.2241e-12	-2.40396	down
NAE1	711.61	2895.8	4.87148	2.46913e-06	1.2736e-05	-3.67744	up
MCM7	711.608	1096.66	5.68111	5.49074e-08	3.91071e-07	-3.38186	up
SPTSSA	711.594	1871.84	5.80192	3.01286e-08	2.2473e-07	-3.33606	up
CNKSR2	-711.013	602.423	-10.423	4.32916e-20	1.96854e-18	-1.50829	down
SLC2A3	-710.856	878.699	-5.18466	5.93275e-07	3.48457e-06	-3.56569	down
RPL15	710.623	5924.63	2.96887	0.00340857	0.0085851	-4.25655	up
LOC102725271	-710.505	2760.54	-2.47262	0.0143687	0.0305882	-4.37113	down
CCL3	709.945	2227.21	0.936532	0.350291	0.450467	-4.60292	ns
PARM1	-709.725	515.375	-9.35381	4.06272e-17	1.13562e-15	-1.92131	down
HNRNPUL1	708.245	1520.23	6.18956	4.16786e-09	3.65834e-08	-3.18679	up
SERPINH1	708.103	644.419	3.12937	0.00205309	0.00547329	-4.21581	up
GBP2	708.084	822.94	4.35214	2.28835e-05	9.55484e-05	-3.85409	up
MEGF9	-708.083	1425.5	-6.18437	4.28192e-09	3.74611e-08	-3.18881	down
WDR82	-708.022	4670.67	-3.37749	0.000901635	0.00263189	-4.1495	down
SHC1	707.87	1254.19	3.20698	0.00159525	0.00438442	-4.19549	up
NPY1R	-707.725	273.841	-11.5609	2.51056e-23	2.16528e-21	-1.09082	down
TTLL7	-707.635	693.457	-8.13848	7.21162e-14	1.27705e-12	-2.4071	down
PDPN	706.846	721.994	3.3874	0.000871625	0.00255242	-4.14677	up
UNC5D	-706.404	404.527	-10.1469	2.58029e-19	1.0049e-17	-1.61321	down
USP14	-706.387	2332.25	-8.54683	6.09859e-15	1.25404e-13	-2.24263	down
KCNA2	-706.312	626.293	-7.54478	2.38172e-12	3.4492e-11	-2.64694	down
FAM131B	-706.129	1165.32	-6.43602	1.13923e-09	1.11071e-08	-3.09031	down
ARL4A	706.056	1275.24	3.20962	0.00158147	0.00435159	-4.19479	up
PCMTD2	706.005	1610.11	4.84176	2.81788e-06	1.43371e-05	-3.68785	up
HIVEP2	-705.993	655.139	-10.1417	2.66859e-19	1.02989e-17	-1.61521	down
RAB3C	-705.829	326.866	-12.8457	5.01218e-27	1.28644e-24	-0.652163	down
NUPR1	704.161	1052.87	4.91796	2.00582e-06	1.05663e-05	-3.66108	up
WWTR1	703.822	832.881	5.57517	9.23298e-08	6.30619e-07	-3.4217	up
STAT1	703.651	1896.72	3.51143	0.000567089	0.00173748	-4.1121	up
GPR27	-703.078	1180.16	-4.17519	4.68875e-05	0.000183207	-3.91148	down
VSTM2A	-702.907	548.121	-4.04232	7.92118e-05	0.000294391	-3.95355	down
GBP3	702.676	823.398	3.73735	0.000251652	0.000836472	-4.04657	up
CALB1	-702.419	473.582	-5.5939	8.42619e-08	5.80642e-07	-3.41468	down
MS4A7	702.408	936.045	3.77659	0.000217695	0.000734138	-4.03489	up
SMIM15	701.965	1954.8	7.02127	4.67696e-11	5.65777e-10	-2.85766	up
OLFML3	701.948	1620.72	2.95836	0.00352107	0.0088319	-4.25915	up
PPP4C	700.877	892.207	6.31804	2.12744e-09	1.97563e-08	-3.13663	up
CLASP2	-700.763	1869.87	-4.92774	1.91973e-06	1.01555e-05	-3.65763	down
TSC22D1	-700.683	2495.1	-4.19401	4.34878e-05	0.000170832	-3.90545	down
RNF112	-700.409	1066.92	-5.20021	5.5186e-07	3.25839e-06	-3.56005	down
PLCD1	700.342	1513.28	4.57768	8.89286e-06	4.07495e-05	-3.77881	up
LINC01158	700.278	1369.12	4.69757	5.3074e-06	2.5482e-05	-3.73788	up
LINC00632	-699.93	902.229	-4.52776	1.09943e-05	4.94246e-05	-3.79567	down
PDGFRA	699.727	1091.56	3.16673	0.00181934	0.00492559	-4.20608	up
RNF175	-699.479	591.831	-8.73008	1.98225e-15	4.32662e-14	-2.16915	down
WRB	-698.709	5085.36	-2.46471	0.0146784	0.0311728	-4.37281	down
SMIM17	-698.436	513.86	-11.4461	5.35064e-23	4.20608e-21	-1.13173	down
PCP4	-697.835	1019.62	-2.11479	0.0358648	0.0673745	-4.4424	down
DMRTC1	-697.494	640.149	-9.54014	1.2508e-17	3.72148e-16	-1.84812	down
RTN4R	-697.248	464.734	-10.7768	4.32812e-21	2.25985e-19	-1.3758	down
BMP2	696.952	782.169	3.79497	0.000203323	0.000690372	-4.02939	up
LPGAT1	-696.909	905.084	-10.2931	1.00389e-19	4.21813e-18	-1.55749	down
GATAD1	696.729	1548.63	3.62396	0.000380154	0.00121379	-4.07983	up
FKBP1B	-696.261	552.933	-10.7924	3.90866e-21	2.05596e-19	-1.37001	down
PODXL	695.873	1656.68	2.40049	0.0174227	0.0361398	-4.38629	up
ENSA	-694.97	1289.12	-9.21763	9.5665e-17	2.54426e-15	-1.97507	down
KCTD4	-694.422	281.169	-16.7664	3.09897e-38	3.30086e-34	0.456407	down
PTPRT	-694.063	650.743	-6.64847	3.63877e-10	3.84699e-09	-3.00636	down
ANXA7	-694.041	2318.77	-5.70636	4.8467e-08	3.48815e-07	-3.37232	down
SELM	-693.904	982.221	-4.38018	2.03847e-05	8.61618e-05	-3.84486	down
MCM2	693.299	986.833	4.34282	2.37776e-05	9.89133e-05	-3.85715	up
CALB2	-693.194	543.463	-9.75244	3.24107e-18	1.0655e-16	-1.76531	down
RAB11FIP2	-692.778	1222.43	-7.29025	1.02658e-11	1.36883e-10	-2.74959	down
LOC441259	692.578	1078.96	5.4801	1.46403e-07	9.58161e-07	-3.45718	up
NACAD	-692.312	1027.62	-6.69693	2.79657e-10	3.00543e-09	-2.98712	down
RASAL1	-691.985	292.709	-18.5772	3.07773e-43	6.55649e-39	0.8593	down
MAG	-691.412	525.8	-5.89688	1.86932e-08	1.45549e-07	-3.29981	down
SLC7A14	-691.376	402.732	-13.0153	1.62252e-27	5.08301e-25	-0.597011	down
SCN2B	-691.223	412.576	-10.0735	4.14065e-19	1.54751e-17	-1.64134	down
MAPK8IP2	-690.586	649.396	-7.88038	3.34696e-13	5.42281e-12	-2.51135	down
SALL3	689.933	890.05	4.68876	5.51424e-06	2.6394e-05	-3.7409	up
CTDNEP1	689.447	1967.69	4.55025	9.99431e-06	4.5377e-05	-3.78809	up
WDR83OS	688.998	2660.26	5.13436	7.48996e-07	4.29845e-06	-3.58387	up
GOLM1	688.909	1437.77	4.89027	2.27057e-06	1.18062e-05	-3.67084	up
KCNQ3	-688.367	556.395	-11.6592	1.31162e-23	1.2255e-21	-1.05598	down
CACNA2D3	-687.988	405.418	-9.40132	3.01063e-17	8.6436e-16	-1.90261	down
CFL2	-687.404	2373.25	-4.53512	1.0657e-05	4.80988e-05	-3.79319	down
LOC101927673	-686.827	1631.54	-8.47274	9.58146e-15	1.91476e-13	-2.27241	down
PDGFC	686.219	1079.69	5.27794	3.83528e-07	2.33104e-06	-3.53173	up
KIAA0319	-686.12	328.773	-12.1624	4.68808e-25	6.48508e-23	-0.880908	down
DDAH1	-685.995	2273.95	-4.14623	5.26196e-05	0.00020344	-3.92073	down
GAP43	-685.693	3851.22	-1.55504	0.121744	0.190952	-4.53335	ns
FTL	-685.554	21577.8	-0.670237	0.503591	0.598493	-4.62245	ns
ZNF706	-685.37	2329.46	-6.40248	1.3615e-09	1.31062e-08	-3.10351	down
RACGAP1	685.367	1367.61	4.44927	1.52956e-05	6.66751e-05	-3.82195	up
PTPN5	-685.11	312.731	-11.0519	7.14806e-22	4.43951e-20	-1.27439	down
SPPL2A	683.344	1232.19	7.43022	4.61075e-12	6.45777e-11	-2.69317	up
TTYH2	-683.127	1447.04	-3.1145	0.00215359	0.00571119	-4.21965	down
KIAA1279	-683.119	1921.31	-5.51801	1.21897e-07	8.12509e-07	-3.44307	down
SLC39A6	682.834	1804.92	4.55276	9.88828e-06	4.49147e-05	-3.78724	up
ATP6V1G1	682.717	2746.34	5.59641	8.32378e-08	5.74228e-07	-3.41374	up
ATF7IP	682.642	1336.77	7.02357	4.61746e-11	5.59214e-10	-2.85674	up
CTNNA1	682.635	2116.59	4.55945	9.61118e-06	4.374e-05	-3.78498	up
GDE1	-682.073	1493.31	-8.39518	1.53492e-14	2.97529e-13	-2.30361	down
RAB26	-681.82	516.414	-10.2422	1.39529e-19	5.68335e-18	-1.57686	down
BRINP1	-681.818	693.937	-7.51293	2.86324e-12	4.11299e-11	-2.6598	down
XIST	681.737	2588.64	0.940836	0.348087	0.448162	-4.60256	ns
FNDC9	-681.344	344.945	-12.3698	1.18397e-25	1.91077e-23	-0.810376	down
TGFB1I1	681.146	843.279	4.44462	1.55954e-05	6.78606e-05	-3.8235	up
LRRC7	-680.756	260.7	-15.1421	1.23192e-33	2.01873e-30	0.0385772	down
AK3	680.471	2793.45	3.55379	0.000488367	0.00151923	-4.10004	up
ITM2C	679.305	8043.16	0.957749	0.339512	0.439405	-4.60109	ns
MCTP1	-678.875	476.085	-10.1546	2.45562e-19	9.61619e-18	-1.61028	down
FGF12	-678.67	760.657	-6.26826	2.76333e-09	2.51892e-08	-3.1561	down
ARHGAP21	-678.129	2588.5	-3.70557	0.000282768	0.000928596	-4.05597	down
WNT5A	676.909	948.984	4.04466	7.84906e-05	0.000291914	-3.95282	up
MAPK1IP1L	676.882	2056.26	5.82519	2.68145e-08	2.02277e-07	-3.3272	up
MPP2	-676.843	862.192	-11.3272	1.17154e-22	8.51786e-21	-1.17445	down
REV3L	676.698	1519.33	4.41781	1.74398e-05	7.51304e-05	-3.83241	up
VPS28	676.315	2232.72	2.91081	0.0040743	0.0100608	-4.27086	up
ZMAT2	-675.605	2381.86	-6.59487	4.86251e-10	5.06038e-09	-3.0276	down
PALM2	-675.308	375.712	-10.9359	1.52958e-21	9.02619e-20	-1.31699	down
NICN1	-674.896	1076.91	-10.3092	9.0485e-20	3.85521e-18	-1.55139	down
NEDD4L	-674.678	592.887	-11.3397	1.07869e-22	7.92009e-21	-1.16993	down
CALCRL	674.26	769.174	4.67805	5.77644e-06	2.7523e-05	-3.74458	up
TMCO1	674.185	1507.75	8.19589	5.11112e-14	9.24296e-13	-2.38393	up
RBM39	673.736	2652.62	4.71358	4.95031e-06	2.3919e-05	-3.73236	up
PLXNB2	673.607	1071.78	5.56657	9.6281e-08	6.54668e-07	-3.42492	up
B3GALT2	-673.367	385.003	-11.5267	3.14469e-23	2.64788e-21	-1.10296	down
IDH3A	-672.793	910.58	-11.1892	2.90241e-22	1.9754e-20	-1.22434	down
RASA1	-672.173	2076.83	-6.40678	1.33074e-09	1.28449e-08	-3.10181	down
NFIA	672.016	1413.2	5.0477	1.1151e-06	6.22347e-06	-3.615	up
CEND1	-671.994	1080.6	-6.97629	6.00978e-11	7.11653e-10	-2.87568	down
ATPIF1	-671.367	1785.45	-7.59973	1.73191e-12	2.55505e-11	-2.62475	down
LINC01279	670.638	798.356	4.86152	2.58099e-06	1.32361e-05	-3.68093	up
DMXL2	-669.511	1207.71	-9.00799	3.54665e-16	8.63479e-15	-2.05823	down
SYT17	-669.464	1132.64	-6.73515	2.27058e-10	2.45908e-09	-2.97192	down
DCLK1	-668.982	2855.43	-2.94959	0.00361758	0.00905267	-4.26132	down
SPNS2	-668.452	898.775	-8.97406	4.38009e-16	1.05078e-14	-2.07173	down
FSTL5	-667.91	479.553	-5.09512	8.97388e-07	5.09788e-06	-3.598	down
CHMP3	-667.846	2732.18	-5.90961	1.75286e-08	1.37486e-07	-3.29494	down
EMP1	667.192	889.543	4.10825	6.11596e-05	0.000233199	-3.93279	up
SRP9	667.134	10955.4	1.99838	0.0472249	0.0855909	-4.46342	up
TPRKB	667.001	1450.57	7.83285	4.42975e-13	7.03707e-12	-2.53055	up
KIAA0101	666.681	844.94	4.96714	1.60757e-06	8.63939e-06	-3.64369	up
STOM	666.638	2026.18	2.66834	0.0083397	0.0189505	-4.32806	up
HSPA1A	666.395	4351.84	1.0335	0.302797	0.401574	-4.59424	ns
ASS1	-666.089	853.678	-4.871	2.47437e-06	1.27538e-05	-3.67761	down
XK	-666.074	408.116	-11.1018	5.15228e-22	3.2862e-20	-1.25615	down
CALD1	664.584	1033.43	5.42864	1.87496e-07	1.20891e-06	-3.47628	up
SLC25A46	-664.174	1890.04	-8.74042	1.85996e-15	4.07642e-14	-2.16501	down
MRPS17	663.911	1557.5	1.16829	0.244281	0.337545	-4.58078	ns
LHFPL3	663.216	874.784	4.0296	8.32328e-05	0.000308098	-3.95753	up
SLC12A2	-662.936	1152.39	-5.81537	2.81678e-08	2.11736e-07	-3.33094	down
BCL2L2	-662.765	2047.52	-7.09044	3.1757e-11	3.93096e-10	-2.82992	down
MTMR12	-662.569	1008.84	-13.9721	2.81419e-30	1.93389e-27	-0.298312	down
DAP	662.136	1152.59	5.50919	1.27213e-07	8.44769e-07	-3.44636	up
ERBB2IP	661.92	2619.21	3.4134	0.000797305	0.00235477	-4.13958	up
PSPH	661.721	1062.23	2.11236	0.0360758	0.0677292	-4.44285	up
COX7B	-661.545	3343.09	-4.17305	4.72908e-05	0.000184647	-3.91217	down
SLC2A13	-661.323	682.491	-8.00954	1.55683e-13	2.63424e-12	-2.45916	down
LDHA	660.95	10447.2	0.575715	0.565548	0.655167	-4.62784	ns
LSM5	660.765	1173.64	4.68603	5.58002e-06	2.66827e-05	-3.74184	up
ATRNL1	-660.734	487.05	-9.53808	1.26726e-17	3.76519e-16	-1.84893	down
BIRC2	660.677	2870.94	4.51767	1.14737e-05	5.12957e-05	-3.79906	up
EIF3I	660.604	2842.08	5.14039	7.28425e-07	4.19282e-06	-3.5817	up
AP3M2	-660.586	913.669	-10.7723	4.45608e-21	2.31531e-19	-1.37746	down
SLC25A4	-660.283	1033.02	-7.87527	3.44962e-13	5.57566e-12	-2.51341	down
PXDN	659.783	913.059	4.33185	2.48726e-05	0.000103186	-3.86075	up
UBE2C	659.747	914.965	3.93326	0.000120682	0.000430564	-3.9874	up
WNT10B	-659.329	282.848	-12.5631	3.27782e-26	6.29076e-24	-0.745476	down
ITPR1	-659.154	500.153	-7.11548	2.75901e-11	3.4452e-10	-2.81987	down
TMEFF2	-659.071	592.611	-8.5505	5.96336e-15	1.2286e-13	-2.24116	down
RELL1	658.535	1212.36	5.18924	5.80766e-07	3.41675e-06	-3.56403	up
ANP32E	658.293	2267.09	4.7028	5.18816e-06	2.49714e-05	-3.73608	up
ELOVL1	-658.283	1146.42	-4.08817	6.61924e-05	0.000250595	-3.93914	down
KCNB1	-658.074	888.823	-5.76492	3.62382e-08	2.65743e-07	-3.35013	down
DYSF	-657.94	637.787	-6.92824	7.84769e-11	9.17192e-10	-2.8949	down
DACH2	-657.531	400.941	-8.45679	1.05577e-14	2.09804e-13	-2.27882	down
MLEC	657.081	1420.74	6.34437	1.8517e-09	1.74132e-08	-3.12631	up
FSTL1	657.023	1059.79	4.37689	2.06631e-05	8.71484e-05	-3.84594	up
ENO1	656.254	3214.46	2.59628	0.0102255	0.0226721	-4.34424	up
MSANTD3	-656.111	1038.78	-9.27846	6.52869e-17	1.76947e-15	-1.95102	down
NBL1	-655.801	749.501	-6.4369	1.13385e-09	1.10648e-08	-3.08996	down
UBR3	-655.371	912.251	-11.4709	4.54554e-23	3.64037e-21	-1.12289	down
HDGFRP3	-655.314	1155.87	-8.74504	1.80776e-15	3.97427e-14	-2.16316	down
KCNMA1	-655.015	619.456	-9.65313	6.10239e-18	1.91175e-16	-1.80397	down
PPP1R15B	654.896	2034.05	1.51788	0.13085	0.203022	-4.53847	ns
TPP1	654.775	2398.05	3.55353	0.000488817	0.00151996	-4.10011	up
NFASC	-654.699	1218.49	-3.12382	0.00209009	0.00556078	-4.21724	down
HAT1	654.605	1182.09	7.01854	4.74895e-11	5.73508e-10	-2.85876	up
MRPS28	654.563	1987.61	4.51558	1.15756e-05	5.17079e-05	-3.79977	up
C2orf80	-654.077	922.649	-3.95259	0.000112075	0.000402823	-3.98144	down
EIF4B	653.298	2510.62	3.40867	0.00081038	0.00238809	-4.14089	up
YAP1	653.235	1171.28	4.28916	2.96121e-05	0.000120732	-3.87469	up
IRS2	653.132	4516.79	1.25357	0.211671	0.301137	-4.57143	ns
CSK	653.048	1471.55	5.41367	2.01435e-07	1.29213e-06	-3.48182	up
TSPO	652.437	1213.06	4.12236	5.78434e-05	0.000221785	-3.92832	up
POM121C	652.435	1889.5	3.80393	0.000196649	0.000669952	-4.0267	up
LINC00936	-651.606	887.597	-6.2331	3.32158e-09	2.96977e-08	-3.16983	down
USP1	651.219	1562.22	5.70166	4.96063e-08	3.56533e-07	-3.3741	up
TUBG2	-651.183	1093.45	-6.94637	7.09689e-11	8.32976e-10	-2.88765	down
COX5B	-650.22	5193.64	-2.89439	0.00428305	0.0105081	-4.27486	down
AUH	-649.95	962.78	-11.2153	2.44523e-22	1.68579e-20	-1.21488	down
FBXL2	-648.946	623.843	-10.1986	1.84869e-19	7.30662e-18	-1.59347	down
MRPS33	648.448	1710.53	4.32358	2.57303e-05	0.000106413	-3.86346	up
CA12	647.871	812.139	3.457	0.000685796	0.00205826	-4.12743	up
PRPF40A	647.761	1349.18	9.56173	1.09076e-17	3.28199e-16	-1.83968	up
GLIPR2	646.992	1160.14	5.08252	9.50823e-07	5.37421e-06	-3.60252	up
ARRB1	-646.955	604.024	-9.69116	4.7903e-18	1.51631e-16	-1.78915	down
LOC100509445	646.83	1014.92	1.90265	0.0587295	0.103296	-4.47989	ns
KLC2	-646.598	1034.58	-7.80602	5.18754e-13	8.13771e-12	-2.5414	down
COL6A3	646.462	894.296	1.36841	0.17294	0.255382	-4.55785	ns
SLC39A12	-646.198	673.05	-5.52291	1.19039e-07	7.94948e-07	-3.44124	down
ZNHIT1	646.158	1451	5.77151	3.50687e-08	2.57877e-07	-3.34763	up
CXCL16	646.153	1116.96	5.57426	9.27393e-08	6.32808e-07	-3.42204	up
SEZ6L2	-644.522	739.379	-7.30474	9.45243e-12	1.2729e-10	-2.74375	down
TIAM1	-644.319	1367.21	-4.00037	9.32305e-05	0.000341546	-3.96664	down
SPTBN1	-644.189	2070	-6.84029	1.27582e-10	1.44185e-09	-2.93004	down
CDKN1A	643.893	1410.42	3.2438	0.00141297	0.00394398	-4.18572	up
SOCS7	-643.83	990.095	-8.91888	6.17063e-16	1.44137e-14	-2.09372	down
CMTM6	643.223	1099.41	6.14755	5.18371e-09	4.47079e-08	-3.20312	up
ANO6	642.568	985.106	6.19774	3.9941e-09	3.52178e-08	-3.1836	up
TRIM59	-641.84	404.358	-7.7332	7.95287e-13	1.21622e-11	-2.57083	down
AP1S2	641.797	2095.47	2.74103	0.00676097	0.0157306	-4.31135	up
ATP8B1	641.487	1563.77	3.27795	0.00126144	0.0035569	-4.17657	up
POLR2I	-641.375	2868.14	-3.33528	0.00104059	0.00299119	-4.16106	down
UBE2S	641.303	1771.51	2.27423	0.0241672	0.0479719	-4.41186	up
ATP6AP1	-641.271	3800.24	-3.70685	0.000281442	0.000924529	-4.05559	down
STAU1	640.812	3812.21	5.00042	1.38276e-06	7.53569e-06	-3.63187	up
SIK3	-640.509	1082.69	-7.75448	7.02065e-13	1.07753e-11	-2.56223	down
DDX17	640.154	3344.73	2.44809	0.0153493	0.0323657	-4.37633	up
FBXO34	-639.765	1366.55	-8.04473	1.26257e-13	2.16036e-12	-2.44495	down
[truncated: 19,304 more rows]
