# Supplementary material for: A novel necroptosis-related gene signature for predict prognosis of glioma based on single-cell and bulk RNA sequencing
Source: Front Mol Biosci. 2022 Aug 30;9:984712. doi: 10.3389/fmolb.2022.984712 (PMC9469195; doi:10.3389/fmolb.2022.984712)
Supplement: Supplementary file 9 [file Table7.csv]

Cell Type	Cell Marker
Astrocyte	ALDH1L1, WIF1, NTSR2, GFAP, SOX9, CD40, CD80, CD86, ABCA1, NFIA, S100B, C5AR1, ACSL6, ADCYAP1R1, AGT, ALDOC, ANLN, APOE, ARHGEF26, ATF3, ATP13A4, ATP1B2, BBOX1, BTG2, C1orf61, CA12, CASQ1, CBS, CDC42EP4, CHST9, CLU, CPE, CPNE5, CPVL, CRYAB, CST3, DAND5, DGKG, DKK3, DNJB1, DNASE2, DOK5, DTNA, EDNRB, EEPD1, EFEMP1, EGLN3, EPAS1, EZR, F3, FOS, FOSB, FTH1, FXYD7, GABRB1, GADD45B, CASTOR1, GLUL, GPR75…
Oligodendrocyte	MBP, OPALIN, RTN4, CSPG4, PDGFRA, OLIG2, ACAT2, ADAMTS4, LHFPL3, ACTG1, AFAP1L2, AMOTL2, ANGPTL2, APOD, ARL4A, ASIC1, ATCAY, ATP5F1E, BIN1, LRRC75A, C2orf27A, CDH13, CDHR1, CNP, COX7C, CRB1, CXADR, DHCR24, DHCR7, DLL1, DLL3, EBP, EEF1B2, EEF2, EIF3E, EIF3L, EPN2, FA2H, FABP7, FAU, FDPS, FERMT1, FGFBP3, FXYD6, GAP43, RACK1, GPR17, GPR37L1, GRIA2, GRIA4, GRIK2, HIP1, HIPK2, IFITM10, KCNIP3, KLRC2, …
Neuron	L1CAM, DCLK3, RBFOX3, GFAP, MAP2, NES, MARK4, ENO2, SYP, ARMH4, CDO1, CNTN4, COBL, DCN, DLX1, DLX2, DLX5, DLX6, DPYSL5, KDR, GLRA2, GRIA3, KCNK1, KIAA1324, LNX1, LRRTM3, NELL1, NFASC, NXPH1, PNOC, RELN, SLC10A4, SLITRK1, SST, TMEM130
Glial cell	GFAP, S100 family
GBM stem cell (GSC)	PROM1, CADM1, CLCC1, HMOX1, SCAMP3, SLC16A1, FUT4, CDH5, NANOG, NES, SOX2, THY1, MSI1, CD133, CD15, L1CAM, CD90, A2B5, POU3F2, OLIG2, SALL2
GBM cell	PARP1, MBTPS2, CD44
Endothelial cell	PECAM1, CDH5, VWF, VCAM1, A2M, APOLD1, FLT1, TM4SF1
B cell	MS4A1, CD19, CD79A
T cell	CD3D, CD3E, CD3G, CD2
Treg	IL2RA, CD4, FOXP3, CCR8, STAT5B, TGFB1
Th1	CCR6, CXCR3, TBX21, STAT4, STAT1, IFNG, TNF
Th2	GATA3, STAT6, STAT5A, IL13, CCR6, CXCR3, TNFRSF8
Th17	STAT3, IL17A, CCR6, CXCR3
TAM	CD68, CCL2, IL10, AIF1, ARG2, BHLHE40, CD74, CD93, CIB1, CIITA, CREM, CYBB, CYTH1, DOK3, DSE, EMB, FAM49A, FGR, FOSL2, FPR3, FXYD5, GPR132, GPR65, HLA-DMB, HLA-DQA1, HLA-DRB5, IFITM2, IL1RN, IQGAP1, ITGA4, KYNU, LYZ, METRNL, MS4A6A, MS4A7, MXD1, NFIL3, PDE4B, PIM1, PLAC8, PLBD1, PLTP, PQLC3, PTPN7, S100A11, SAMHD1, SH3BGRL, SPINT2, SYNGR2, TGFBI, THBD, TMEM123, TNFSF13, TREM1, VOPP1
M1 macrophage	TSPO, IRF5, PTGS2, NOS2
M2 macrophage	CD163, VSIG4, MS4A4A
Monocyte	CD86, CSF1R
Neutrophil	MPO, CEACAM8, ITGAM, CCR7
NK	KIR2DL1, KIR2DL3, KIR2DL4, KIR3DL1, KIR3DL2, KIR3DL3, KIR2DS4
DC	HLA-DPB1, HLA-DQB1, HLA-DRA, HLA-DPA1, CD1C, NRP1, ITGAX
