# Supplementary material for: A novel necroptosis-related gene signature for predict prognosis of glioma based on single-cell and bulk RNA sequencing
Source: Front Mol Biosci. 2022 Aug 30;9:984712. doi: 10.3389/fmolb.2022.984712 (PMC9469195; doi:10.3389/fmolb.2022.984712)
Supplement: Supplementary file 10 [file Table6.XLSX]

## Sheet: Supplemental Table 7
ANXA1
AURKA
BUB1B
CALM1
CALU
CCT3
CD74
CPSF3
CTSS
EIF4EBP1
EZH2
FADD
GBE1
HMOX1
HNRNPF
HOOK1
ID1
IDH1
IKBKB
IQSEC1
IRAK1
KIF11
LTBP1
MAPKAPK2
OPTN
PDIA4
PDIA6
PINK1
PRPF40A
PYCARD
RB1
RCC2
RFWD3
RPL4
RPS19
RPS27L
RPS3
S100A10
S100A4
S100A6
SERBP1
SLC16A1
SLC25A1
SLC25A13
SOAT1
STAT3
SYNCRIP
TGFBR1
TLR3
TNFAIP3
TNFRSF10B
TNFRSF1A
TNFRSF1B
TNIP2
TP53
TP53I3
TPM3
TRIM24
TRIP6
TUBA4A
TXNIP
TYRO3
UGDH
VIM
XRN2
YBX1
ZC3HAV1
ZNF217
