# Supplementary material for: A novel necroptosis-related gene signature for predict prognosis of glioma based on single-cell and bulk RNA sequencing
Source: Front Mol Biosci. 2022 Aug 30;9:984712. doi: 10.3389/fmolb.2022.984712 (PMC9469195; doi:10.3389/fmolb.2022.984712)
Supplement: Supplementary file 11 [file Table4.XLSX]

## Sheet: Supplemental Table 5
Gene_Symbol	logFC	AveExpr	t	P.Value	adj.P.Val	B	Type
MAL2	-4.13681	6.21452	-11.5909	5.11644e-27	5.63269e-25	50.59	down
VSNL1	-3.9937	9.07032	-8.57833	2.08245e-16	3.81025e-15	26.5335	down
SYT1	-3.79606	8.57259	-8.62369	1.49104e-16	2.79335e-15	26.8615	down
FAM19A1	-3.62906	6.77364	-12.2932	9.96805e-30	1.89645e-27	56.749	down
CCK	-3.6187	7.83252	-9.07475	5.05141e-18	1.19985e-16	30.1873	down
SYNPR	-3.60538	8.75789	-9.75618	2.47432e-20	8.38873e-19	35.4196	down
SST	-3.54574	7.94123	-12.0521	8.65311e-29	1.41305e-26	54.6159	down
NEFL	-3.48695	8.47338	-8.07284	7.95092e-15	1.1706e-13	22.9598	down
TAC1	-3.47247	6.3967	-8.3907	8.19068e-16	1.39085e-14	25.1892	down
WIF1	-3.47024	7.05869	-8.41913	6.66474e-16	1.14363e-14	25.3915	down
GJB6	-3.42417	7.50061	-8.04985	9.34936e-15	1.36928e-13	22.801	down
TMEM155	-3.40321	6.75165	-14.2497	1.28247e-37	8.37708e-35	74.6924	down
ANO3	-3.37571	6.64067	-13.1278	4.86837e-33	1.56394e-30	64.2771	down
RFPL1S	-3.32199	7.6839	-10.2094	6.33474e-22	2.77856e-20	39.0287	down
STMN2	-3.30345	9.47546	-7.76401	6.8227e-14	8.88357e-13	20.8536	down
SLC17A6	-3.29327	6.72043	-11.5343	8.40055e-27	8.89822e-25	50.1008	down
SLC17A7	-3.29266	9.29476	-10.2094	6.3381e-22	2.77856e-20	39.0282	down
SYNGR3	-3.23833	9.09334	-9.90812	7.32145e-21	2.738e-19	36.6184	down
TRHDE	-3.23653	5.3517	-13.1963	2.58075e-33	8.57159e-31	64.9039	down
KIAA1239	-3.22291	5.27629	-18.027	9.70768e-54	3.80463e-50	111.367	down
GABRG2	-3.21411	7.52625	-8.6597	1.14265e-16	2.18666e-15	27.1228	down
SLC12A5	-3.19928	8.6752	-9.25772	1.23994e-18	3.23973e-17	31.5683	down
GABRA1	-3.19215	7.16283	-10.9875	9.44541e-25	6.9323e-23	45.4431	down
OLFM3	-3.16975	5.50196	-13.5725	7.73675e-35	3.15853e-32	68.3679	down
NRGN	-3.09817	10.6637	-8.07642	7.75241e-15	1.14223e-13	22.9846	down
RGS4	-3.08196	8.55249	-9.89657	8.03519e-21	2.9653e-19	36.5269	down
BEX5	-3.07531	9.11176	-9.11295	3.77309e-18	9.18478e-17	30.4741	down
CYP4X1	-3.06297	5.61911	-13.0434	1.06255e-32	3.25338e-30	63.5063	down
LPL	2.98665	10.1412	9.64444	6.01534e-20	1.88301e-18	34.5452	up
CHRM1	-2.95389	6.56979	-12.464	2.13013e-30	4.3939e-28	58.2724	down
ANKRD43	-2.91391	8.13928	-11.2409	1.07429e-25	9.39815e-24	47.5869	down
ERC2	-2.90602	7.99665	-11.6803	2.33393e-27	2.80588e-25	51.3644	down
UHRF1	2.90235	8.96608	10.4912	6.18759e-23	3.13313e-21	41.3205	up
CALY	-2.89889	7.46503	-9.86589	1.02821e-20	3.71063e-19	36.2841	down
C13orf36	-2.88441	5.3195	-18.6406	2.05034e-56	2.00893e-52	117.451	down
SERPINI1	-2.88409	9.44721	-8.12999	5.30702e-15	8.00148e-14	23.3562	down
AK5	-2.88278	8.80608	-9.23546	1.47236e-18	3.80638e-17	31.3994	down
CACNG3	-2.87981	7.55947	-12.8751	5.00756e-32	1.3123e-29	61.9754	down
MTHFD2	2.87847	9.70592	10.3888	1.44706e-22	6.93315e-21	40.4833	up
SYT4	-2.87513	9.30523	-8.37203	9.37623e-16	1.5853e-14	25.0566	down
CRYM	-2.86619	9.28584	-11.341	4.51945e-26	4.19731e-24	48.4409	down
SCN3B	-2.84064	9.02707	-8.88192	2.1769e-17	4.68775e-16	28.7516	down
GABRA5	-2.82249	6.21597	-14.3648	4.27586e-38	3.35159e-35	75.7776	down
C11orf87	-2.80404	5.1361	-13.8156	7.86549e-36	4.16574e-33	70.626	down
FAM19A2	-2.79406	7.59653	-10.2564	4.30883e-22	1.94105e-20	39.4083	down
CNTN3	-2.78668	7.23107	-6.55202	1.73096e-10	1.33019e-09	13.1968	down
GNG3	-2.77913	8.76039	-10.7111	9.8236e-24	6.01573e-22	43.1343	down
SH3GL2	-2.75826	8.96813	-6.60489	1.25557e-10	9.87724e-10	13.5095	down
HTR2A	-2.7462	6.84932	-13.1708	3.2719e-33	1.0686e-30	64.6695	down
OPALIN	-2.7253	7.83472	-9.78409	1.98007e-20	6.78347e-19	35.639	down
NECAB1	-2.72424	5.7171	-9.35113	6.01202e-19	1.63855e-17	32.2803	down
FLJ25076	-2.71032	8.24731	-9.16292	2.57297e-18	6.41476e-17	30.8505	down
CALB1	-2.70712	6.61892	-9.89332	8.24755e-21	3.02092e-19	36.5012	down
TMEM130	-2.70325	7.79376	-9.31201	8.14597e-19	2.18669e-17	31.9815	down
DDN	-2.70019	8.98085	-11.5857	5.35542e-27	5.83027e-25	50.545	down
SNAP91	-2.69893	9.23036	-7.32249	1.32811e-12	1.40375e-11	17.9488	down
MUM1L1	-2.69812	5.73993	-13.566	8.21645e-35	3.28591e-32	68.3085	down
ODZ2	-2.66364	7.07631	-9.0899	4.49979e-18	1.07929e-16	30.301	down
CPLX1	-2.66285	8.39693	-7.27992	1.75647e-12	1.82212e-11	17.6755	down
CUX2	-2.66088	6.75601	-8.26041	2.09457e-15	3.34516e-14	24.268	down
KIAA1045	-2.65232	6.97353	-13.779	1.10996e-35	5.43771e-33	70.2858	down
CRISPLD1	2.6459	9.01913	9.06163	5.58277e-18	1.3149e-16	30.089	up
SCN2A	-2.64245	8.01223	-9.21716	1.69544e-18	4.34867e-17	31.2607	down
NPTX2	-2.6363	8.74696	-6.81329	3.47454e-11	2.96676e-10	14.7615	down
SLITRK4	-2.63309	5.48811	-11.3081	6.00895e-26	5.40144e-24	48.1599	down
XK	-2.628	6.46218	-10.4038	1.27725e-22	6.16477e-21	40.6063	down
GRIN2A	-2.61338	7.01598	-10.976	1.04251e-24	7.59441e-23	45.3458	down
NPY1R	-2.60765	5.3115	-12.1613	3.25973e-29	5.80707e-27	55.5794	down
KIAA1107	-2.59882	7.27628	-10.4778	6.91617e-23	3.47511e-21	41.2108	down
CBLN4	-2.59507	6.31082	-11.6446	3.19545e-27	3.72726e-25	51.0545	down
TNC	2.59388	9.44465	9.04183	6.4912e-18	1.50534e-16	29.9408	up
KCNK1	-2.59299	8.51966	-9.51459	1.67573e-19	4.95289e-18	33.5371	down
CDH12	-2.59011	5.59039	-13.9687	1.8503e-36	1.06643e-33	72.0556	down
KCNV1	-2.56535	5.13574	-14.962	1.37107e-40	1.67922e-37	81.4512	down
LRFN5	-2.55865	6.90919	-10.9659	1.13553e-24	8.18085e-23	45.2615	down
GABRB2	-2.5538	7.61013	-9.02628	7.30641e-18	1.67458e-16	29.8245	down
RAB3A	-2.5529	8.87311	-11.9501	2.14766e-28	3.31382e-26	53.7187	down
BSN	-2.55123	8.49637	-10.8678	2.61449e-24	1.78514e-22	44.4392	down
GRM3	-2.55022	7.98729	-8.80389	3.90891e-17	8.10572e-16	28.1764	down
SVOP	-2.54849	7.51172	-10.6627	1.47521e-23	8.55275e-22	42.7335	down
TIMP4	2.54789	9.847	8.171	3.96634e-15	6.08649e-14	23.6417	up
PHYHIP	-2.53873	8.8743	-9.23611	1.46501e-18	3.79237e-17	31.4043	down
NPTX1	-2.53734	8.95251	-9.47427	2.29936e-19	6.6165e-18	33.2258	down
RALYL	-2.53649	8.00617	-9.77069	2.20371e-20	7.49722e-19	35.5336	down
PTPRR	-2.53202	5.80567	-15.4254	1.52319e-42	2.29604e-39	85.8974	down
FGF13	-2.52801	8.59665	-7.40337	7.78328e-13	8.54461e-12	18.4713	down
MYRIP	-2.51933	7.2545	-10.6712	1.37411e-23	8.04394e-22	42.8035	down
GABRA2	-2.51799	5.90636	-10.7726	5.85126e-24	3.71072e-22	43.6451	down
IGFBP2	2.51155	9.99379	5.28531	2.05753e-07	9.60212e-07	6.33484	up
NAP1L2	-2.50887	9.23553	-7.35384	1.08022e-12	1.15862e-11	18.1508	down
A2BP1	-2.50225	8.82137	-10.1697	8.76596e-22	3.75061e-20	38.7087	down
SERPINA3	2.49012	11.7394	6.85114	2.7424e-11	2.37158e-10	14.9923	up
LOC285281	-2.47573	8.08955	-5.93598	6.2913e-09	3.77594e-08	9.70566	down
FSTL5	-2.47274	6.74824	-8.01074	1.23076e-14	1.77469e-13	22.5315	down
CDH18	-2.47057	7.99261	-9.02789	7.21755e-18	1.65809e-16	29.8365	down
IPCEF1	-2.46507	7.83787	-10.6134	2.23158e-23	1.24587e-21	42.3256	down
NELL2	-2.46195	10.3093	-9.207	1.83353e-18	4.68446e-17	31.1837	down
CRNDE	2.45575	7.19381	6.70437	6.82551e-11	5.60104e-10	14.1033	up
SNAP25	-2.43161	9.65756	-7.47347	4.881e-13	5.55125e-12	18.9277	down
ENC1	-2.4276	9.58099	-8.98276	1.01659e-17	2.28715e-16	29.4999	down
KRT222	-2.41342	5.761	-11.7075	1.83724e-27	2.26432e-25	51.6005	down
RNF128	-2.40787	5.82364	-9.38797	4.5133e-19	1.24743e-17	32.5623	down
ATP1A3	-2.39902	8.59916	-8.0597	8.72221e-15	1.27934e-13	22.8691	down
NCEH1	-2.39119	7.22329	-9.15114	2.81619e-18	6.95914e-17	30.7617	down
PCSK2	-2.38873	7.6245	-8.62734	1.45142e-16	2.73218e-15	26.8879	down
LY6H	-2.38147	7.64386	-8.14167	4.88521e-15	7.39803e-14	23.4374	down
LOC285147	-2.38117	6.9368	-11.9315	2.53448e-28	3.85004e-26	53.5553	down
CREG2	-2.37834	6.80983	-9.66554	5.08883e-20	1.6136e-18	34.7099	down
PBK	2.37725	7.27106	6.317	7.04229e-10	4.96584e-09	11.8316	up
EPHX4	-2.36791	5.69081	-11.9932	1.46311e-28	2.31219e-26	54.0975	down
SNCB	-2.36543	8.6107	-9.7181	3.35158e-20	1.10013e-18	35.1209	down
GBP3	2.36231	7.80892	6.63032	1.07513e-10	8.55736e-10	13.6606	up
SOX11	2.36141	8.87742	6.60217	1.27658e-10	1.00345e-09	13.4933	up
RCAN2	-2.36078	9.41415	-7.68156	1.19904e-13	1.50041e-12	20.3015	down
PDE1A	-2.35837	6.02914	-11.9696	1.80635e-28	2.8093e-26	53.8895	down
LOC147670	-2.35295	6.51335	-12.0181	1.17269e-28	1.89918e-26	54.3159	down
LOC401097	-2.35126	4.7976	-14.3185	6.65021e-38	5.01221e-35	75.3412	down
ERMN	-2.34637	9.10472	-5.06491	6.22413e-07	2.67474e-06	5.26993	down
CA11	-2.3463	9.07754	-9.69019	4.18423e-20	1.35228e-18	34.9025	down
RYR2	-2.34581	6.35844	-12.0671	7.56921e-29	1.24644e-26	54.7479	down
STXBP1	-2.34252	10.8778	-9.7333	2.96957e-20	9.87974e-19	35.24	down
RAPGEF4	-2.33884	8.88313	-7.4814	4.6289e-13	5.29527e-12	18.9795	down
LOC286002	-2.3387	5.15984	-15.3479	3.23866e-42	4.53319e-39	85.1521	down
SYN1	-2.3334	9.34804	-9.83769	1.28931e-20	4.54412e-19	36.0613	down
DOK6	-2.33076	6.985	-10.2595	4.20066e-22	1.90547e-20	39.4334	down
PDE2A	-2.32407	9.24277	-8.60637	1.69411e-16	3.14372e-15	26.7361	down
ID3	2.31815	10.5676	9.4914	2.01033e-19	5.85355e-18	33.358	up
FXYD7	-2.31384	8.21607	-8.26674	2.00159e-15	3.19929e-14	24.3125	down
SNCA	-2.31158	8.79525	-10.1997	6.85899e-22	3.00019e-20	38.9504	down
C1orf173	-2.29538	6.09437	-11.2969	6.6212e-26	5.92461e-24	48.0642	down
RXFP1	-2.29257	5.33786	-15.7675	5.3707e-44	9.56766e-41	89.2025	down
ZNF204	-2.29193	6.70292	-11.1264	2.87866e-25	2.3119e-23	46.6148	down
PLK2	-2.28993	8.71205	-8.74332	6.14279e-17	1.23208e-15	27.7324	down
SYN2	-2.28636	7.35869	-11.7163	1.70003e-27	2.12189e-25	51.6771	down
TMEM100	2.28327	9.06733	5.42461	1.00222e-07	4.94574e-07	7.02825	up
LPPR4	-2.28165	9.0692	-8.6905	9.09579e-17	1.77708e-15	27.3469	down
TMEM45A	2.27508	8.31985	7.87939	3.0773e-14	4.22288e-13	21.6335	up
NEFH	-2.27395	7.41997	-8.06284	8.5317e-15	1.25422e-13	22.8907	down
STX1A	-2.26849	8.7655	-12.8339	7.30532e-32	1.88362e-29	61.6025	down
TSPYL5	-2.26802	7.85113	-8.601	1.76249e-16	3.26135e-15	26.6973	down
ZCCHC12	-2.26629	7.54822	-14.3069	7.43068e-38	5.39302e-35	75.2316	down
CABP1	-2.2623	7.59968	-8.493	3.89182e-16	6.85211e-15	25.9196	down
MAL	-2.26071	9.17496	-6.25416	1.01803e-09	6.96308e-09	11.4734	down
CACNA2D3	-2.24616	6.79007	-9.68187	4.47032e-20	1.43372e-18	34.8374	down
HPCAL4	-2.24441	8.01147	-10.4251	1.07145e-22	5.22291e-21	40.7794	down
CAP2	-2.23567	9.08205	-10.0679	2.01064e-21	8.04093e-20	37.8911	down
EPHB6	-2.23543	7.77943	-9.67243	4.81814e-20	1.53772e-18	34.7637	down
CHGB	-2.2352	7.89686	-6.33068	6.49718e-10	4.60299e-09	11.9099	down
SLC32A1	-2.22317	6.63455	-12.6686	3.31466e-31	8.06991e-29	60.1092	down
AMPH	-2.21664	8.88735	-9.65882	5.36744e-20	1.69646e-18	34.6574	down
INA	-2.21207	9.33343	-6.49586	2.42928e-10	1.82812e-09	12.8669	down
LOC100128844	-2.20236	9.64902	-7.02215	9.30277e-12	8.61517e-11	16.0472	down
GARNL4	-2.20038	8.03415	-10.132	1.19269e-21	4.994e-20	38.4054	down
HMP19	-2.18863	9.52636	-7.2237	2.53628e-12	2.56322e-11	17.3165	down
PCSK1	-2.18729	7.65782	-7.297	1.5704e-12	1.63776e-11	17.785	down
CYP46A1	-2.18607	9.06663	-9.73154	3.01133e-20	9.98479e-19	35.2263	down
LOC283713	-2.18341	6.45673	-9.1112	3.82391e-18	9.29695e-17	30.461	down
NGEF	-2.18197	7.26674	-9.85985	1.07935e-20	3.86671e-19	36.2363	down
KCTD4	-2.17699	6.07697	-16.2576	4.33113e-46	1.06091e-42	93.9653	down
CHD5	-2.17423	7.1668	-11.2817	7.55408e-26	6.72407e-24	47.9342	down
CHN1	-2.17255	11.5991	-9.19563	2.00116e-18	5.06651e-17	31.0976	down
NCRNA00086	-2.17182	6.92087	-11.8844	3.85012e-28	5.63037e-26	53.1426	down
SRPX	2.17135	9.95214	7.63914	1.5999e-13	1.96685e-12	20.0191	up
SULT4A1	-2.16786	9.03393	-9.90025	7.80023e-21	2.90044e-19	36.5561	down
NSF	-2.16628	10.8039	-12.4741	1.94454e-30	4.05374e-28	58.3624	down
PTX3	2.16108	6.92787	4.65141	4.47323e-06	1.66808e-05	3.38049	up
HPCA	-2.15556	7.95517	-10.5812	2.91946e-23	1.58916e-21	42.0607	down
MAP7D2	-2.14923	7.03448	-10.1492	1.03648e-21	4.37734e-20	38.5437	down
NEGR1	-2.14869	6.3887	-10.611	2.2753e-23	1.25904e-21	42.3064	down
ARPP-21	-2.142	6.39123	-11.2782	7.78056e-26	6.86792e-24	47.9051	down
LNX1	-2.14069	7.54735	-10.4187	1.12983e-22	5.49383e-21	40.7272	down
HLF	-2.13772	8.27671	-8.50211	3.64129e-16	6.44578e-15	25.9849	down
MFSD4	-2.13593	7.09665	-12.1873	2.58222e-29	4.6853e-27	55.8094	down
GPR22	-2.13393	5.31327	-14.9318	1.83555e-40	2.11584e-37	81.1629	down
TUBB4	-2.13182	9.97612	-6.85153	2.73572e-11	2.36685e-10	14.9947	down
ATP6V1G2	-2.12405	9.81666	-8.22649	2.67006e-15	4.19587e-14	24.0299	down
hCG_1776007	-2.12377	7.36291	-10.1252	1.26048e-21	5.26661e-20	38.351	down
PAK6	-2.12295	7.80967	-12.6679	3.3357e-31	8.06991e-29	60.103	down
LINGO2	-2.11937	6.13559	-14.7763	8.23452e-40	7.68398e-37	79.6799	down
ATP8A2	-2.105	7.22824	-11.8765	4.12907e-28	5.99357e-26	53.0736	down
GUCY1B3	-2.10312	8.49017	-10.4666	7.58822e-23	3.78368e-21	41.1194	down
PCLO	-2.10079	6.21612	-13.6183	5.03236e-35	2.24123e-32	68.7927	down
SLITRK1	-2.10071	8.01631	-10.2638	4.05503e-22	1.84796e-20	39.4681	down
VSTM2A	-2.09859	7.36309	-7.60049	2.07863e-13	2.50095e-12	19.7629	down
PRKCB	-2.09648	8.14272	-10.1211	1.30364e-21	5.42382e-20	38.3178	down
LOC644242	-2.09603	5.13219	-13.0295	1.20877e-32	3.64416e-30	63.379	down
RUNDC3B	-2.09588	7.26184	-9.3729	5.0754e-19	1.39688e-17	32.4469	down
ARHGDIG	-2.09495	7.62049	-11.3729	3.42591e-26	3.2432e-24	48.7142	down
LGI1	-2.09468	7.97197	-6.76492	4.69431e-11	3.9396e-10	14.4682	down
BCHE	2.08455	9.63164	6.91087	1.88419e-11	1.66618e-10	15.3584	up
RRM2	2.08335	7.90507	6.42784	3.65122e-10	2.68982e-09	12.4704	up
TGFB1I1	2.08122	8.73354	8.67985	9.8429e-17	1.90594e-15	27.2693	up
EEF1A2	-2.07431	10.2453	-7.52261	3.51252e-13	4.08253e-12	19.2495	down
KCNJ4	-2.07072	7.34387	-11.008	7.93299e-25	5.91083e-23	45.6151	down
CKS2	2.06964	8.44904	7.14872	4.12601e-12	4.03863e-11	16.8411	up
EZH2	2.06873	7.2489	7.74509	7.76822e-14	9.97549e-13	20.7265	up
CSRP2	2.06201	10.4731	8.6873	9.31431e-17	1.81254e-15	27.3235	up
GPRASP1	-2.05421	9.29087	-9.11453	3.72777e-18	9.09706e-17	30.486	down
TAGLN3	-2.05255	10.2517	-9.48286	2.14968e-19	6.23153e-18	33.292	down
GABRA4	-2.04704	7.47199	-10.8727	2.50946e-24	1.72545e-22	44.4797	down
PRRX1	2.04538	9.27864	10.8885	2.19299e-24	1.52932e-22	44.6126	up
RBM24	-2.04258	5.88932	-11.4734	1.42992e-26	1.44436e-24	49.5761	down
NRSN1	-2.04053	8.48149	-8.15421	4.46907e-15	6.82056e-14	23.5247	down
CDK5R2	-2.03838	6.83743	-11.8457	5.42547e-28	7.59411e-26	52.8041	down
C1QTNF4	-2.02948	6.99403	-9.34017	6.5467e-19	1.77932e-17	32.1965	down
UNC5D	-2.02217	6.3626	-9.41213	3.73829e-19	1.04651e-17	32.7477	down
ENPP2	-2.02148	9.70695	-5.31966	1.72552e-07	8.16942e-07	6.50439	down
ITPKA	-2.0193	6.89566	-11.469	1.48546e-26	1.49277e-24	49.5385	down
LTF	2.00981	8.32977	3.76733	0.000189532	0.000520396	-0.167687	up
PAK7	-2.00847	6.69648	-10.0012	3.45276e-21	1.34247e-19	37.3586	down
GDA	-2.00679	7.40694	-10.3963	1.35953e-22	6.52972e-21	40.5448	down
PTPRN	-2.00448	7.93092	-9.83973	1.26839e-20	4.47846e-19	36.0774	down
MAST3	-2.00403	8.99673	-10.8236	3.80096e-24	2.52487e-22	44.0703	down
PROS1	2.00402	8.92296	7.92375	2.2608e-14	3.16222e-13	21.9356	up
TMEM200A	-2.00283	5.69032	-11.8401	5.6981e-28	7.91914e-26	52.7558	down
PCP4L1	-2.00142	6.30699	-11.7641	1.11621e-27	1.42962e-25	52.0923	down
ICAM5	-2.0013	6.82232	-11.4553	1.67398e-26	1.67364e-24	49.4206	down
TMSB15A	2.00088	8.69013	5.14591	4.16233e-07	1.84244e-06	5.65668	up
OPCML	-2.00019	8.4966	-8.11693	5.82184e-15	8.73544e-14	23.2654	down
XKR4	-1.99811	8.37508	-7.14425	4.24716e-12	4.14735e-11	16.8128	down
BRUNOL4	-1.99668	6.7654	-10.6191	2.12737e-23	1.1945e-21	42.3727	down
LOC283999	-1.98542	7.85101	-6.83129	3.10508e-11	2.67108e-10	14.8712	down
COL4A1	1.98209	9.95002	5.6054	3.85316e-08	2.02702e-07	7.95134	up
C1QB	1.98208	9.95593	7.42484	6.7488e-13	7.48441e-12	18.6107	up
ACTL6A	1.96892	8.47212	10.8104	4.25042e-24	2.77637e-22	43.9602	up
SGIP1	-1.96851	7.49907	-10.5184	4.93101e-23	2.57675e-21	41.5442	down
TMEM132D	-1.96753	6.79199	-12.9351	2.88383e-32	8.31051e-30	62.5203	down
STYK1	-1.96459	4.92417	-18.2983	6.38862e-55	4.17304e-51	114.054	down
NPY	-1.96393	8.35891	-9.03568	6.80253e-18	1.57382e-16	29.8947	down
DPP10	-1.96132	7.63332	-6.115	2.27872e-09	1.46358e-08	10.6908	down
GABBR2	-1.95851	9.18793	-6.88571	2.20758e-11	1.92865e-10	15.2039	down
PPFIA2	-1.95197	6.96089	-10.5549	3.63699e-23	1.94728e-21	41.8442	down
ST18	-1.95096	7.35532	-4.9499	1.09222e-06	4.4973e-06	4.73007	down
FRMPD4	-1.94995	6.79455	-13.3264	7.70435e-34	2.69597e-31	66.0978	down
DLG2	-1.94929	6.99992	-9.8558	1.11502e-20	3.96549e-19	36.2043	down
RPH3A	-1.941	8.95838	-6.75562	4.97294e-11	4.16096e-10	14.4119	down
HCN1	-1.94043	6.6906	-11.7216	1.62301e-27	2.0519e-25	51.7229	down
CFI	1.93957	8.02851	6.13089	2.07986e-09	1.34734e-08	10.7795	up
B3GALT2	-1.93794	6.37438	-9.99119	3.74469e-21	1.44736e-19	37.2786	down
ELAVL2	-1.93662	7.07203	-7.77026	6.53592e-14	8.53283e-13	20.8956	down
GBP1	1.93323	7.58607	6.8518	2.73113e-11	2.36392e-10	14.9963	up
CNTN4	-1.93279	5.59279	-14.8067	6.14129e-40	6.33394e-37	79.9697	down
AGXT2L1	-1.92539	9.3417	-3.8025	0.000165344	0.000458999	-0.0396906	down
RTN1	-1.92537	11.4012	-6.47508	2.75228e-10	2.05227e-09	12.7454	down
CBLN2	-1.9233	7.76829	-8.97015	1.11851e-17	2.49925e-16	29.4059	down
EFHA2	-1.92067	8.59753	-9.09386	4.36571e-18	1.0497e-16	30.3307	down
VSTM2L	-1.92053	8.38468	-10.241	4.89189e-22	2.18862e-20	39.2833	down
RAB13	1.91953	11.4044	12.5597	8.93616e-31	1.98992e-28	59.13	up
RGS7	-1.91823	6.55682	-10.4952	5.98457e-23	3.054e-21	41.3534	down
CD99	1.9165	11.7406	8.8316	3.17646e-17	6.66444e-16	28.3803	up
SV2B	-1.914	6.90121	-11.0959	3.73811e-25	2.94185e-23	46.3571	down
ELOVL4	-1.91294	6.53	-10.4916	6.16333e-23	3.12893e-21	41.3244	down
PCDH8	-1.9125	7.31294	-5.25636	2.38473e-07	1.10007e-06	6.1927	down
BASP1	-1.91161	11.6937	-7.51472	3.70346e-13	4.29426e-12	19.1977	down
NRXN3	-1.91099	7.29865	-11.3929	2.88008e-26	2.76657e-24	48.8854	down
SLC39A12	-1.9077	7.04208	-5.09472	5.37071e-07	2.3279e-06	5.41164	down
FBXW7	-1.90744	8.655	-10.6936	1.13813e-23	6.82044e-22	42.9892	down
PALM2	-1.90729	5.91845	-9.72046	3.2892e-20	1.08328e-18	35.1394	down
NEFM	-1.90604	7.53676	-8.75605	5.58698e-17	1.13219e-15	27.8256	down
RTN4R	-1.90514	7.82291	-11.6495	3.06074e-27	3.59151e-25	51.0969	down
JAKMIP1	-1.90447	7.45647	-9.40493	3.95436e-19	1.10384e-17	32.6924	down
C5orf40	-1.89624	6.95309	-14.0651	7.42026e-37	4.69056e-34	72.9582	down
CDCA7L	1.8932	8.64163	6.86758	2.47393e-11	2.1489e-10	15.0928	up
SPARC	1.88787	12.2529	11.7284	1.52929e-27	1.94597e-25	51.7816	up
ZNF385B	-1.88718	5.75926	-11.5297	8.74643e-27	9.21478e-25	50.061	down
NUSAP1	1.88693	8.14356	7.02172	9.32848e-12	8.6349e-11	16.0445	up
PAK1	-1.88528	7.29221	-12.9257	3.14404e-32	8.92907e-30	62.435	down
PACSIN1	-1.88321	7.184	-9.68772	4.26729e-20	1.37536e-18	34.8832	down
SCG5	-1.88012	10.7911	-7.81532	4.79336e-14	6.38985e-13	21.1993	down
UNC13C	-1.87202	5.61451	-9.3235	7.45104e-19	2.01117e-17	32.0692	down
GLRB	-1.87192	7.98871	-9.45463	2.68172e-19	7.63821e-18	33.0744	down
PDYN	-1.86975	7.02229	-9.75515	2.49482e-20	8.42904e-19	35.4115	down
SYT13	-1.86949	8.04839	-9.59325	9.01802e-20	2.7398e-18	34.1468	down
KCNJ6	-1.86878	7.60108	-11.7194	1.65541e-27	2.07945e-25	51.7034	down
LOC157503	-1.8653	5.92571	-9.39259	4.35379e-19	1.20504e-17	32.5977	down
VIP	-1.86221	4.79903	-14.918	2.09891e-40	2.28502e-37	81.0305	down
GOT1	-1.86141	9.08125	-10.717	9.34561e-24	5.74096e-22	43.1835	down
GABRB3	-1.85898	7.25672	-7.8598	3.52482e-14	4.79336e-13	21.5005	down
CD163	1.85828	8.19297	5.85064	1.01243e-08	5.8836e-08	9.24462	up
GBP2	1.8571	8.76501	6.71807	6.27267e-11	5.16467e-10	14.1856	up
GPR83	-1.85703	6.60589	-10.7618	6.40771e-24	4.02453e-22	43.5555	down
ATL1	-1.85315	9.76517	-10.2514	4.48965e-22	2.01325e-20	39.3678	down
EPB41L3	-1.85125	8.72105	-6.95072	1.46482e-11	1.31793e-10	15.6041	down
TMEM35	-1.84468	8.51481	-7.34598	1.13773e-12	1.21366e-11	18.1	down
FBXL16	-1.841	8.79164	-8.58362	2.00306e-16	3.67185e-15	26.5716	down
STX1B	-1.83518	8.71542	-9.27778	1.06185e-18	2.79303e-17	31.7208	down
LOC285812	-1.82853	8.77323	-8.57378	2.15338e-16	3.92902e-15	26.5006	down
EGR3	-1.82851	9.044	-6.16145	1.74408e-09	1.14754e-08	10.9504	down
RUNDC3A	-1.8253	9.0744	-8.54561	2.64804e-16	4.77818e-15	26.2976	down
DTX3L	1.82429	9.73389	9.7773	2.09041e-20	7.14898e-19	35.5856	up
RNF175	-1.81773	7.87297	-9.65579	5.49812e-20	1.73217e-18	34.6337	down
CAMKV	-1.81699	8.49116	-11.614	4.17811e-27	4.73261e-25	50.7899	down
TSPAN6	1.81652	9.94236	11.5011	1.12284e-26	1.152e-24	49.8146	up
CA10	-1.81276	7.86433	-5.94121	6.10956e-09	3.67586e-08	9.73407	down
VCAN	1.81213	10.7881	8.18075	3.70038e-15	5.70966e-14	23.7098	up
C1QA	1.81179	10.3676	7.47374	4.87195e-13	5.54418e-12	18.9295	up
C9orf125	-1.81025	8.3348	-8.86553	2.46228e-17	5.27909e-16	28.6305	down
COL4A2	1.80858	9.75091	5.2384	2.6125e-07	1.19613e-06	6.10486	up
IGFBP3	1.80382	9.83406	5.24631	2.50961e-07	1.15361e-06	6.14355	up
NUAK1	-1.80185	9.58691	-9.40952	3.81535e-19	1.06656e-17	32.7276	down
C20orf103	-1.79437	9.04748	-8.31231	1.44277e-15	2.35408e-14	24.6337	down
CDH9	-1.79371	6.04137	-15.2347	9.74475e-42	1.27305e-38	84.0636	down
BRUNOL5	-1.79366	7.45886	-10.6857	1.21659e-23	7.22972e-22	42.9235	down
VANGL2	1.79358	9.15784	8.64543	1.26981e-16	2.41351e-15	27.0192	up
KIAA1644	-1.79181	7.42251	-11.1423	2.51153e-25	2.05066e-23	46.7493	down
NBEA	-1.78965	8.60592	-9.13634	3.15462e-18	7.7176e-17	30.6501	down
TOP2A	1.78442	6.69608	6.46303	2.95845e-10	2.20014e-09	12.6751	up
SPOCK3	-1.78268	6.21156	-6.9974	1.08915e-11	9.94083e-11	15.8933	down
FZD7	1.77708	8.21431	6.3095	7.36024e-10	5.16958e-09	11.7886	up
GABRB1	-1.7752	9.48426	-5.1881	3.36836e-07	1.51773e-06	5.86028	down
ELMOD1	-1.77023	9.42065	-7.01302	9.8604e-12	9.06731e-11	15.9904	down
NRIP3	-1.77004	7.9042	-10.9045	1.91539e-24	1.34531e-22	44.746	down
DACH2	-1.76962	5.99917	-8.74775	5.94358e-17	1.19457e-15	27.7648	down
CPNE4	-1.76729	6.07647	-7.82141	4.59612e-14	6.13943e-13	21.2405	down
IFI16	1.76649	9.30939	8.65669	1.1684e-16	2.22941e-15	27.1009	up
CHST9	1.76572	6.86949	5.69535	2.3726e-08	1.29041e-07	8.42021	up
MRAP2	-1.76334	7.55951	-11.354	4.03928e-26	3.78726e-24	48.5517	down
CAMK2B	-1.76306	8.45598	-8.98381	1.00856e-17	2.2717e-16	29.5076	down
RGS1	1.76118	7.42211	8.25276	2.21253e-15	3.52493e-14	24.2142	up
SYP	-1.76015	8.27089	-10.811	4.22868e-24	2.77141e-22	43.9652	down
CHI3L2	1.75529	8.37219	4.6051	5.53128e-06	2.02865e-05	3.17781	up
MOBP	-1.75276	8.66223	-4.98951	9.00968e-07	3.75966e-06	4.91477	down
C2orf80	-1.75262	7.88756	-5.87238	8.97338e-09	5.26001e-08	9.36153	down
BEX2	-1.75257	10.8884	-7.79944	5.34756e-14	7.08046e-13	21.0922	down
COX7A1	-1.7435	8.54782	-6.90796	1.91906e-11	1.69472e-10	15.3405	down
FLNA	1.7416	10.0187	8.17453	3.86792e-15	5.94477e-14	23.6664	up
UNQ6228	1.74059	8.88671	8.4695	4.61988e-16	8.06155e-15	25.7512	up
NMB	1.74039	10.6732	7.02261	9.27538e-12	8.59387e-11	16.0501	up
PRKAR2B	-1.73679	9.20431	-7.99716	1.3537e-14	1.93205e-13	22.4382	down
FAM189A1	-1.7361	6.68619	-12.3526	5.83407e-30	1.1786e-27	57.2778	down
DYNLT1	1.73276	10.9732	12.6218	5.07816e-31	1.18466e-28	59.688	up
RIT2	-1.72788	6.74217	-5.99966	4.39575e-09	2.70623e-08	10.0533	down
ANKS1B	-1.72504	7.64809	-7.23956	2.28701e-12	2.33054e-11	17.4176	down
DDIT4	1.72413	11.1565	10.4703	7.36152e-23	3.68942e-21	41.1493	up
LOC389831	1.7241	8.77218	8.20848	3.03655e-15	4.72632e-14	23.9037	up
LRP11	-1.72145	8.56666	-10.5881	2.75729e-23	1.50507e-21	42.1171	down
NRN1	-1.71807	10.3412	-7.06733	6.9681e-12	6.55845e-11	16.3293	down
PAK3	-1.71789	9.89515	-8.38918	8.2814e-16	1.40504e-14	25.1784	down
TMEM56	-1.71708	6.27308	-9.00019	8.90757e-18	2.01795e-16	29.6297	down
RTN4RL2	-1.71682	5.92148	-12.1877	2.57315e-29	4.6853e-27	55.8129	down
CD200	-1.71036	8.54497	-10.1328	1.1856e-21	4.97495e-20	38.4113	down
VSIG4	1.70911	9.91487	7.53257	3.28536e-13	3.82986e-12	19.3149	up
CHGA	-1.70728	8.69706	-7.77956	6.13151e-14	8.03699e-13	20.9582	down
ANK3	-1.70566	7.48899	-9.55054	1.263e-19	3.78435e-18	33.8153	down
KIAA0319	-1.70315	6.48978	-11.3198	5.4294e-26	4.94859e-24	48.26	down
KIRREL3	-1.70102	7.52365	-10.6856	1.2175e-23	7.22972e-22	42.9228	down
PCP4	-1.69985	8.47762	-6.47706	2.71986e-10	2.02886e-09	12.7569	down
C1orf59	-1.69662	7.45068	-11.2145	1.34889e-25	1.14033e-23	47.3624	down
SPHKAP	-1.69591	8.25871	-6.03786	3.53997e-09	2.21344e-08	10.2633	down
EPB49	-1.6956	9.08716	-9.80668	1.65278e-20	5.74254e-19	35.8168	down
ATRNL1	-1.68117	7.45938	-9.28568	9.98863e-19	2.63442e-17	31.781	down
HS3ST2	-1.67834	8.42861	-11.0281	6.68124e-25	5.07463e-23	45.7845	down
DLGAP3	-1.67818	7.02907	-11.8628	4.66091e-28	6.71582e-26	52.954	down
ATP2B1	-1.67771	9.06489	-8.8361	3.07099e-17	6.48482e-16	28.4135	down
RGS7BP	-1.6724	4.99215	-11.3838	3.11873e-26	2.9812e-24	48.8068	down
PSD3	-1.6716	9.19193	-9.23742	1.45031e-18	3.76428e-17	31.4142	down
SEC14L5	-1.67137	7.90162	-7.18945	3.16905e-12	3.15969e-11	17.0989	down
MOAP1	-1.66565	10.4768	-10.9598	1.1961e-24	8.55431e-23	45.2103	down
CACNA1B	-1.6652	7.02383	-11.5498	7.33512e-27	7.88627e-25	50.2346	down
TGFBI	1.6644	9.80351	5.77489	1.53736e-08	8.642e-08	8.84012	up
NRG3	-1.66192	7.6489	-7.72684	8.8022e-14	1.1237e-12	20.6041	down
GABRD	-1.6589	7.61193	-8.62981	1.4251e-16	2.68523e-15	26.9059	down
DLGAP2	-1.65871	6.63476	-13.0153	1.37743e-32	4.08971e-30	63.25	down
DOCK3	-1.65776	8.48961	-8.3398	1.18348e-15	1.97038e-14	24.8281	down
PPP1R16B	-1.65748	7.82202	-8.61745	1.56123e-16	2.91926e-15	26.8163	down
CHI3L1	1.65484	9.69031	3.78367	0.00017791	0.000490964	-0.108381	up
NKAIN2	-1.65105	6.38792	-8.16788	4.05525e-15	6.21319e-14	23.62	down
CNDP1	-1.65097	9.67408	-4.49882	8.9438e-06	3.15732e-05	2.71965	down
PHLDA1	1.64832	9.38396	6.97342	1.26847e-11	1.15185e-10	15.7445	up
MICAL2	-1.64707	7.56563	-9.84691	1.19745e-20	4.23559e-19	36.1341	down
MAML2	1.64686	9.10756	9.56852	1.09614e-19	3.29954e-18	33.9547	up
FAM155A	-1.6444	7.40478	-6.26815	9.38054e-10	6.45893e-09	11.5529	down
PLTP	1.64321	10.7692	8.79893	4.05645e-17	8.3939e-16	28.14	up
SLITRK5	-1.64314	7.97128	-6.29493	8.01803e-10	5.59549e-09	11.7054	down
ATPGD1	-1.64155	9.86812	-5.58454	4.30808e-08	2.24823e-07	7.84348	down
LRRC7	-1.64076	5.71552	-12.349	6.02575e-30	1.19273e-27	57.2459	down
GABRG1	-1.63908	5.99154	-6.58153	1.44731e-10	1.1277e-09	13.3711	down
RBP4	-1.63874	6.38722	-13.0572	9.3579e-33	2.91075e-30	63.6317	down
PDP1	-1.63604	9.38794	-9.46397	2.49268e-19	7.12048e-18	33.1464	down
COL3A1	1.63391	7.40569	4.95348	1.07339e-06	4.42637e-06	4.74675	up
AQP1	1.63265	10.4318	5.15525	3.97218e-07	1.76425e-06	5.70166	up
BEGAIN	-1.63078	8.15272	-10.8408	3.28609e-24	2.20528e-22	44.2138	down
PNMAL2	-1.62921	8.56391	-10.8369	3.39831e-24	2.27281e-22	44.1807	down
PGBD5	-1.62899	8.97236	-9.1879	2.12374e-18	5.3492e-17	31.0392	down
C1QC	1.62874	11.0854	7.2333	2.38229e-12	2.41758e-11	17.3777	up
CNKSR2	-1.62801	7.04304	-10.8085	4.32173e-24	2.81357e-22	43.9438	down
NDC80	1.62726	6.28172	5.49702	6.8551e-08	3.47741e-07	7.39482	up
BAZ1A	1.62447	7.61628	10.0581	2.17667e-21	8.61913e-20	37.8129	up
TBR1	-1.62445	5.67196	-11.7787	9.80962e-28	1.28153e-25	52.2197	down
C1orf115	-1.62348	7.20275	-11.0295	6.60012e-25	5.03253e-23	45.7965	down
MYT1L	-1.62339	5.89616	-8.67845	9.94583e-17	1.92397e-15	27.2591	down
GLIS3	1.62272	8.32925	6.93921	1.57548e-11	1.40973e-10	15.533	up
PSMB8	1.61896	9.0744	9.17066	2.42451e-18	6.08331e-17	30.9089	up
KLHL2	-1.61828	9.39144	-8.76507	5.22348e-17	1.06292e-15	27.8917	down
DOC2A	-1.61611	7.48789	-12.483	1.79379e-30	3.7797e-28	58.4421	down
DIRAS2	-1.61378	7.12051	-8.10292	6.42843e-15	9.56504e-14	23.1682	down
MATN2	1.61376	9.73158	6.35256	5.70974e-10	4.08947e-09	12.0355	up
NAP1L5	-1.61298	9.97627	-8.54988	2.5665e-16	4.63958e-15	26.3283	down
MAGEE1	-1.61165	8.9113	-10.9493	1.30863e-24	9.32503e-23	45.1216	down
WASF1	-1.61147	10.2452	-7.8499	3.77473e-14	5.10488e-13	21.4334	down
ST6GALNAC5	-1.6113	6.33248	-11.8849	3.83201e-28	5.63037e-26	53.1473	down
JPH4	-1.61032	9.81029	-6.91588	1.82561e-11	1.61803e-10	15.3892	down
MEF2C	-1.61023	9.54834	-9.41714	3.59483e-19	1.0106e-17	32.7862	down
RASGRF2	-1.60783	7.75994	-10.4689	7.4488e-23	3.72364e-21	41.1377	down
PRR18	-1.60692	8.79124	-6.70603	6.75633e-11	5.54891e-10	14.1132	down
GMNN	1.5967	9.50318	9.51388	1.68507e-19	4.96192e-18	33.5316	up
GLT1D1	-1.59594	7.63559	-12.5762	7.6925e-31	1.75282e-28	59.278	down
CENPK	1.59541	6.12482	5.27035	2.22071e-07	1.02974e-06	6.26132	up
PCDHB16	1.59415	7.34746	5.35652	1.42714e-07	6.83602e-07	6.68738	up
RAB15	-1.59321	9.081	-11.8541	5.03544e-28	7.15032e-26	52.8778	down
OLFM1	-1.59159	9.88104	-8.04116	9.93905e-15	1.45131e-13	22.741	down
OGDHL	-1.58902	7.6905	-8.90746	1.79602e-17	3.90619e-16	28.9406	down
HLA-DRA	1.58786	11.0578	5.52394	5.94621e-08	3.04394e-07	7.53217	up
COL1A2	1.58635	8.70442	4.73713	3.00591e-06	1.15339e-05	3.7604	up
RASGEF1A	-1.58422	6.79995	-8.67583	1.01408e-16	1.95783e-15	27.2401	down
SSTR1	-1.58212	5.83462	-11.1257	2.89545e-25	2.31589e-23	46.609	down
TCERG1L	-1.58211	6.14087	-10.4865	6.42992e-23	3.23909e-21	41.2826	down
HOOK1	-1.58071	5.4097	-11.9035	3.24946e-28	4.86079e-26	53.31	down
HS3ST4	-1.57915	7.63245	-11.1839	1.75537e-25	1.4453e-23	47.1026	down
LDLRAD3	1.57892	9.97435	10.1238	1.27532e-21	5.31729e-20	38.3394	up
REPS2	-1.57691	6.91733	-8.21486	2.90145e-15	4.52321e-14	23.9484	down
FAM70A	1.57519	8.80976	5.28876	2.02157e-07	9.44821e-07	6.35182	up
NAP1L3	-1.57392	10.514	-6.77851	4.3144e-11	3.64733e-10	14.5504	down
PTPN5	-1.57194	6.86412	-10.5577	3.55302e-23	1.91277e-21	41.8672	down
FCER1G	1.57164	9.08909	6.65478	9.25734e-11	7.44081e-10	13.8064	up
GREM1	-1.57151	5.79783	-5.32311	1.69518e-07	8.03357e-07	6.52148	down
PRSS3	-1.57118	7.39829	-12.6618	3.52808e-31	8.43125e-29	60.0476	down
CDK4	1.57109	10.7456	7.40812	7.54171e-13	8.312e-12	18.5021	up
KIAA0748	-1.56948	6.42934	-9.87388	9.64286e-21	3.48637e-19	36.3473	down
ZNF536	-1.56891	7.98756	-7.35554	1.06811e-12	1.14752e-11	18.1618	down
ACVR1C	-1.56849	6.37871	-8.83469	3.10368e-17	6.53273e-16	28.4031	down
CXCR4	1.56703	9.26006	7.23727	2.32148e-12	2.36198e-11	17.403	up
KIAA1598	-1.56541	9.94562	-5.72759	1.99108e-08	1.09722e-07	8.58983	down
ZNF367	1.56512	7.21103	6.37234	5.079e-10	3.66721e-09	12.1494	up
DPYSL3	1.56128	10.7829	9.82144	1.46856e-20	5.12975e-19	35.9332	up
BMP2	1.55976	7.96306	4.77924	2.46729e-06	9.57217e-06	3.94929	up
WEE1	1.5574	8.54689	7.18304	3.30382e-12	3.27309e-11	17.0582	up
SPINT2	-1.55431	8.56212	-10.4415	9.348e-23	4.59106e-21	40.9139	down
ACTL6B	-1.5514	7.16222	-7.4469	5.82725e-13	6.53266e-12	18.7543	down
TUBA4A	-1.54912	9.10725	-8.94682	1.3344e-17	2.95134e-16	29.2325	down
C1R	1.54903	9.40783	4.97844	9.50883e-07	3.957e-06	4.86302	up
CPLX2	-1.54716	7.4673	-8.752	5.75812e-17	1.16326e-15	27.7959	down
STXBP5	-1.54685	5.29295	-11.6188	4.00583e-27	4.56385e-25	50.8314	down
PRDX4	1.54518	10.2659	8.63085	1.41425e-16	2.66735e-15	26.9134	up
LOC100130155	-1.54448	6.46978	-9.51378	1.68638e-19	4.96192e-18	33.5308	down
PLCXD3	-1.54267	6.76228	-9.1098	3.86499e-18	9.36198e-17	30.4505	down
TP53	1.54232	8.12066	8.85651	2.63495e-17	5.62467e-16	28.5639	up
NUF2	1.53641	5.90754	5.03937	7.05826e-07	3.00682e-06	5.14913	up
SHANK3	-1.53261	9.15809	-7.73512	8.31682e-14	1.06521e-12	20.6597	down
SCN2B	-1.53064	7.45297	-9.62534	6.99745e-20	2.16965e-18	34.3964	down
GNAI1	-1.52953	8.84387	-5.69293	2.40389e-08	1.30525e-07	8.40754	down
RAB26	-1.52747	7.82052	-11.0013	8.39796e-25	6.21005e-23	45.559	down
TMEFF1	-1.52732	8.33209	-7.27332	1.83416e-12	1.8997e-11	17.6332	down
KCNQ5	-1.52495	6.1522	-9.15595	2.71418e-18	6.73253e-17	30.798	down
ITPR1	-1.52259	7.20775	-8.8223	3.40558e-17	7.10711e-16	28.3119	down
HLA-B	1.51813	12.4942	9.40131	4.06764e-19	1.13063e-17	32.6646	up
FAM46A	1.5181	7.19305	6.77541	4.39839e-11	3.70873e-10	14.5316	up
PPP3R1	-1.51739	7.24744	-12.1086	5.22456e-29	8.98074e-27	55.1138	down
C8orf4	1.51651	6.64405	4.37681	1.5352e-05	5.18953e-05	2.20558	up
LOC100216479	-1.51591	7.91687	-6.18769	1.49856e-09	9.99854e-09	11.0978	down
PRKX	1.51584	8.26685	7.73401	8.38053e-14	1.07266e-12	20.6522	up
TPRG1L	-1.51507	9.62121	-9.74984	2.60276e-20	8.77861e-19	35.3698	down
DRD1	-1.51479	5.52272	-15.6411	1.85176e-43	3.02392e-40	87.9795	down
CPNE6	-1.5143	7.87079	-10.7397	7.72461e-24	4.82075e-22	43.3712	down
LMNB1	1.51196	7.59163	6.0199	3.91987e-09	2.43544e-08	10.1644	up
ZNF217	1.51156	7.27196	6.52709	2.01265e-10	1.53165e-09	13.05	up
C6orf154	-1.51126	7.17672	-12.299	9.46022e-30	1.83547e-27	56.8006	down
TMEM133	1.51051	7.47427	8.68232	9.66444e-17	1.87629e-15	27.2873	up
PPP1R1B	-1.50928	9.26693	-5.66225	2.83812e-08	1.52414e-07	8.24693	down
NEUROD6	-1.5086	6.64749	-13.6113	5.37732e-35	2.34164e-32	68.7272	down
WNT5A	1.50845	8.15367	7.0191	9.48531e-12	8.77179e-11	16.0282	up
AEBP1	1.50442	9.56229	4.788	2.36759e-06	9.21428e-06	3.98876	up
HS6ST3	-1.50441	6.0325	-11.6626	2.72765e-27	3.23946e-25	51.2106	down
ZDHHC23	-1.5044	7.25471	-7.24903	2.14997e-12	2.19774e-11	17.478	down
SYT5	-1.50421	6.44076	-11.688	2.18151e-27	2.63882e-25	51.4311	down
CPXM1	1.50214	7.81601	6.37048	5.13535e-10	3.70517e-09	12.1386	up
PDXP	-1.50198	9.40372	-9.64794	5.85096e-20	1.83449e-18	34.5725	down
C6orf168	-1.49949	6.38208	-9.31967	7.6762e-19	2.06909e-17	32.0399	down
HOMER1	-1.49942	8.90142	-9.52735	1.51579e-19	4.50052e-18	33.6358	down
S100A11	1.49935	9.47739	5.60593	3.84231e-08	2.02186e-07	7.95406	up
LY96	1.49921	8.3343	4.9559	1.06091e-06	4.37768e-06	4.75796	up
BTN3A2	1.49524	8.08298	7.55355	2.85299e-13	3.33899e-12	19.453	up
DNAJA4	-1.49046	7.65024	-10.6225	2.06709e-23	1.16734e-21	42.401	down
CLIC1	1.48965	10.015	6.14757	1.88948e-09	1.23462e-08	10.8727	up
CDH13	-1.48936	7.78687	-8.7114	7.78874e-17	1.54014e-15	27.4992	down
CD14	1.48913	9.79583	5.19532	3.24817e-07	1.46729e-06	5.89524	up
B4GALT6	-1.48853	7.55918	-8.00448	1.28596e-14	1.84478e-13	22.4885	down
ATP1B1	-1.48733	11.5005	-6.9612	1.37076e-11	1.239e-10	15.6688	down
LRRC3B	-1.48362	7.68794	-5.45618	8.49691e-08	4.23678e-07	7.18756	down
PRKAR1B	-1.4825	8.61472	-10.3175	2.60653e-22	1.21613e-20	39.9035	down
SOAT1	1.48105	7.42019	7.43886	6.14804e-13	6.86087e-12	18.7019	up
CHRM3	-1.47959	6.73324	-10.1642	9.17276e-22	3.9076e-20	38.664	down
ASPA	-1.47914	7.95912	-4.85134	1.75361e-06	6.97323e-06	4.2762	down
SLC8A2	-1.47858	8.82333	-9.97711	4.19642e-21	1.61241e-19	37.1665	down
SSX2IP	-1.47796	8.25722	-9.60168	8.43737e-20	2.57537e-18	34.2123	down
KGFLP2	-1.47714	6.80711	-8.27626	1.86952e-15	3.00534e-14	24.3795	down
VIM	1.47612	10.0257	6.03214	3.65692e-09	2.28074e-08	10.2318	up
FABP3	-1.47593	6.70787	-13.7454	1.52402e-35	7.11063e-33	69.9727	down
SVIP	-1.47365	6.7398	-9.25001	1.31602e-18	3.43391e-17	31.5098	down
ANKRD34A	-1.47318	8.02043	-12.12	4.71846e-29	8.18256e-27	55.2144	down
FAIM2	-1.47156	9.35588	-7.82363	4.5261e-14	6.05416e-13	21.2555	down
CCNA1	-1.47134	6.64149	-14.4796	1.4256e-38	1.21461e-35	76.8627	down
KCNB1	-1.47068	8.85036	-5.50586	6.54252e-08	3.33006e-07	7.43988	down
CNTNAP2	-1.47018	6.62336	-9.19704	1.97958e-18	5.01836e-17	31.1083	down
TAP1	1.46863	9.0548	8.84225	2.93262e-17	6.23294e-16	28.4588	up
PI4KA	-1.4684	9.66159	-9.9032	7.61725e-21	2.83779e-19	36.5795	down
FKBP1B	-1.46739	7.78042	-10.6705	1.38259e-23	8.04394e-22	42.7974	down
KIF4A	1.46505	7.27875	6.14444	1.92383e-09	1.25497e-08	10.8552	up
REEP1	-1.46499	9.52865	-7.79661	5.45281e-14	7.21494e-13	21.0731	down
PPFIA4	-1.46456	7.97617	-7.48064	4.65244e-13	5.31599e-12	18.9746	down
SNX10	-1.46317	9.63311	-5.2487	2.47939e-07	1.14025e-06	6.15521	down
POPDC3	-1.46261	7.3867	-7.40712	7.59173e-13	8.36242e-12	18.4956	down
SPOCK1	-1.46229	10.4324	-5.41094	1.07624e-07	5.27513e-07	6.95951	down
GPRASP2	-1.46209	9.72852	-9.93436	5.92638e-21	2.24629e-19	36.8266	down
RASGRP1	-1.46069	8.38458	-6.07547	2.85739e-09	1.80799e-08	10.4712	down
GRIN1	-1.46069	7.51764	-11.082	4.21173e-25	3.27512e-23	46.2395	down
PXDN	1.46009	8.86035	6.98561	1.17397e-11	1.06901e-10	15.8201	up
GFOD1	-1.45946	9.4189	-9.40193	4.0479e-19	1.12674e-17	32.6694	down
SH2D5	-1.45882	7.50421	-11.8491	5.26125e-28	7.41723e-26	52.8345	down
PHACTR3	-1.45837	9.02136	-4.55974	6.79801e-06	2.45856e-05	2.9811	down
RTN4RL1	-1.45652	6.28007	-12.0891	6.21866e-29	1.04155e-26	54.9419	down
L1CAM	-1.45546	8.0545	-6.82101	3.3111e-11	2.83585e-10	14.8085	down
GPC5	-1.45529	6.91746	-5.65021	3.02868e-08	1.61982e-07	8.18409	down
SLC22A15	-1.4519	7.71347	-7.1175	5.04722e-12	4.87218e-11	16.6443	down
STEAP2	-1.4502	8.27515	-7.10522	5.46291e-12	5.23734e-11	16.567	down
BSCL2	-1.44849	10.1038	-8.85432	2.6786e-17	5.71162e-16	28.5478	down
FGF12	-1.44605	7.43916	-6.81718	3.39104e-11	2.89799e-10	14.7852	down
DPY19L2P2	-1.44545	7.95994	-7.14036	4.35519e-12	4.24387e-11	16.7883	down
YBX1	1.44512	11.9658	11.5805	5.60446e-27	6.06768e-25	50.5001	up
PNMA6A	-1.44358	8.59899	-8.62678	1.45742e-16	2.7356e-15	26.8839	down
CAMK2A	-1.44304	7.87068	-10.4654	7.66881e-23	3.81416e-21	41.109	down
DTL	1.44215	6.95028	5.55445	5.05741e-08	2.61146e-07	7.68854	up
SLIT2	-1.44019	6.91056	-7.13779	4.42812e-12	4.30638e-11	16.7721	down
NDRG4	-1.43991	11.2431	-7.23619	2.33787e-12	2.37743e-11	17.3961	down
BEX1	-1.43928	12.0563	-6.15511	1.80907e-09	1.18643e-08	10.9149	down
CDK5R1	-1.4387	8.01505	-8.00743	1.25967e-14	1.80839e-13	22.5088	down
CAMK1D	-1.43772	8.36762	-8.69993	8.48138e-17	1.66534e-15	27.4156	down
ANKRD29	-1.43726	6.37789	-7.42112	6.91787e-13	7.66323e-12	18.5865	down
ELAVL4	-1.43713	7.96907	-7.43613	6.26077e-13	6.9708e-12	18.6841	down
CAV1	1.43648	9.18366	4.66422	4.21684e-06	1.57878e-05	3.43687	up
GPR37	-1.43355	8.40546	-4.99052	8.96511e-07	3.74266e-06	4.91953	down
FAM49A	-1.43351	8.16988	-11.3505	4.16357e-26	3.88521e-24	48.5218	down
VCAM1	1.43335	8.72758	4.23249	2.86289e-05	9.18786e-05	1.61414	up
MOG	-1.43314	8.70872	-4.31619	1.99875e-05	6.62059e-05	1.95495	down
WDR47	-1.43291	9.91964	-11.0197	7.17684e-25	5.40488e-23	45.7139	down
SAMD12	-1.43146	5.87925	-10.6211	2.09119e-23	1.17756e-21	42.3896	down
TTC7B	-1.43121	9.03927	-10.2578	4.25956e-22	1.92772e-20	39.4197	down
HEY1	1.43103	11.4243	7.66319	1.35868e-13	1.69046e-12	20.1791	up
ID1	1.43062	10.2733	5.62458	3.47647e-08	1.84121e-07	8.05078	up
PPP4R4	-1.43025	5.24723	-11.9073	3.14137e-28	4.73525e-26	53.3434	down
NBPF10	1.42842	10.5221	8.65867	1.15142e-16	2.20129e-15	27.1153	up
SHMT2	1.42377	8.38466	8.14444	4.79013e-15	7.27655e-14	23.4567	up
LGI3	-1.42179	8.72578	-6.92603	1.71236e-11	1.52456e-10	15.4517	down
YPEL4	-1.42132	7.77459	-6.97195	1.28035e-11	1.16157e-10	15.7354	down
ANXA5	1.4211	11.3615	9.003	8.71985e-18	1.98e-16	29.6507	up
TSPYL1	-1.4203	7.1701	-12.5939	6.54531e-31	1.50896e-28	59.4374	down
DNAJC6	-1.42	7.68134	-9.4187	3.55134e-19	9.99885e-18	32.7981	down
MYC	1.41921	9.32729	6.29998	7.78364e-10	5.44549e-09	11.7343	up
DKFZP564O0823	-1.41897	7.7669	-9.57326	1.05593e-19	3.19322e-18	33.9915	down
CALN1	-1.41809	7.05575	-6.60784	1.23325e-10	9.72112e-10	13.527	down
HTR2C	-1.41702	4.81165	-16.0055	5.18961e-45	1.12995e-41	91.5115	down
AACS	-1.41665	8.6609	-11.6929	2.09024e-27	2.54412e-25	51.4732	down
CALCRL	1.415	7.95501	5.77763	1.51442e-08	8.52287e-08	8.85467	up
RAPGEFL1	-1.41494	7.87637	-10.4574	8.18973e-23	4.06294e-21	41.0442	down
TRIM22	1.41472	9.84091	6.36681	5.24809e-10	3.78094e-09	12.1175	up
MCM7	1.41434	9.06603	9.00627	8.50575e-18	1.93587e-16	29.6751	up
LAMB2	1.41101	8.58894	8.31561	1.40889e-15	2.30841e-14	24.657	up
YJEFN3	-1.4108	6.1454	-10.8714	2.53574e-24	1.73742e-22	44.4694	down
PNMAL1	-1.40982	10.6176	-9.44717	2.84291e-19	8.08558e-18	33.017	down
MS4A7	1.4094	8.39242	6.9202	1.77657e-11	1.57885e-10	15.4158	up
SOX4	1.40858	8.30793	7.56929	2.56593e-13	3.03268e-12	19.5568	up
THEMIS	-1.4085	4.67937	-12.6315	4.6509e-31	1.09806e-28	59.7748	down
LOC158696	-1.40701	4.79267	-11.1329	2.72228e-25	2.21352e-23	46.6699	down
DDX39	1.40649	9.85967	9.86468	1.03829e-20	3.74014e-19	36.2745	up
GPR88	-1.40459	6.33497	-6.82729	3.18377e-11	2.73277e-10	14.8467	down
KLHL32	-1.40383	6.24784	-4.90205	1.37581e-06	5.57149e-06	4.50871	down
TNFSF13B	1.40167	8.42582	5.41868	1.03369e-07	5.08823e-07	6.99842	up
VAMP8	1.40122	8.41049	6.11682	2.25495e-09	1.45021e-08	10.701	up
BCL11A	-1.39989	7.59449	-10.2735	3.74375e-22	1.72212e-20	39.5468	down
CALB2	-1.39794	7.25066	-10.0406	2.50956e-21	9.81585e-20	37.6728	down
MAP2K1	-1.3978	10.7208	-11.821	6.74613e-28	9.24456e-26	52.5892	down
CRHBP	-1.39733	6.59796	-12.9042	3.83214e-32	1.07278e-29	62.2396	down
KCNAB2	-1.39533	8.41602	-9.67201	4.83431e-20	1.54038e-18	34.7604	down
PRMT8	-1.39532	6.65584	-11.1942	1.60705e-25	1.3344e-23	47.1897	down
THRB	-1.39222	7.43412	-10.5203	4.85645e-23	2.55273e-21	41.5592	down
BARD1	1.3917	8.62949	8.47363	4.48297e-16	7.83661e-15	25.7808	up
GIMAP2	1.38806	7.02447	6.35509	5.62501e-10	4.03469e-09	12.0501	up
CYFIP2	-1.38708	9.95302	-8.13242	5.21652e-15	7.88757e-14	23.3731	down
GABARAPL1	-1.38648	8.77646	-9.56414	1.13459e-19	3.41002e-18	33.9208	down
RARRES3	1.3844	9.12208	6.35718	5.55579e-10	3.99088e-09	12.0621	up
LONRF2	-1.38424	8.70902	-7.30621	1.47822e-12	1.54905e-11	17.8441	down
RICH2	-1.38212	7.15123	-11.3955	2.81647e-26	2.71879e-24	48.9074	down
NMI	1.38195	8.31747	7.11557	5.11038e-12	4.92345e-11	16.6321	up
VEGFA	1.37928	9.88312	4.04916	6.16241e-05	0.000186644	0.889049	up
ACCN1	-1.37851	7.01555	-12.8864	4.51399e-32	1.21173e-29	62.0778	down
CADPS2	-1.37804	8.23767	-6.47014	2.8351e-10	2.11162e-09	12.7166	down
ID4	1.3779	9.70588	7.07521	6.62467e-12	6.27439e-11	16.3787	up
SLC39A10	-1.3778	10.1898	-10.6387	1.8042e-23	1.02777e-21	42.5351	down
CPVL	1.37773	8.61918	5.85936	9.64607e-09	5.62238e-08	9.29149	up
CPNE5	-1.37696	9.10472	-5.82634	1.15816e-08	6.65942e-08	9.11436	down
LGALS3BP	1.37385	10.5088	7.97535	1.57704e-14	2.23616e-13	22.2885	up
FKBP5	1.37344	9.08936	6.18687	1.50563e-09	1.00321e-08	11.0932	up
RBM11	-1.37301	5.03802	-12.3507	5.93696e-30	1.18715e-27	57.2605	down
RELN	-1.37293	7.81309	-8.34671	1.12584e-15	1.87762e-14	24.8771	down
TBC1D30	-1.37029	6.64405	-10.5503	3.78108e-23	2.01891e-21	41.8059	down
MAP3K9	-1.37009	7.23813	-10.7851	5.26531e-24	3.36088e-22	43.7491	down
HLA-DMA	1.36959	9.55927	6.02513	3.80544e-09	2.3696e-08	10.1932	up
DNM1	-1.36927	8.52486	-9.22903	1.54727e-18	3.99476e-17	31.3506	down
PAIP2B	-1.36925	8.60443	-5.36129	1.39243e-07	6.68939e-07	6.71112	down
TUBB6	1.36885	8.76982	4.52877	7.81836e-06	2.79541e-05	2.84779	up
C11orf41	-1.36883	7.52384	-10.6461	1.6964e-23	9.74857e-22	42.5958	down
CNNM1	-1.36629	7.36467	-9.95748	4.91763e-21	1.88215e-19	37.0103	down
PLOD2	1.36548	9.13588	5.76886	1.58902e-08	8.9171e-08	8.80812	up
LOC100130506	-1.36467	7.71062	-9.91641	6.84888e-21	2.57109e-19	36.6841	down
LINGO1	-1.36387	9.21613	-6.33788	6.22709e-10	4.42605e-09	11.9512	down
GNAL	-1.36383	6.31469	-7.91491	2.40426e-14	3.34854e-13	21.8753	down
SLC1A2	-1.36157	9.45468	-4.83261	1.91701e-06	7.57986e-06	4.19087	down
HAUS1	1.35998	8.08844	8.47436	4.45887e-16	7.80841e-15	25.786	up
PTPRT	-1.35922	8.20489	-7.42353	6.80786e-13	7.54563e-12	18.6022	down
JPH3	-1.35853	7.22423	-8.11569	5.87303e-15	8.80551e-14	23.2568	down
ACTR3B	-1.35761	8.65816	-11.2066	1.44428e-25	1.20949e-23	47.295	down
AKAP5	-1.35716	6.13128	-14.6237	3.57595e-39	3.18519e-36	78.2291	down
GUCY1A3	-1.35696	7.71158	-7.08803	6.10147e-12	5.79846e-11	16.459	down
MST150	1.35601	9.02444	5.2958	1.95007e-07	9.13544e-07	6.38651	up
GPX3	1.35539	10.0688	4.79767	2.26196e-06	8.84675e-06	4.03245	up
APOC1	1.3552	10.4831	8.45292	5.21314e-16	9.04842e-15	25.6326	up
MS4A4A	1.35492	7.75094	6.11535	2.27418e-09	1.46162e-08	10.6928	up
WDR7	-1.35453	9.73573	-11.7652	1.10512e-27	1.42962e-25	52.1021	down
NUPR1	1.3543	9.01158	7.84163	3.99697e-14	5.39054e-13	21.3773	up
C1orf216	-1.35306	9.34916	-12.2876	1.04845e-29	1.97553e-27	56.6991	down
KIAA1853	-1.35235	7.36233	-8.99501	9.26432e-18	2.09393e-16	29.5911	down
FAM125A	1.3522	8.84377	10.6174	2.15748e-23	1.20794e-21	42.3588	up
TRIM47	1.35063	10.492	8.57477	2.13763e-16	3.90391e-15	26.5078	up
MLLT11	-1.35032	11.7922	-8.23923	2.43759e-15	3.86153e-14	24.1192	down
LMO4	-1.34609	8.20427	-10.4879	6.35591e-23	3.21006e-21	41.294	down
FAM129A	1.3452	7.66761	5.14416	4.19888e-07	1.85694e-06	5.64828	up
LUM	1.34423	6.41039	3.05547	0.00239606	0.00525028	-2.51752	up
KCNC1	-1.3437	7.76148	-8.10679	6.25516e-15	9.32138e-14	23.195	down
PYGL	1.34208	8.21014	6.05043	3.29572e-09	2.07063e-08	10.3327	up
C3orf50	1.34193	7.1552	5.48246	7.40133e-08	3.72557e-07	7.3208	up
HAT1	1.34002	9.07315	9.64989	5.76096e-20	1.81207e-18	34.5878	up
RASD2	-1.3393	7.72087	-9.46588	2.45567e-19	7.03528e-18	33.1611	down
STXBP6	-1.33908	6.65947	-8.36725	9.70573e-16	1.63678e-14	25.0227	down
ANGPT2	1.33873	7.0972	5.60666	3.82739e-08	2.01509e-07	7.95782	up
TYROBP	1.3375	9.6311	5.92258	6.78187e-09	4.04313e-08	9.63287	up
METTL7B	1.33734	9.51437	4.69698	3.62391e-06	1.37199e-05	3.58165	up
RP1-177G6.2	-1.33694	7.73386	-4.53831	7.48929e-06	2.68595e-05	2.88878	down
VAMP2	-1.33581	9.7164	-8.13982	4.94963e-15	7.48981e-14	23.4246	down
ANGPTL2	1.33571	8.57875	6.51779	2.1288e-10	1.61439e-09	12.9954	up
LRRC8B	-1.33557	7.15541	-11.5393	8.04263e-27	8.5654e-25	50.1438	down
EID2B	-1.334	6.86452	-10.6125	2.24698e-23	1.24753e-21	42.3188	down
KCNIP4	-1.33293	7.38282	-9.84755	1.1913e-20	4.22147e-19	36.1391	down
IFI35	1.33284	8.19049	7.31809	1.36717e-12	1.44115e-11	17.9205	up
MAP2K4	-1.33196	8.51055	-11.7016	1.93647e-27	2.37169e-25	51.5486	down
LYPD1	1.3315	9.22468	6.14227	1.948e-09	1.26905e-08	10.8431	up
DERA	1.32964	9.10452	10.1745	8.43434e-22	3.63251e-20	38.7467	up
KIF15	1.32954	6.35546	5.70906	2.20232e-08	1.20448e-07	8.49226	up
RBBP8	1.32807	9.25796	8.30215	1.55218e-15	2.52001e-14	24.562	up
RIMS3	-1.32778	8.27786	-8.40903	7.17172e-16	1.22526e-14	25.3196	down
SH3BGRL2	-1.32696	8.70264	-8.3261	1.30635e-15	2.1512e-14	24.7312	down
PLEKHH1	-1.32678	9.19115	-4.47978	9.73875e-06	3.41763e-05	2.63856	down
AMN1	-1.32673	8.73938	-9.97429	4.29309e-21	1.64633e-19	37.1441	down
RND2	1.32637	8.96673	6.74675	5.25373e-11	4.38094e-10	14.3584	up
DBF4	1.32578	7.0264	6.19299	1.45322e-09	9.71923e-09	11.1276	up
STAT4	-1.3238	7.13972	-8.88424	2.13929e-17	4.62e-16	28.7687	down
ROGDI	-1.32361	9.32849	-7.92196	2.2892e-14	3.19521e-13	21.9234	down
PRKCG	-1.32342	7.11492	-13.0626	8.90142e-33	2.81342e-30	63.6811	down
FHL2	-1.32222	8.36915	-6.28479	8.50965e-10	5.9112e-09	11.6476	down
SOSTDC1	-1.32149	5.87758	-9.73273	2.98306e-20	9.9078e-19	35.2356	down
ATP6V1B2	-1.3214	11.6044	-11.2157	1.33518e-25	1.13758e-23	47.3724	down
MELK	1.32117	7.67991	5.76162	1.65332e-08	9.24875e-08	8.76973	up
APLP1	-1.3209	10.9473	-6.56225	1.62702e-10	1.25722e-09	13.2571	down
F2R	1.32078	8.6639	9.44483	2.89552e-19	8.22327e-18	32.999	up
RPL22L1	1.31906	9.48348	7.31248	1.41854e-12	1.49129e-11	17.8844	up
C19orf30	-1.31884	5.49426	-14.0203	1.13487e-36	6.73904e-34	72.5385	down
KCTD16	-1.31857	7.12256	-11.0689	4.71203e-25	3.63531e-23	46.1288	down
PITPNM3	-1.31713	6.21905	-11.1281	2.83586e-25	2.2869e-23	46.6295	down
RAB31	1.31681	11.6908	10.7972	4.75357e-24	3.06418e-22	43.8499	up
ACOT7	-1.31592	8.57654	-10.5416	4.06502e-23	2.15292e-21	41.7345	down
KCNAB1	-1.3125	7.23231	-11.4101	2.47958e-26	2.40544e-24	49.0331	down
KCNK12	-1.31202	6.01383	-8.28232	1.7899e-15	2.88682e-14	24.4222	down
CAMK1G	-1.31123	7.35637	-11.1302	2.78576e-25	2.25578e-23	46.6471	down
TSPYL4	-1.30809	10.7854	-9.71167	3.52739e-20	1.1559e-18	35.0706	down
NFKBIA	1.30782	11.3676	8.82595	3.31384e-17	6.92302e-16	28.3387	up
IRX1	1.30704	6.83499	4.16504	3.80805e-05	0.000119914	1.34397	up
LOC338758	-1.30697	8.94305	-9.20169	1.90996e-18	4.86071e-17	31.1435	down
MFSD6	-1.30667	8.20938	-8.12971	5.31766e-15	8.0096e-14	23.3542	down
FAM73A	-1.30663	7.94723	-9.74664	2.6699e-20	8.97415e-19	35.3447	down
LOC151009	-1.30645	7.05282	-12.5403	1.06574e-30	2.34655e-28	58.9561	down
CACNB3	-1.30533	8.26514	-11.2812	7.58328e-26	6.72407e-24	47.9304	down
TIMP1	1.30501	10.9373	3.04368	0.00248971	0.00542937	-2.5525	up
NOTCH2NL	1.3038	9.69253	11.885	3.82964e-28	5.63037e-26	53.1479	up
KLC2	-1.3034	9.04232	-10.7258	8.68333e-24	5.40186e-22	43.2559	down
HLA-DPA1	1.30308	9.84369	5.23856	2.61035e-07	1.19543e-06	6.10565	up
PTGDS	-1.30224	11.9853	-4.79962	2.24125e-06	8.77687e-06	4.04125	down
CD44	1.30148	7.96376	7.60589	2.00417e-13	2.41982e-12	19.7986	up
KIF3C	-1.30073	9.74235	-9.16828	2.46916e-18	6.18742e-17	30.891	down
MAFB	1.29897	10.4218	7.04826	7.87341e-12	7.37512e-11	16.2101	up
LOC202451	-1.29693	6.88607	-7.50658	3.911e-13	4.52153e-12	19.1444	down
BTN3A3	1.29646	7.34521	7.10621	5.42798e-12	5.21006e-11	16.5732	up
ZNF365	-1.29643	7.3342	-9.20596	1.84826e-18	4.71594e-17	31.1758	down
C1orf226	1.29549	7.57166	6.55137	1.7378e-10	1.33492e-09	13.193	up
IQSEC1	-1.29401	9.24206	-9.89595	8.0752e-21	2.97257e-19	36.522	down
CNTN2	-1.29204	8.37192	-5.29836	1.92463e-07	9.02921e-07	6.39916	down
UNC5A	-1.29174	7.59588	-8.70354	8.25685e-17	1.62451e-15	27.4419	down
KIF11	1.28977	6.45925	5.09541	5.3522e-07	2.32039e-06	5.41496	up
NR4A2	-1.28853	6.88124	-5.79093	1.40772e-08	7.97967e-08	8.9254	down
SNRPG	1.28813	10.8737	12.8955	4.14879e-32	1.12916e-29	62.1612	up
BCL6	1.28613	9.83647	8.86637	2.44687e-17	5.2518e-16	28.6367	up
PREPL	-1.28531	9.04257	-10.3403	2.16056e-22	1.01531e-20	40.0884	down
SPTBN2	-1.28531	7.72347	-8.1018	6.47986e-15	9.63425e-14	23.1604	down
BUB1B	1.28489	7.96606	4.80952	2.13882e-06	8.39421e-06	4.08603	up
WWTR1	1.28407	8.84535	7.2092	2.78724e-12	2.79666e-11	17.2243	up
PPP1R14A	-1.28354	8.46684	-3.77991	0.000180518	0.00049767	-0.122023	down
C9orf24	-1.28324	7.1186	-4.98127	9.37855e-07	3.90527e-06	4.87626	down
BBS7	-1.28094	6.88484	-10.9917	9.11835e-25	6.71741e-23	45.4778	down
IFI44L	1.28068	9.20657	4.01023	7.22562e-05	0.000216107	0.73889	up
WBSCR17	-1.28035	7.56448	-10.6857	1.21657e-23	7.22972e-22	42.9235	down
ANXA1	1.28008	7.82133	4.66532	4.19555e-06	1.57141e-05	3.4417	up
HCLS1	1.27981	9.51203	5.99156	4.60164e-09	2.82765e-08	10.0089	up
NEUROD2	-1.27816	7.63427	-10.1739	8.47209e-22	3.64077e-20	38.7423	down
FN1	1.27752	9.66351	6.55893	1.66006e-10	1.27872e-09	13.2375	up
ANXA2	1.27749	9.16938	5.98177	4.86325e-09	2.9772e-08	9.95528	up
RTN2	-1.27697	8.29935	-10.5048	5.52611e-23	2.85724e-21	41.4319	down
RP3-398D13.1	-1.27568	5.34585	-18.0474	7.91469e-54	3.80463e-50	111.568	down
C5orf30	-1.2749	8.7356	-9.30449	8.63462e-19	2.30209e-17	31.9242	down
EPHA4	-1.27408	8.53801	-6.96106	1.37194e-11	1.23949e-10	15.668	down
PRRT3	-1.27388	7.39636	-11.8239	6.57867e-28	9.07857e-26	52.614	down
PRRT1	-1.27334	7.51422	-11.0606	5.05965e-25	3.88819e-23	46.0586	down
KBTBD11	-1.27202	9.29786	-6.19819	1.41005e-09	9.45629e-09	11.1569	down
TMEM151A	-1.27186	7.52798	-7.18127	3.34186e-12	3.3091e-11	17.047	down
SEC61G	1.27182	11.2373	4.95061	1.08842e-06	4.48269e-06	4.73341	up
EMP3	1.27169	9.38446	3.5233	0.000474883	0.0012037	-1.02525	up
DYNLT3	-1.27	9.73123	-5.02672	7.51051e-07	3.18563e-06	5.08949	down
BDNF	-1.26947	6.24477	-13.5319	1.13132e-34	4.34695e-32	67.9926	down
ENO2	-1.26884	10.9814	-7.62146	1.80358e-13	2.19522e-12	19.9018	down
PAP2D	-1.268	6.97071	-7.20542	2.85674e-12	2.862e-11	17.2002	down
COL1A1	1.26793	8.41924	4.32198	1.94921e-05	6.46854e-05	1.97877	up
NCDN	-1.26707	8.3586	-9.61765	7.43644e-20	2.29849e-18	34.3365	down
C3orf14	-1.26662	9.70854	-5.51383	6.27283e-08	3.19943e-07	7.48053	down
DDR1	1.2643	12.1389	10.7236	8.8475e-24	5.48657e-22	43.2375	up
CLCN4	-1.26395	7.39286	-9.79477	1.81804e-20	6.27223e-19	35.723	down
CLSTN3	-1.26379	8.50837	-10.5462	3.91152e-23	2.07724e-21	41.7724	down
TPX2	1.26199	7.86147	5.30972	1.81584e-07	8.57012e-07	6.45522	up
BEST3	1.2611	6.9731	5.28383	2.07313e-07	9.67032e-07	6.32756	up
CHST1	-1.25845	9.70496	-5.84866	1.02359e-08	5.94231e-08	9.234	down
GLIPR2	1.2575	9.06448	8.66461	1.1019e-16	2.1128e-15	27.1585	up
NAMPT	1.25731	9.51986	4.34443	1.76824e-05	5.91202e-05	2.0713	up
SMC4	1.25457	7.26269	6.85775	2.63122e-11	2.27946e-10	15.0326	up
VIPR1	-1.25367	7.78	-12.6735	3.17131e-31	7.86646e-29	60.1528	down
FA2H	-1.25236	8.08348	-5.24964	2.4675e-07	1.13505e-06	6.15984	down
CSPG4	1.25229	7.19831	5.76081	1.66066e-08	9.2819e-08	8.76544	up
NES	1.25045	9.03775	9.76799	2.2518e-20	7.64754e-19	35.5124	up
TTC9	-1.24922	7.03552	-10.9405	1.41062e-24	1.00154e-22	45.0476	down
CDKL2	-1.24919	7.00151	-11.0183	7.26672e-25	5.43506e-23	45.7016	down
C1S	1.24862	8.87369	4.29749	2.16684e-05	7.12918e-05	1.87831	up
TMEM125	-1.24858	8.436	-6.00474	4.27137e-09	2.63296e-08	10.0811	down
TXNIP	1.24838	11.1364	7.63989	1.59177e-13	1.95809e-12	20.0241	up
NKIRAS1	-1.24828	8.8559	-9.89801	7.94254e-21	2.94219e-19	36.5383	down
KCNH3	-1.24817	8.22255	-9.95238	5.12458e-21	1.95753e-19	36.9697	down
ZBTB20	1.24461	9.77455	9.33191	6.9806e-19	1.88939e-17	32.1334	up
TRIM56	1.24405	8.32259	6.82342	3.26162e-11	2.79837e-10	14.8232	up
NAPB	-1.24354	8.2295	-9.29638	9.19457e-19	2.44473e-17	31.8624	down
ARHGEF6	1.2431	10.4115	9.86372	1.04629e-20	3.76202e-19	36.2669	up
BAI2	-1.24255	9.61756	-9.34068	6.52065e-19	1.7747e-17	32.2004	down
PRKCZ	-1.24204	7.22346	-8.835	3.09659e-17	6.52482e-16	28.4053	down
C1orf162	1.24145	8.22759	6.7194	6.22155e-11	5.12474e-10	14.1936	up
C9orf91	-1.24143	7.64385	-9.89579	8.08522e-21	2.97257e-19	36.5207	down
FAM65B	-1.24133	7.38154	-9.33714	6.70237e-19	1.81911e-17	32.1734	down
UBE2C	1.23963	9.03794	5.56227	4.85115e-08	2.51025e-07	7.72877	up
DGKZ	-1.23882	8.99391	-10.0581	2.17721e-21	8.61913e-20	37.8127	down
PLEKHA1	-1.23803	8.81157	-8.40474	7.39856e-16	1.26071e-14	25.289	down
KLHL26	-1.2359	8.11675	-7.18586	3.24381e-12	3.22178e-11	17.0761	down
NPTN	-1.23587	11.4879	-10.8556	2.89898e-24	1.97251e-22	44.3374	down
LBR	1.23553	10.0359	9.24177	1.40248e-18	3.64496e-17	31.4472	up
GNG5	1.23445	11.1199	7.59463	2.16268e-13	2.58887e-12	19.7241	up
TP53I3	1.23415	8.17869	7.41634	7.14107e-13	7.88374e-12	18.5555	up
PRRT2	-1.23414	8.49265	-7.01781	9.56412e-12	8.83375e-11	16.0201	down
TMEM178	-1.23352	10.072	-5.18237	3.46689e-07	1.55584e-06	5.83254	down
RAD51AP1	1.23338	6.55236	5.6386	3.22407e-08	1.71682e-07	8.12365	up
SLC1A6	-1.23242	6.21554	-7.07333	6.7052e-12	6.33535e-11	16.3669	down
NPC2	1.23225	10.9409	7.64978	1.48842e-13	1.83787e-12	20.0898	up
SLC2A10	1.23216	7.72866	4.16015	3.88716e-05	0.00012217	1.32452	up
FEZF2	-1.23104	5.43089	-14.2584	1.18029e-37	7.97547e-35	74.7744	down
HSPA2	-1.22999	10.3132	-3.98963	7.85645e-05	0.000232807	0.659981	down
KLHL1	-1.22917	4.45837	-20.5533	8.83156e-65	1.73063e-60	136.469	down
CA12	1.22907	8.37952	5.55607	5.01403e-08	2.59111e-07	7.69687	up
CNTNAP1	-1.22771	9.97485	-8.97024	1.11774e-17	2.49925e-16	29.4066	down
SLC16A14	-1.22745	8.69551	-6.01175	4.10515e-09	2.54089e-08	10.1196	down
FOXM1	1.22706	7.55773	5.50495	6.57401e-08	3.34522e-07	7.43524	up
SERPINH1	1.22699	9.05985	5.11881	4.76482e-07	2.08511e-06	5.5267	up
TCEAL7	-1.22587	10.3089	-7.332	1.24749e-12	1.32453e-11	18.01	down
RAB33A	-1.22474	8.4391	-5.29692	1.93889e-07	9.08744e-07	6.39205	down
HLA-DPB1	1.22351	10.7638	5.26135	2.32486e-07	1.07473e-06	6.21718	up
PVALB	-1.22342	6.3113	-5.42268	1.01236e-07	4.99076e-07	7.01854	down
CTXN1	-1.22332	8.84937	-7.87805	3.10606e-14	4.25936e-13	21.6244	down
CDCA7	1.22107	6.85173	7.56395	2.66e-13	3.13766e-12	19.5216	up
TYRP1	-1.21967	4.62307	-10.6709	1.37709e-23	8.04394e-22	42.8014	down
KIF5A	-1.21918	8.72499	-8.14462	4.7841e-15	7.27302e-14	23.4579	down
HSPA12A	-1.21715	7.59122	-10.2253	5.56063e-22	2.4765e-20	39.1571	down
LAMB1	1.21683	7.14792	3.74346	0.000207813	0.00056662	-0.253938	up
IL1RAPL1	-1.21669	7.25963	-8.11204	6.02704e-15	9.00197e-14	23.2315	down
HHATL	-1.21604	8.83474	-3.66758	0.000277587	0.000737872	-0.524719	down
CAPG	1.21563	8.6867	5.55424	5.06306e-08	2.613e-07	7.68747	up
NECAB2	-1.21554	8.29399	-12.8972	4.08463e-32	1.12736e-29	62.1765	down
SLC30A3	-1.21515	8.82654	-13.8035	8.81353e-36	4.42846e-33	70.5136	down
PKP4	-1.21472	8.89647	-6.53375	1.93325e-10	1.47638e-09	13.0892	down
KIAA0101	1.21446	8.33951	7.22966	2.43965e-12	2.47067e-11	17.3544	up
SLC25A22	-1.21439	8.221	-12.2546	1.41031e-29	2.63203e-27	56.4065	down
HMOX1	1.21427	9.3176	4.50689	8.62631e-06	3.05018e-05	2.75408	up
HAS2	1.21376	7.17528	5.52182	6.01316e-08	3.0766e-07	7.52135	up
EDNRA	1.21358	7.53096	5.64085	3.18527e-08	1.698e-07	8.13535	up
JAKMIP3	-1.21084	7.82382	-7.33197	1.24775e-12	1.32453e-11	18.0098	down
PTTG1IP	1.21053	12.3837	12.5039	1.48374e-30	3.16036e-28	58.6294	up
ARPP19	-1.21045	10.7944	-10.7192	9.17923e-24	5.65648e-22	43.2012	down
TMEM183A	-1.20967	8.29383	-11.4276	2.1308e-26	2.09825e-24	49.1826	down
ETV1	1.20931	8.77302	5.53692	5.55076e-08	2.85118e-07	7.59863	up
FXYD1	-1.2093	9.41384	-4.79979	2.23942e-06	8.77149e-06	4.04203	down
PTPRZ1	1.20909	12.606	7.78106	6.06844e-14	7.96318e-13	20.9683	up
RNF135	1.20853	8.43379	5.28771	2.03238e-07	9.49152e-07	6.34668	up
C14orf129	-1.20765	8.87813	-10.6946	1.1286e-23	6.78404e-22	42.9975	down
LRRTM1	-1.20685	7.62276	-9.08291	4.74638e-18	1.13289e-16	30.2485	down
KDELC2	1.20649	8.15977	6.08001	2.78422e-09	1.76454e-08	10.4964	up
PLP1	-1.20513	12.3541	-3.66409	0.000281275	0.000746257	-0.537049	down
GPR177	1.20493	10.1283	7.49274	4.2908e-13	4.93442e-12	19.0537	up
IFI44	1.20466	8.55405	5.97993	4.91381e-09	3.00534e-08	9.94525	up
CYP20A1	1.20356	7.2407	10.7934	4.91018e-24	3.15475e-22	43.8179	up
NNMT	1.20353	7.52748	4.12045	4.589e-05	0.000142147	1.16753	up
P4HB	1.20181	10.411	8.24999	2.25692e-15	3.59273e-14	24.1948	up
KLK6	-1.20123	8.65237	-4.31479	2.01088e-05	6.65965e-05	1.9492	down
GBE1	1.20078	9.43116	6.18116	1.55631e-09	1.03206e-08	11.0611	up
SLC9A6	-1.1983	10.7827	-9.19899	1.95004e-18	4.95628e-17	31.1231	down
NLK	-1.19821	8.52617	-9.0973	4.25246e-18	1.02498e-16	30.3565	down
TMX1	1.1971	9.83671	7.6351	1.64434e-13	2.01895e-12	19.9923	up
SV2C	-1.19698	6.23745	-9.4777	2.23842e-19	6.4792e-18	33.2522	down
MDK	1.1969	8.41631	5.30259	1.88346e-07	8.86578e-07	6.41999	up
OPN3	-1.19671	7.10114	-7.99999	1.32714e-14	1.89829e-13	22.4576	down
HSPB3	-1.19473	6.89454	-11.9406	2.3378e-28	3.57902e-26	53.635	down
C20orf72	1.19371	8.36785	8.22051	2.78675e-15	4.35827e-14	23.9879	up
PMP2	1.19317	12.2338	6.98737	1.16091e-11	1.05761e-10	15.831	up
IGSF8	-1.19316	9.14767	-8.67397	1.02812e-16	1.98298e-15	27.2265	down
AAK1	-1.19246	7.71814	-12.5608	8.85115e-31	1.98992e-28	59.1395	down
SHANK2	-1.19214	6.47101	-9.15709	2.6907e-18	6.68276e-17	30.8065	down
NPTXR	-1.19196	8.00705	-9.92703	6.28734e-21	2.37392e-19	36.7684	down
TAC3	-1.19171	8.55253	-9.44462	2.90026e-19	8.22481e-18	32.9974	down
RYR3	-1.19159	8.1224	-3.59432	0.000365407	0.000947159	-0.781246	down
FAM126B	-1.1901	7.40099	-10.3996	1.32314e-22	6.37057e-21	40.5715	down
IGDCC4	1.19001	9.06554	5.27546	2.1636e-07	1.00541e-06	6.28641	up
RCN1	1.18918	10.1033	8.5766	2.10916e-16	3.8555e-15	26.521	up
ACSL4	-1.18908	7.79846	-9.7483	2.63483e-20	8.87151e-19	35.3577	down
PEG3	-1.18779	8.92382	-6.04215	3.45464e-09	2.16354e-08	10.287	down
SULF2	1.18764	9.83374	5.13667	4.35892e-07	1.92079e-06	5.61231	up
DHCR24	-1.18747	9.41118	-7.07485	6.64006e-12	6.28288e-11	16.3764	down
KIAA0284	-1.18743	9.76833	-9.56881	1.09363e-19	3.29705e-18	33.957	down
ATP2B2	-1.18708	7.38123	-8.64614	1.26325e-16	2.40336e-15	27.0243	down
JAM2	1.18703	10.0949	8.6979	8.60984e-17	1.68718e-15	27.4008	up
NECAP1	-1.18667	10.065	-10.0767	1.8714e-21	7.51475e-20	37.9617	down
STXBP5L	-1.18633	6.15326	-10.7089	1.00084e-23	6.10496e-22	43.1159	down
HSPB1	1.18605	11.2125	5.75193	1.74333e-08	9.70247e-08	8.71842	up
ASS1	-1.18501	8.6671	-6.02505	3.80715e-09	2.36991e-08	10.1927	down
SCIN	1.1845	7.48367	5.3532	1.45188e-07	6.94943e-07	6.67081	up
PSD	-1.18351	7.44093	-8.50949	3.45009e-16	6.1239e-15	26.0378	down
GNAI3	1.18331	8.76567	9.63729	6.36612e-20	1.98964e-18	34.4895	up
GPX7	1.1828	7.76168	6.88412	2.22985e-11	1.94637e-10	15.1941	up
SLC16A4	1.18258	7.80025	6.32527	6.70758e-10	4.74176e-09	11.8789	up
H19	1.18251	7.42574	3.18418	0.00156405	0.00356054	-2.12704	up
LOC440934	-1.18242	5.67947	-13.5998	5.9894e-35	2.4972e-32	68.6208	down
SYT3	-1.18137	7.344	-9.89497	8.13928e-21	2.98684e-19	36.5142	down
FLJ33996	-1.17978	6.82995	-9.24881	1.32829e-18	3.46132e-17	31.5007	down
LSM8	1.17966	8.95191	9.45888	2.594e-19	7.39914e-18	33.1072	up
ADAP1	-1.17783	9.13228	-8.59205	1.8825e-16	3.46055e-15	26.6326	down
CAMTA2	-1.17753	8.5783	-11.5493	7.3647e-27	7.88627e-25	50.2307	down
SPOCD1	1.17725	8.37986	4.4108	1.32231e-05	4.52297e-05	2.3475	up
HLA-A	1.17722	13.0632	10.1494	1.03512e-21	4.37734e-20	38.545	up
MAST1	-1.17698	7.54797	-8.61646	1.57273e-16	2.93238e-15	26.8091	down
COTL1	1.17652	10.0951	7.70534	1.01952e-13	1.28976e-12	20.4603	up
RPLP0	1.17604	13.3872	13.3881	4.339e-34	1.54595e-31	66.6648	up
PNOC	-1.17492	7.09926	-8.6402	1.31986e-16	2.50619e-15	26.9812	down
TUBB2A	-1.17462	12.567	-8.74156	6.22386e-17	1.24706e-15	27.7195	down
BZRAP1	-1.17421	8.89492	-8.09391	6.85166e-15	1.01485e-13	23.1057	down
ANXA2P2	1.17377	10.5633	5.58437	4.3119e-08	2.24961e-07	7.84263	up
HLA-G	1.17368	10.9994	9.39385	4.31124e-19	1.19495e-17	32.6074	up
TRAPPC6B	-1.17191	8.69854	-10.0775	1.85947e-21	7.48215e-20	37.9681	down
ASPHD2	-1.17164	7.68116	-10.5031	5.60133e-23	2.88852e-21	41.4186	down
C3	1.16961	11.582	4.96456	1.01722e-06	4.20983e-06	4.79831	up
ELMO1	-1.1675	9.81434	-5.8049	1.30351e-08	7.43193e-08	8.99987	down
MORC4	1.16731	7.82782	8.77723	4.77041e-17	9.76812e-16	27.9808	up
CCDC80	1.16688	7.48977	8.83438	3.11096e-17	6.54102e-16	28.4008	up
FIGN	1.16673	7.96931	7.07347	6.69924e-12	6.33277e-11	16.3677	up
CDKN2C	1.16607	9.01048	5.55291	5.09883e-08	2.63077e-07	7.68067	up
EMX2	-1.16594	7.9613	-4.16523	3.80511e-05	0.000119841	1.3447	down
NUP37	1.16392	8.53592	8.67765	1.0005e-16	1.93351e-15	27.2533	up
CD55	-1.16379	6.98849	-6.52975	1.98058e-10	1.51017e-09	13.0657	down
KCNMA1	-1.16153	7.41923	-9.59424	8.94811e-20	2.72278e-18	34.1544	down
KCNH8	-1.16121	6.81825	-5.18993	3.33755e-07	1.50489e-06	5.86912	down
DCLK1	-1.16052	9.1668	-6.31503	7.12443e-10	5.01382e-09	11.8203	down
KIF14	1.15921	6.02039	4.83064	1.93508e-06	7.64357e-06	4.18188	up
KIAA0513	-1.15909	7.40151	-11.6258	3.76703e-27	4.31688e-25	50.8921	down
PPP3CA	-1.15804	10.6839	-8.8284	3.25342e-17	6.81132e-16	28.3568	down
CRH	-1.15799	6.16221	-12.0063	1.30275e-28	2.0755e-26	54.2121	down
MAP7	-1.15797	8.06974	-5.82686	1.15482e-08	6.64216e-08	9.11716	down
RPRML	-1.15742	6.25159	-8.23046	2.59544e-15	4.08845e-14	24.0577	down
RBM28	1.15684	8.92397	10.0603	2.13874e-21	8.51845e-20	37.8302	up
TMEM59L	-1.15581	9.38229	-8.89775	1.93235e-17	4.18876e-16	28.8687	down
AMIGO1	-1.1552	8.34211	-9.62717	6.89678e-20	2.14523e-18	34.4107	down
ZDBF2	-1.15502	6.80782	-7.49685	4.17454e-13	4.81202e-12	19.0806	down
MCM5	1.15499	7.99191	8.15842	4.33739e-15	6.62992e-14	23.554	up
GINS1	1.1545	7.80008	5.06891	6.10233e-07	2.62527e-06	5.28892	up
CTNNA2	-1.15443	9.55515	-5.48288	7.3852e-08	3.71936e-07	7.32291	down
MCM2	1.15436	8.79208	5.80032	1.33683e-08	7.60865e-08	8.97543	up
AASS	1.15408	7.40854	8.96461	1.16646e-17	2.60341e-16	29.3647	up
SHD	1.15359	8.68172	3.79617	0.000169467	0.000469582	-0.0627944	up
TNFRSF19	1.15245	7.15932	6.55413	1.70899e-10	1.31434e-09	13.2093	up
RIMS1	-1.15244	6.55918	-10.1129	1.39451e-21	5.7896e-20	38.2514	down
BBOX1	1.15238	9.5377	4.55271	7.01783e-06	2.53122e-05	2.95076	up
DNALI1	1.15155	8.19889	6.45313	3.13919e-10	2.32925e-09	12.6174	up
IRF7	1.15141	8.09685	6.59214	1.35694e-10	1.06192e-09	13.4339	up
EGR4	-1.15095	6.47859	-8.38547	8.50719e-16	1.4421e-14	25.152	down
TCEAL2	-1.15067	10.5214	-3.92383	0.000102403	0.000296512	0.410419	down
SIDT1	-1.15063	6.49352	-6.77453	4.42226e-11	3.72715e-10	14.5264	down
USP3	1.15043	8.75434	9.47532	2.28051e-19	6.57189e-18	33.2339	up
SV2A	-1.14961	10.2602	-8.1426	4.85314e-15	7.36084e-14	23.4439	down
APBA1	-1.14842	8.09479	-9.52891	1.49729e-19	4.45234e-18	33.6479	down
PKIA	-1.1484	8.99669	-6.03767	3.54392e-09	2.2145e-08	10.2622	down
IGFBP7	1.14836	10.2517	9.09407	4.35875e-18	1.04931e-16	30.3323	up
SDR16C5	-1.14671	4.98771	-13.9299	2.67128e-36	1.49561e-33	71.6928	down
C10orf35	-1.14617	8.02841	-10.7621	6.3913e-24	4.02453e-22	43.558	down
MAPK9	-1.14533	8.90736	-12.1257	4.48267e-29	7.84306e-27	55.265	down
KCNJ3	-1.14435	5.55092	-11.5902	5.15126e-27	5.63934e-25	50.5833	down
EFEMP1	1.14234	8.57401	5.35675	1.42551e-07	6.82988e-07	6.68848	up
TMEM90B	-1.14218	8.86677	-6.96701	1.32119e-11	1.19584e-10	15.7048	down
DYNC1I1	-1.14173	7.12153	-9.85674	1.10659e-20	3.94269e-19	36.2118	down
ODC1	1.13987	10.8803	7.14549	4.21329e-12	4.11994e-11	16.8206	up
CDS1	-1.1398	6.9416	-8.22341	2.72946e-15	4.27892e-14	24.0083	down
CORO6	-1.13904	7.06462	-6.50626	2.28187e-10	1.72247e-09	12.9278	down
PPP1R13B	-1.13895	7.58957	-9.79071	1.87807e-20	6.45661e-19	35.691	down
SERPINE1	1.13844	7.92956	4.28004	2.33597e-05	7.64328e-05	1.807	up
MCTP1	-1.13828	6.62474	-8.95099	1.29304e-17	2.86633e-16	29.2634	down
SOD2	1.13783	8.25872	4.4749	9.95275e-06	3.48711e-05	2.61786	up
INPP5A	-1.13738	8.21788	-8.98212	1.02155e-17	2.29568e-16	29.4951	down
UNC13A	-1.13652	8.21802	-8.88935	2.05854e-17	4.45737e-16	28.8065	down
SGEF	1.13624	8.32026	7.02392	9.19792e-12	8.53421e-11	16.0583	up
EVI2A	-1.13549	9.49057	-4.29649	2.17624e-05	7.15651e-05	1.8742	down
MAP1LC3A	-1.13518	9.33256	-9.26228	1.19704e-18	3.13181e-17	31.603	down
NMNAT2	-1.13449	7.73483	-7.82207	4.57523e-14	6.1157e-13	21.245	down
TUSC3	-1.13338	7.30399	-6.61288	1.19592e-10	9.44969e-10	13.5569	down
PLD3	-1.13298	10.1082	-8.07845	7.64187e-15	1.12679e-13	22.9987	down
FIBIN	1.13098	9.40672	5.4154	1.05153e-07	5.16435e-07	6.98192	up
PPP1R14C	-1.13073	7.78471	-7.58375	2.32755e-13	2.76596e-12	19.6522	down
SELM	-1.1291	8.96085	-5.15871	3.904e-07	1.73554e-06	5.71831	down
HERC5	1.12877	7.99386	5.40146	1.13066e-07	5.5143e-07	6.91193	up
CNN3	1.12855	11.3764	8.05025	9.32318e-15	1.36647e-13	22.8038	up
DBI	1.12846	12.8235	9.79704	1.78535e-20	6.17032e-19	35.7409	up
CNP	-1.12827	10.4418	-5.94953	5.83089e-09	3.5277e-08	9.77933	down
ABCA1	1.12784	8.10515	10.7086	1.00316e-23	6.10496e-22	43.1136	up
DDX25	-1.12697	8.56299	-6.32885	6.56749e-10	4.64776e-09	11.8994	down
SOX9	1.12647	11.5451	6.03983	3.50052e-09	2.19017e-08	10.2742	up
CYB5R2	-1.12591	7.36167	-5.72281	2.04361e-08	1.12459e-07	8.56463	down
FBXO5	1.12549	7.27877	6.11227	2.31462e-09	1.48503e-08	10.6756	up
C21orf131	-1.12512	6.19865	-6.2045	1.35935e-09	9.14758e-09	11.1925	down
OPRK1	-1.12452	5.57675	-11.6123	4.24102e-27	4.77627e-25	50.7752	down
PGM2L1	-1.12444	8.76426	-7.69867	1.06701e-13	1.34551e-12	20.4157	down
AIFM3	-1.12382	7.70497	-7.11726	5.05522e-12	4.87751e-11	16.6427	down
SLC2A3	-1.12359	8.65394	-5.67286	2.68003e-08	1.44359e-07	8.30236	down
PPFIA3	-1.12295	8.06836	-10.4478	8.8744e-23	4.38042e-21	40.9651	down
STMN4	-1.12239	9.25692	-7.11544	5.11498e-12	4.92547e-11	16.6312	down
ZMAT4	-1.12229	8.03801	-10.2546	4.37321e-22	1.96554e-20	39.3937	down
RASAL1	-1.12227	7.51755	-14.2924	8.53258e-38	5.97159e-35	75.095	down
SEC11A	1.12199	11.0224	11.3391	4.59519e-26	4.24752e-24	48.4245	up
LMO3	-1.12173	6.54055	-8.33598	1.21649e-15	2.01848e-14	24.8011	down
TCF7L1	1.1216	8.42081	6.9954	1.10312e-11	1.00636e-10	15.8808	up
LDB2	-1.12091	7.72814	-9.78641	1.94374e-20	6.67066e-19	35.6572	down
NNAT	-1.12089	8.84054	-6.51018	2.22862e-10	1.68423e-09	12.9508	down
CSTA	1.12074	6.70163	4.70869	3.43202e-06	1.30742e-05	3.63365	up
RAB11FIP4	-1.12029	6.96013	-9.1387	3.09805e-18	7.58868e-17	30.6679	down
HPCAL1	-1.11933	9.38336	-8.5568	2.43937e-16	4.41474e-15	26.3781	down
SPPL2A	1.11929	8.81162	7.1894	3.17002e-12	3.15969e-11	17.0986	up
CLCA4	-1.11925	5.62901	-5.38792	1.21303e-07	5.88086e-07	6.84412	down
LIFR	1.11791	8.79033	5.20871	3.03593e-07	1.37841e-06	5.96027	up
NEDD1	1.11761	7.62497	9.29046	9.62623e-19	2.54569e-17	31.8173	up
CCDC92	-1.11741	10.4595	-9.60565	8.1767e-20	2.5036e-18	34.2431	down
SOX2	1.11681	9.6703	9.49155	2.00809e-19	5.85355e-18	33.3591	up
TPD52L1	-1.11638	8.87103	-4.45372	1.09363e-05	3.79977e-05	2.52815	down
LAMC1	1.11617	9.1717	6.39256	4.50467e-10	3.27667e-09	12.2661	up
FLJ10357	1.11603	8.70971	11.0242	6.90487e-25	5.22424e-23	45.752	up
CNTN1	-1.11561	8.92149	-3.7859	0.000176376	0.000487141	-0.10026	down
ENPP5	-1.11559	7.34667	-3.91051	0.000108001	0.000311278	0.360354	down
SLC26A4	-1.11546	4.96833	-13.3937	4.11479e-34	1.49321e-31	66.7172	down
CEP55	1.11538	5.8348	4.58015	6.19708e-06	2.25428e-05	3.06937	up
PPL	-1.11538	6.92081	-7.05634	7.47636e-12	7.00989e-11	16.2606	down
GNB2L1	1.11514	10.0518	11.0194	7.19879e-25	5.40488e-23	45.7109	up
HPS5	1.11483	7.88268	10.0779	1.85284e-21	7.47082e-20	37.9716	up
KIAA1949	1.1148	9.90426	8.31325	1.43303e-15	2.34014e-14	24.6403	up
HSD17B6	-1.11422	6.88662	-5.28368	2.07469e-07	9.6753e-07	6.32683	down
RICS	-1.11327	7.84771	-7.81943	4.65925e-14	6.21952e-13	21.2271	down
RPN2	1.11318	11.3114	9.89748	7.97639e-21	2.94916e-19	36.5341	up
CNGA3	1.11302	7.28911	4.31268	2.02926e-05	6.716e-05	1.94056	up
CDK5	-1.11224	9.10543	-11.4479	1.78449e-26	1.7661e-24	49.3576	down
C7orf68	1.11201	9.39297	4.44956	1.11402e-05	3.86446e-05	2.51057	up
TTK	1.112	6.28392	4.47552	9.92536e-06	3.47876e-05	2.62048	up
CXCL14	-1.1104	8.1486	-4.26766	2.46342e-05	8.01082e-05	1.75661	down
C6orf114	-1.10978	5.24386	-11.5255	9.07151e-27	9.50616e-25	50.025	down
HSPH1	-1.10966	9.73002	-8.62461	1.48094e-16	2.77707e-15	26.8682	down
CYP26B1	-1.10919	6.81379	-10.6796	1.28043e-23	7.55765e-22	42.8731	down
ZFP36L2	1.10829	8.74716	8.33705	1.20714e-15	2.00467e-14	24.8087	up
GORAB	1.10805	8.17145	8.3192	1.37285e-15	2.25501e-14	24.6824	up
HMGN1	1.10696	11.4914	10.0553	2.22782e-21	8.80168e-20	37.7901	up
ST6GAL2	-1.10592	6.82705	-4.53767	7.51127e-06	2.69284e-05	2.88598	down
EMP1	1.1057	8.27251	5.27101	2.21322e-07	1.02652e-06	6.26458	up
C5AR1	1.10562	8.11708	4.19277	3.38817e-05	0.000107626	1.45456	up
LIN7B	-1.10496	7.50675	-10.9635	1.15975e-24	8.32474e-23	45.2407	down
UCHL1	-1.10441	9.54261	-8.86476	2.47664e-17	5.30407e-16	28.6248	down
RNASE6	1.10378	8.13774	5.61602	3.64008e-08	1.92215e-07	8.00632	up
THY1	-1.10356	10.1886	-7.34081	1.17719e-12	1.25439e-11	18.0667	down
FGF9	-1.10299	6.12127	-6.82969	3.13641e-11	2.6933e-10	14.8614	down
RAB40B	-1.10277	9.10257	-6.55112	1.74049e-10	1.33647e-09	13.1915	down
ANO5	-1.10239	6.99713	-6.65569	9.2054e-11	7.40513e-10	13.8118	down
NME4	1.10233	10.1353	11.236	1.12087e-25	9.71886e-24	47.545	up
ZNF300	1.10164	8.37395	6.34559	5.94998e-10	4.24293e-09	11.9954	up
ProSAPiP1	-1.10099	9.82167	-8.59479	1.8449e-16	3.40101e-15	26.6524	down
TPPP	-1.10056	7.55193	-7.22985	2.43661e-12	2.46887e-11	17.3557	down
ME1	-1.10025	6.91479	-6.57313	1.52307e-10	1.18156e-09	13.3214	down
FBLL1	-1.1001	8.52033	-6.13385	2.04473e-09	1.32722e-08	10.796	down
APOE	1.0999	12.1423	7.01006	1.0048e-11	9.22688e-11	15.972	up
CAMK2G	-1.09951	9.15883	-6.98275	1.19553e-11	1.08813e-10	15.8023	down
EDNRB	1.09892	10.0247	4.25923	2.55395e-05	8.275e-05	1.72239	up
ASPHD1	-1.09832	9.1624	-7.34027	1.18139e-12	1.25749e-11	18.0632	down
SNIP	-1.09798	7.69068	-8.23881	2.44486e-15	3.86992e-14	24.1163	down
TSPAN7	-1.09792	11.6704	-6.25141	1.03446e-09	7.07056e-09	11.4578	down
WFDC1	-1.09779	8.23876	-7.26018	1.99881e-12	2.05935e-11	17.5492	down
C21orf62	1.09628	7.95484	5.60152	3.93404e-08	2.06403e-07	7.93126	up
MSN	1.09612	10.8422	4.5381	7.49659e-06	2.68807e-05	2.88785	up
RFX4	1.09599	7.61083	7.18702	3.21954e-12	3.20417e-11	17.0834	up
KCNA1	-1.09467	7.05903	-9.66782	4.9975e-20	1.58721e-18	34.7277	down
CXCL16	1.09463	9.28443	7.6929	1.10985e-13	1.39504e-12	20.3771	up
TIMP3	1.09445	10.0233	6.70576	6.76753e-11	5.55579e-10	14.1116	up
SLC7A14	-1.0938	7.20962	-8.46576	4.7477e-16	8.27722e-15	25.7244	down
FLRT2	-1.09343	7.32919	-8.13057	5.28542e-15	7.97944e-14	23.3602	down
YWHAG	-1.09321	12.5245	-10.5763	3.04363e-23	1.65216e-21	42.0197	down
PPP2R2C	-1.09316	6.95271	-9.14011	3.06473e-18	7.51644e-17	30.6786	down
CCDC3	-1.09067	9.49873	-7.35279	1.08773e-12	1.1654e-11	18.144	down
MT1X	1.08949	12.5326	7.22172	2.56907e-12	2.59235e-11	17.3039	up
RAB3B	-1.08849	6.51375	-12.1045	5.4191e-29	9.23415e-27	55.0778	down
CLEC2L	-1.08843	7.84788	-10.3484	2.0201e-22	9.56182e-21	40.1546	down
RECQL	1.08829	8.0039	7.61535	1.87979e-13	2.27807e-12	19.8613	up
NPL	1.08575	8.09929	6.65576	9.20148e-11	7.40502e-10	13.8123	up
CKLF	1.08439	8.21611	8.66248	1.11938e-16	2.14422e-15	27.143	up
STK17A	1.08301	7.98029	6.8731	2.38961e-11	2.08027e-10	15.1266	up
FCGRT	1.08199	9.73951	8.32894	1.27983e-15	2.11641e-14	24.7513	up
NEDD4	1.0806	7.91279	8.15252	4.52318e-15	6.89777e-14	23.5129	up
TNFRSF1A	1.08014	9.61883	5.91668	7.00954e-09	4.16998e-08	9.60087	up
LAP3	1.07835	10.5869	6.8026	3.71376e-11	3.1655e-10	14.6966	up
KIT	-1.07794	8.03597	-4.79039	2.34107e-06	9.13366e-06	3.99954	down
CDC20	1.07706	7.03331	4.11519	4.69057e-05	0.000144979	1.14684	up
SLC35F3	-1.07661	5.05812	-12.2375	1.64455e-29	3.04025e-27	56.2548	down
NTSR2	-1.0761	8.29905	-3.89688	0.000114024	0.000327099	0.309312	down
CBX7	-1.07607	9.68142	-6.43972	3.40129e-10	2.51516e-09	12.5394	down
FREM2	1.07571	6.38088	3.20415	0.00146202	0.00335046	-2.06508	up
PALM	-1.07539	9.72631	-7.69328	1.10699e-13	1.39234e-12	20.3797	down
NIPSNAP3B	-1.07533	5.58126	-10.8147	4.10034e-24	2.69631e-22	43.9956	down
LSM5	1.07429	8.09234	7.07495	6.6356e-12	6.2817e-11	16.3771	up
RASL10A	-1.0737	9.10831	-4.08814	5.24777e-05	0.000160907	1.04076	down
SEC61A1	1.07364	9.74888	7.96157	1.73658e-14	2.45173e-13	22.1941	up
ENPP4	-1.07346	8.29574	-4.51928	8.15931e-06	2.9055e-05	2.80711	down
PRC1	1.0734	7.99509	3.85033	0.00013709	0.000387036	0.136185	up
CP	1.07338	6.99223	4.71656	3.3087e-06	1.26216e-05	3.66863	up
HMGCLL1	-1.07217	5.44511	-10.6566	1.55314e-23	8.97795e-22	42.6828	down
S100A10	1.07175	8.83898	5.71228	2.16408e-08	1.18489e-07	8.50921	up
SRD5A1	-1.07145	7.31665	-10.8077	4.35097e-24	2.82323e-22	43.9371	down
GDAP1	-1.0714	8.83677	-7.60944	1.95651e-13	2.36519e-12	19.8222	down
KCNJ9	-1.07108	6.26973	-10.6321	1.90667e-23	1.08299e-21	42.4806	down
GLIS2	1.07094	9.29715	8.02979	1.07662e-14	1.56626e-13	22.6627	up
DLGAP5	1.07038	6.37474	4.34638	1.75328e-05	5.86601e-05	2.07937	up
MPPED1	-1.06926	7.35174	-11.4542	1.68928e-26	1.68036e-24	49.4116	down
LAPTM5	1.06891	11.0201	5.94296	6.04996e-09	3.64336e-08	9.74358	up
PCDH19	-1.06782	8.69875	-7.86112	3.49281e-14	4.75644e-13	21.5094	down
P2RY12	-1.06768	8.45279	-3.31711	0.000991854	0.00235846	-1.70774	down
CHN2	-1.06713	7.72119	-7.08898	6.06397e-12	5.76563e-11	16.465	down
DDHD2	-1.06687	9.33801	-8.52991	2.97112e-16	5.33658e-15	26.1845	down
RERGL	-1.06658	5.58376	-7.60017	2.0831e-13	2.50278e-12	19.7608	down
NUP107	1.0665	9.08002	6.2942	8.05269e-10	5.61768e-09	11.7012	up
GPR56	1.06618	10.9259	7.84773	3.83174e-14	5.1784e-13	21.4187	up
TRIM73	1.06613	7.60508	7.11862	5.01101e-12	4.842e-11	16.6513	up
ST8SIA3	-1.06522	6.49087	-7.781	6.07113e-14	7.96318e-13	20.9679	down
KIAA2022	-1.06166	6.42642	-7.13279	4.57343e-12	4.44328e-11	16.7405	down
FOXQ1	-1.06162	7.81881	-7.96503	1.69506e-14	2.39657e-13	22.2178	down
LIMA1	1.06109	7.78493	8.44006	5.72427e-16	9.88307e-15	25.5408	up
LOC441242	1.06073	7.52524	6.35075	5.77131e-10	4.12754e-09	12.0251	up
WDR17	-1.06068	6.21693	-8.08985	7.05089e-15	1.04279e-13	23.0776	down
INPPL1	1.06065	9.40411	10.2697	3.86158e-22	1.77216e-20	39.5163	up
FAM60A	1.06052	7.53383	7.04469	8.0552e-12	7.531e-11	16.1878	up
GRM5	-1.06034	6.94789	-8.66957	1.06216e-16	2.0406e-15	27.1946	down
LOX	1.06008	6.07967	3.49289	0.000530596	0.00133285	-1.12836	up
ELTD1	1.05985	6.98806	4.84829	1.77931e-06	7.07247e-06	4.26226	up
MCM3	1.05984	9.29149	7.98875	1.43593e-14	2.04346e-13	22.3804	up
C14orf162	-1.05936	6.3616	-11.6645	2.68379e-27	3.2068e-25	51.2266	down
TACC3	1.0582	7.1315	5.36039	1.39892e-07	6.71726e-07	6.70664	up
FBXO41	-1.05819	7.42813	-10.8415	3.26677e-24	2.19985e-22	44.2197	down
PALLD	1.05786	8.29755	9.04586	6.29512e-18	1.46507e-16	29.9709	up
DLX1	-1.05749	7.15048	-7.15266	4.02225e-12	3.94495e-11	16.866	down
LARP6	-1.05733	9.57348	-5.84497	1.04475e-08	6.05706e-08	9.21418	down
CTHRC1	1.05664	7.92179	2.63482	0.00874177	0.0167863	-3.68581	up
LRP10	1.05641	8.97124	9.9439	5.48751e-21	2.08398e-19	36.9024	up
FBXL2	-1.0563	8.53661	-9.05677	5.79323e-18	1.35957e-16	30.0526	down
S100A4	1.05574	8.70491	4.11806	4.63492e-05	0.000143394	1.15812	up
EPHA5	-1.05551	5.91883	-12.1812	2.72584e-29	4.9005e-27	55.756	down
CAMK4	-1.05473	5.46534	-11.2252	1.23016e-25	1.05267e-23	47.4532	down
PDIA4	1.05411	8.92057	7.81087	4.94267e-14	6.57993e-13	21.1693	up
ERI1	1.05315	6.6706	6.82027	3.32632e-11	2.84764e-10	14.804	up
TPST1	1.05312	9.31719	7.07141	6.78802e-12	6.40742e-11	16.3549	up
ZC3HAV1	1.05211	8.66302	10.5004	5.72797e-23	2.93836e-21	41.3965	up
CD93	1.05193	8.58003	5.35846	1.41294e-07	6.77964e-07	6.69702	up
GPR158	-1.05162	9.5246	-5.06626	6.18264e-07	2.65749e-06	5.27636	down
LPHN2	-1.05142	8.10453	-4.25126	2.64252e-05	8.53798e-05	1.69006	down
DDX60	1.05098	7.7194	5.94173	6.09187e-09	3.66747e-08	9.73688	up
CLSTN1	-1.04881	11.5237	-10.1922	7.29256e-22	3.18274e-20	38.89	down
MS4A6A	1.04874	8.50371	6.19466	1.43922e-09	9.63546e-09	11.137	up
ARPC1B	1.04866	9.87364	5.94612	5.94347e-09	3.58695e-08	9.76079	up
ZNF25	-1.04857	8.34976	-7.07123	6.79604e-12	6.4119e-11	16.3537	down
PRKACB	-1.04852	9.84446	-8.00087	1.31901e-14	1.88943e-13	22.4637	down
LHFPL3	1.0477	10.0312	2.52451	0.0119677	0.0222146	-3.96459	up
HLA-F	1.04666	9.72499	7.9254	2.23494e-14	3.12828e-13	21.9469	up
NID1	1.04658	8.19129	7.85178	3.72605e-14	5.04601e-13	21.4461	up
LOC389895	-1.04655	6.39335	-7.5369	3.19099e-13	3.72428e-12	19.3435	down
PL-5283	1.04649	9.37321	9.21032	1.78725e-18	4.57816e-17	31.2088	up
CD63	1.0462	12.6059	9.60521	8.20481e-20	2.50829e-18	34.2398	up
PCDHB7	1.0453	7.58706	3.85209	0.000136143	0.000384751	0.142694	up
OPTN	-1.04497	9.58818	-7.45271	5.60602e-13	6.30629e-12	18.7922	down
SYTL4	1.04479	7.50495	7.6926	1.11208e-13	1.39695e-12	20.3752	up
BCL2L2	-1.04455	8.3446	-8.93661	1.44143e-17	3.17731e-16	29.1567	down
LOC729993	-1.04388	7.55286	-7.98309	1.49392e-14	2.12445e-13	22.3416	down
TTC9B	-1.04382	7.67406	-9.47602	2.26811e-19	6.55262e-18	33.2392	down
LRRC2	-1.0438	5.86752	-5.30882	1.82423e-07	8.60557e-07	6.45078	down
BEX4	-1.0432	10.6954	-6.6864	7.62418e-11	6.22811e-10	13.9955	down
ZWINT	1.04239	8.64246	4.59124	5.89201e-06	2.15009e-05	3.11753	up
LDOC1	-1.04221	10.0459	-6.9977	1.08708e-11	9.92659e-11	15.8951	down
LOC100128081	-1.04204	5.00519	-14.0555	8.12805e-37	4.97742e-34	72.8682	down
ATP10D	1.0415	8.29914	7.40497	7.70071e-13	8.46344e-12	18.4817	up
MLF1IP	1.04065	6.98954	6.09435	2.56495e-09	1.63297e-08	10.576	up
LSM7	1.04029	10.285	7.82952	4.34584e-14	5.82896e-13	21.2953	up
IL10RB	1.03914	8.48466	8.89911	1.9127e-17	4.15075e-16	28.8787	up
GPR137C	-1.03889	6.81448	-5.97728	4.98788e-09	3.04684e-08	9.93074	down
KLHDC8A	1.03867	9.5339	5.08479	5.64164e-07	2.43778e-06	5.36434	up
FREM3	-1.03824	5.2	-4.05026	6.13461e-05	0.000185888	0.893316	down
IFI30	1.03822	10.0445	5.11682	4.81217e-07	2.10443e-06	5.51719	up
ADCY1	-1.0373	7.74485	-9.24231	1.39659e-18	3.63446e-17	31.4513	down
LOC401220	-1.03715	6.22072	-13.6529	3.63616e-35	1.65708e-32	69.1137	down
HIF1A	1.03691	12.1155	10.7905	5.03167e-24	3.22224e-22	43.7938	up
SYNJ1	-1.03651	6.99057	-10.3643	1.77101e-22	8.46458e-21	40.2843	down
SLC6A15	-1.03647	6.03441	-10.4165	1.14992e-22	5.5639e-21	40.7098	down
HOXC6	1.03638	7.42103	4.07924	5.44448e-05	0.000166339	1.006	up
ROMO1	1.03532	8.97998	9.86285	1.05366e-20	3.78159e-19	36.26	up
MAPRE1	1.0353	10.4134	9.9959	3.60468e-21	1.39599e-19	37.3162	up
SERPING1	1.03528	9.39549	3.54196	0.000443479	0.00113098	-0.961598	up
ATP6V1A	-1.03513	10.3769	-7.48531	4.50948e-13	5.17073e-12	19.0051	down
GPX8	1.03489	5.9365	4.29407	2.19903e-05	7.22781e-05	1.86431	up
NAGPA	-1.0342	8.83688	-9.67268	4.80843e-20	1.53713e-18	34.7656	down
EIF4EBP1	1.03395	8.57191	8.03787	1.01715e-14	1.48414e-13	22.7184	up
TYRO3	-1.03356	8.93706	-8.81641	3.55918e-17	7.41975e-16	28.2685	down
LRRTM2	-1.03323	9.30536	-4.99149	8.92294e-07	3.72708e-06	4.92405	down
TAGLN2	1.03181	9.86126	4.73416	3.04793e-06	1.1686e-05	3.74712	up
SAMD9	1.03065	6.89821	5.6279	3.41506e-08	1.81065e-07	8.06801	up
PFN1	1.03047	11.9304	8.61286	1.61501e-16	3.00835e-15	26.7831	up
LOC389023	-1.03017	6.92286	-8.19709	3.29369e-15	5.10223e-14	23.824	down
SLC6A1	-1.03015	10.6229	-4.19746	3.32167e-05	0.000105565	1.47334	down
ISG15	1.03012	10.226	3.77284	0.000185537	0.000509927	-0.147723	up
N4BP2	1.02979	6.72041	8.31875	1.37737e-15	2.26055e-14	24.6792	up
JPH1	-1.02953	6.066	-10.2876	3.33396e-22	1.54085e-20	39.661	down
NELL1	-1.0291	6.28962	-10.7193	9.17222e-24	5.65648e-22	43.2019	down
PPP1R1A	-1.02862	7.28547	-5.30177	1.89133e-07	8.89857e-07	6.41598	down
TMEM144	-1.02829	7.0902	-4.49487	9.10362e-06	3.21142e-05	2.70278	down
LOC285758	1.02813	6.867	4.92842	1.21172e-06	4.95408e-06	4.63048	up
CAMK2N1	-1.02807	9.67458	-5.66572	2.78546e-08	1.4975e-07	8.26505	down
GOLSYN	-1.02747	9.99111	-5.07863	5.81605e-07	2.50817e-06	5.33509	down
NRXN1	-1.02734	7.51853	-5.60799	3.80006e-08	2.00339e-07	7.96475	down
MBP	-1.02691	8.55281	-5.37635	1.28804e-07	6.21683e-07	6.78626	down
NOV	-1.0252	7.49029	-7.69341	1.10596e-13	1.39193e-12	20.3806	down
NR3C2	-1.02518	8.3299	-5.00793	8.2347e-07	3.46915e-06	5.0011	down
SAMD9L	1.02504	7.40548	5.92871	6.55306e-09	3.91625e-08	9.66614	up
KIAA1033	1.0237	8.98132	7.13963	4.37567e-12	4.25959e-11	16.7837	up
LOC100189589	-1.0228	4.61959	-13.416	3.34231e-34	1.23577e-31	66.9226	down
WNT10B	-1.02266	8.29948	-9.93341	5.97175e-21	2.25912e-19	36.8191	down
PLEKHA4	1.02236	7.68222	5.48142	7.44218e-08	3.74421e-07	7.31549	up
YIF1A	1.02208	9.6014	10.5557	3.61403e-23	1.94029e-21	41.8504	up
CAMKK2	-1.02167	8.02514	-9.57908	1.0085e-19	3.05449e-18	34.0367	down
TPD52	-1.02142	8.62871	-7.21788	2.6342e-12	2.64989e-11	17.2795	down
ZNF22	1.02045	9.05192	7.02582	9.08721e-12	8.43948e-11	16.0701	up
GLCE	-1.02017	6.7397	-6.68041	7.90997e-11	6.44506e-10	13.9596	down
CA4	-1.01985	7.35727	-8.09763	6.67363e-15	9.9073e-14	23.1315	down
ZNF551	1.0181	6.15253	6.47843	2.69758e-10	2.01455e-09	12.7649	up
KIAA1797	-1.01736	8.36423	-7.52762	3.39623e-13	3.95205e-12	19.2825	down
RAB11FIP2	-1.01734	8.7395	-8.21993	2.79828e-15	4.37282e-14	23.9839	down
GAS2L3	1.01713	6.66053	4.79399	2.30159e-06	8.98626e-06	4.01582	up
TRIM59	-1.01696	6.64899	-5.67659	2.62638e-08	1.4182e-07	8.32192	down
PVRL3	-1.01689	6.87763	-5.87913	8.64274e-09	5.08445e-08	9.3979	down
ATCAY	-1.01678	10.2194	-4.87679	1.55296e-06	6.22326e-06	4.39262	down
BRI3BP	-1.01663	8.62117	-8.14395	4.80689e-15	7.29635e-14	23.4533	down
OXR1	-1.01574	7.83896	-8.31156	1.45051e-15	2.36474e-14	24.6285	down
RNF180	1.01518	7.45548	4.47238	1.00652e-05	3.52148e-05	2.60716	up
PIPOX	1.0151	8.74263	4.90141	1.38003e-06	5.58625e-06	4.50577	up
ATP6V1C1	-1.01476	8.81463	-10.1124	1.39999e-21	5.80003e-20	38.2476	down
NDFIP2	-1.01443	8.45298	-10.5669	3.28997e-23	1.78095e-21	41.943	down
RIMBP2	-1.01381	6.80972	-11.7645	1.11196e-27	1.42962e-25	52.096	down
NCAPG	1.01322	6.14934	4.74588	2.88547e-06	1.10913e-05	3.79951	up
PPP3CB	-1.013	9.28147	-9.19723	1.97659e-18	5.01725e-17	31.1098	down
TWSG1	1.01227	8.23247	5.80676	1.29025e-08	7.36062e-08	9.00977	up
KIF20A	1.01135	7.07854	4.3459	1.75697e-05	5.87735e-05	2.07738	up
CDH10	-1.01093	9.18096	-4.2162	3.06812e-05	9.80319e-05	1.54854	down
STEAP3	1.01007	7.13601	5.11702	4.80736e-07	2.10279e-06	5.51815	up
CTSS	1.00999	8.08619	4.98657	9.13975e-07	3.81231e-06	4.90101	up
QPCT	-1.00994	6.02141	-6.13501	2.03119e-09	1.31974e-08	10.8025	down
FAM174A	-1.00935	9.43713	-9.74529	2.69894e-20	9.04075e-19	35.3341	down
PPIC	1.00922	7.91428	5.0861	5.60511e-07	2.42254e-06	5.37059	up
CHRDL1	-1.00747	8.09225	-4.10214	4.95193e-05	0.000152438	1.09559	down
RPS2	1.00646	12.9041	12.101	5.59051e-29	9.44411e-27	55.047	up
RTN3	-1.00542	11.7615	-10.3073	2.83428e-22	1.31613e-20	39.821	down
NLRC5	1.0052	8.08582	6.79382	3.92264e-11	3.33456e-10	14.6432	up
S100A1	-1.00509	9.33677	-4.96924	9.94368e-07	4.12482e-06	4.82011	down
LOC100131897	-1.00476	6.21129	-4.42362	1.24962e-05	4.29457e-05	2.40127	down
LMTK3	-1.00466	7.78936	-7.55414	2.84161e-13	3.32841e-12	19.4569	down
LHX2	-1.00465	8.04428	-4.94533	1.11663e-06	4.58882e-06	4.70886	down
NOL4	-1.0042	7.07317	-6.18116	1.55624e-09	1.03206e-08	11.0611	down
PLEKHA6	-1.00412	7.41281	-6.87905	2.30205e-11	2.00761e-10	15.163	down
LOC283070	-1.00354	7.90602	-10.1817	7.9519e-22	3.43228e-20	38.8047	down
SCARA3	1.00305	8.5217	6.89991	2.01898e-11	1.77338e-10	15.291	up
SNAI2	1.00297	7.39474	3.48695	0.000542169	0.001358	-1.1484	up
KIF5C	-1.00217	9.46689	-6.61267	1.19743e-10	9.45785e-10	13.5557	down
PDPN	1.00152	7.40737	3.98341	8.05693e-05	0.000238063	0.636234	up
LGALS1	1.00134	11.9131	4.14455	4.14983e-05	0.000129656	1.26266	up
UGT8	-1.00125	9.12761	-2.72886	0.0066328	0.0130853	-3.43905	down
NINJ2	-1.00103	8.01131	-4.8395	1.85529e-06	7.34767e-06	4.22221	down
SNAPC1	0.99971	7.01247	7.61578	1.87442e-13	2.27579e-12	19.8641	ns
RSPO3	-0.999245	6.34568	-12.0121	1.23636e-28	1.98588e-26	54.2637	ns
PTPN3	-0.998743	6.48559	-11.2083	1.42294e-25	1.19673e-23	47.3097	ns
C12orf39	-0.998637	7.76485	-4.08676	5.27788e-05	0.000161779	1.03536	ns
SERPINF1	-0.998613	9.22948	-4.88432	1.498e-06	6.02521e-06	4.42715	ns
NDEL1	-0.998583	9.21839	-10.8189	3.9561e-24	2.61904e-22	44.0309	ns
PPIB	0.998509	10.9989	7.85945	3.53341e-14	4.80171e-13	21.4981	ns
EPS15	-0.99772	9.9401	-7.39786	8.07275e-13	8.83764e-12	18.4356	ns
KIF3A	-0.997598	8.78939	-6.74483	5.31642e-11	4.42945e-10	14.3468	ns
LHPP	-0.997484	9.23359	-4.66281	4.24436e-06	1.58848e-05	3.43065	ns
KNTC1	0.997121	7.03743	6.49076	2.50502e-10	1.88006e-09	12.837	ns
IGSF21	-0.996021	8.45214	-5.19972	3.17687e-07	1.4374e-06	5.9166	ns
RHPN2	0.995864	8.11579	4.65758	4.34806e-06	1.62387e-05	3.4076	ns
EMILIN1	0.99507	7.33138	4.95137	1.08444e-06	4.46819e-06	4.73692	ns
GADD45G	0.994521	7.72543	5.40323	1.12028e-07	5.46773e-07	6.92083	ns
B3GNT1	-0.994013	10.845	-8.18638	3.55483e-15	5.49806e-14	23.7492	ns
JAG1	0.993943	7.80952	6.34185	6.08274e-10	4.32658e-09	11.974	ns
LPAR1	-0.993738	9.23337	-4.89135	1.44831e-06	5.83491e-06	4.45949	ns
SLC25A43	0.993704	6.5061	4.24501	2.71403e-05	8.74451e-05	1.66475	ns
SSR4	0.993058	11.5196	11.3101	5.9074e-26	5.33463e-24	48.1767	ns
PTPN13	0.992942	7.74277	7.20056	2.9484e-12	2.95081e-11	17.1694	ns
SH3BP5	-0.992814	9.527	-6.39028	4.5662e-10	3.31774e-09	12.2529	ns
SUCLA2	-0.992235	9.78673	-8.82971	3.22183e-17	6.7524e-16	28.3664	ns
KSR2	-0.991514	6.40185	-7.64959	1.49027e-13	1.83901e-12	20.0886	ns
BRUNOL6	-0.990614	7.3807	-7.04564	8.00616e-12	7.4923e-11	16.1937	ns
TOX2	-0.990542	6.536	-4.0785	5.46118e-05	0.000166771	1.00311	ns
KDELR2	0.990232	10.2427	6.66158	8.87927e-11	7.16632e-10	13.847	ns
EXOSC8	0.990165	8.22887	7.77312	6.40879e-14	8.37803e-13	20.9149	ns
RERG	-0.989944	5.70084	-5.52809	5.81677e-08	2.98001e-07	7.55342	ns
STOX2	-0.989624	7.87642	-8.53643	2.8324e-16	5.09208e-15	26.2315	ns
CMTM3	0.989549	8.50999	10.9725	1.07384e-24	7.79371e-23	45.3166	ns
COBL	-0.989462	8.96335	-4.94185	1.13559e-06	4.66227e-06	4.69271	ns
BST2	0.989458	8.53498	4.09951	5.00633e-05	0.000153961	1.08526	ns
PLIN3	0.989425	10.4366	7.18652	3.23001e-12	3.21133e-11	17.0803	ns
PHF16	0.988987	7.5811	5.12391	4.64523e-07	2.03642e-06	5.55114	ns
GNAO1	-0.988733	9.06445	-7.5888	2.24953e-13	2.68464e-12	19.6856	ns
C16orf48	0.987285	7.87512	8.77749	4.76127e-17	9.7596e-16	27.9827	ns
CSRNP3	-0.986924	7.05926	-4.64147	4.68255e-06	1.73786e-05	3.33682	ns
CNRIP1	-0.986546	10.3259	-5.41086	1.07671e-07	5.27614e-07	6.95909	ns
LIPG	0.986374	6.74661	4.16851	3.75302e-05	0.000118371	1.35775	ns
CXorf24	0.986083	7.25569	6.30718	7.46123e-10	5.23676e-09	11.7754	ns
BTG1	0.986009	8.91889	11.792	8.72292e-28	1.15496e-25	52.3356	ns
PPM1E	-0.985561	8.01156	-6.58662	1.40328e-10	1.096e-09	13.4012	ns
GAS7	-0.984659	8.98472	-6.12097	2.20191e-09	1.41889e-08	10.7241	ns
FOLH1B	-0.984456	6.85176	-4.97147	9.83675e-07	4.08478e-06	4.83049	ns
KIF18B	0.984337	7.97759	4.68925	3.7561e-06	1.41793e-05	3.54741	ns
PPEF1	-0.984139	5.80429	-12.9805	1.89777e-32	5.55054e-30	62.9335	ns
DLGAP1	-0.98403	6.81077	-10.6453	1.7081e-23	9.7871e-22	42.589	ns
RAP1GAP	-0.983705	8.72934	-9.62586	6.96889e-20	2.16422e-18	34.4004	ns
PARP9	0.983354	8.34773	7.92924	2.176e-14	3.05014e-13	21.973	ns
FLJ16779	0.98299	6.81944	3.53324	0.000457901	0.00116533	-0.991373	ns
MNS1	0.982959	6.42777	5.5973	4.02398e-08	2.10896e-07	7.90941	ns
DRAM2	0.982875	8.57085	7.92882	2.18242e-14	3.05695e-13	21.9702	ns
LYZ	0.982568	7.24915	3.41769	0.000695647	0.0017074	-1.37966	ns
IDH1	0.982473	8.40549	9.94887	5.27153e-21	2.00974e-19	36.9419	ns
NEAT1	0.982456	9.95484	4.23659	2.81323e-05	9.04332e-05	1.63072	ns
NDN	-0.981713	9.5699	-4.25154	2.63939e-05	8.53067e-05	1.69119	ns
RNF208	-0.9816	8.38353	-7.73036	8.59253e-14	1.09765e-12	20.6277	ns
ZNF238	-0.981513	9.43066	-5.43894	9.29967e-08	4.60891e-07	7.10045	ns
CACNG2	-0.981304	7.5942	-6.32943	6.54528e-10	4.63539e-09	11.9027	ns
DBC1	-0.980974	7.16499	-7.48597	4.48973e-13	5.1511e-12	19.0094	ns
PGM3	0.980906	7.18745	7.49703	4.16958e-13	4.80913e-12	19.0818	ns
TNFAIP8	0.980724	6.22488	4.69574	3.64468e-06	1.37924e-05	3.57619	ns
TGIF1	0.980554	6.97985	7.42027	6.95714e-13	7.69946e-12	18.581	ns
TSPO	0.979798	9.47793	6.30572	7.52549e-10	5.27619e-09	11.7671	ns
TSPAN13	-0.979515	10.4828	-5.58873	4.21271e-08	2.20081e-07	7.86512	ns
TPRKB	0.97879	9.24818	8.97393	1.08692e-17	2.43421e-16	29.4341	ns
ARF3	-0.978767	10.6343	-10.1883	7.53085e-22	3.26492e-20	38.8583	ns
NKAIN4	0.978341	9.08871	3.47512	0.000565908	0.00141394	-1.1882	ns
PLP2	0.978301	9.11303	4.38231	1.49867e-05	5.08095e-05	2.22847	ns
LOC283267	-0.97774	9.74468	-8.49878	3.73097e-16	6.58667e-15	25.961	ns
IDH3A	-0.977692	9.20611	-9.87867	9.27861e-21	3.37335e-19	36.3852	ns
FLJ45482	0.977448	7.49993	7.78131	6.05814e-14	7.95679e-13	20.97	ns
DISP1	0.977331	7.37299	9.51435	1.67887e-19	4.9547e-18	33.5352	ns
PLCL1	-0.977188	6.65095	-4.87275	1.58329e-06	6.33315e-06	4.37409	ns
ANKFN1	0.977176	6.84672	6.38241	4.78463e-10	3.47001e-09	12.2074	ns
PPAP2C	-0.977164	7.33363	-4.08307	5.35886e-05	0.000163928	1.02097	ns
FLJ30375	0.977076	6.83019	7.45077	5.67919e-13	6.38493e-12	18.7795	ns
RP11-327P2.4	-0.976249	5.90738	-13.6053	5.68856e-35	2.42333e-32	68.6717	ns
SCAI	-0.976001	6.51762	-9.82155	1.46729e-20	5.12975e-19	35.934	ns
SLC25A27	-0.97574	6.84044	-7.5995	2.09265e-13	2.51118e-12	19.7563	ns
LOC157627	-0.975307	9.11361	-5.59145	4.15189e-08	2.17251e-07	7.87917	ns
RFXANK	0.974943	8.60983	9.1456	2.93854e-18	7.24324e-17	30.7199	ns
FLJ22184	-0.974705	8.64372	-6.33202	6.44621e-10	4.57019e-09	11.9176	ns
TNFAIP8L1	-0.974656	7.47649	-8.41505	6.86502e-16	1.17491e-14	25.3625	ns
CCNA2	0.974135	6.35889	5.12413	4.64018e-07	2.03511e-06	5.55218	ns
CPNE3	0.974066	9.94185	8.2401	2.42251e-15	3.84384e-14	24.1253	ns
GPNMB	0.973896	7.62523	2.94342	0.00343332	0.00723434	-2.84492	ns
CAPN3	-0.973585	8.27021	-3.29515	0.00107049	0.00252678	-1.77813	ns
CCKBR	-0.973379	7.0639	-12.6964	2.57264e-31	6.46326e-29	60.3594	ns
POU3F2	0.973294	8.77552	6.19049	1.4744e-09	9.8508e-09	11.1136	ns
PTH2R	-0.97292	6.42262	-9.04622	6.27821e-18	1.46287e-16	29.9736	ns
C7orf41	-0.972698	9.58987	-4.70804	3.44236e-06	1.31009e-05	3.63078	ns
CCNB1	0.972254	6.59468	3.74985	0.000202765	0.000553627	-0.23091	ns
CA3	0.972198	5.24515	3.0669	0.00230829	0.00507497	-2.48345	ns
LOC400043	0.972099	8.71094	5.64329	3.14372e-08	1.67676e-07	8.14805	ns
DENND2A	0.97181	8.5757	5.89189	8.04975e-09	4.74986e-08	9.46677	ns
CBX3	0.971358	9.45763	7.89408	2.77904e-14	3.83238e-13	21.7334	ns
MAN2B1	0.970699	8.87299	7.79988	5.33133e-14	7.07331e-13	21.0951	ns
CLIC4	0.970229	9.96118	5.69208	2.4151e-08	1.31061e-07	8.40304	ns
NAT8L	-0.968751	8.4685	-7.43655	6.24331e-13	6.95531e-12	18.6869	ns
GRAMD1B	-0.968047	9.57958	-6.36595	5.27475e-10	3.79736e-09	12.1126	ns
NID2	0.967695	7.10546	4.08155	5.39271e-05	0.000164886	1.01502	ns
XRN2	0.966889	8.7365	7.51537	3.6872e-13	4.27794e-12	19.202	ns
PABPC3	0.966385	11.4182	8.91165	1.74017e-17	3.79315e-16	28.9716	ns
SELL	0.966301	8.42773	2.97493	0.00310633	0.00662801	-2.75401	ns
SLC40A1	0.965863	8.60165	7.35726	1.05606e-12	1.13582e-11	18.1729	ns
PDGFC	0.965699	8.56433	5.29993	1.90926e-07	8.96998e-07	6.40689	ns
YWHAZ	-0.965693	11.568	-11.3734	3.41304e-26	3.2432e-24	48.7179	ns
KDELC1	0.965528	6.44653	6.48275	2.6284e-10	1.96723e-09	12.7902	ns
FTSJD1	0.963192	7.84551	6.68639	7.62463e-11	6.22811e-10	13.9954	ns
IKBKB	0.962758	7.64734	10.9841	9.7243e-25	7.11035e-23	45.4144	ns
VAT1L	-0.962643	8.60412	-4.18561	3.49224e-05	0.000110609	1.42592	ns
HAPLN4	-0.962231	7.87217	-5.8685	9.16889e-09	5.35859e-08	9.34064	ns
ANLN	-0.962114	8.96035	-3.21436	0.00141228	0.00324786	-2.03327	ns
ARHGEF9	-0.961633	8.88275	-7.96882	1.65077e-14	2.33732e-13	22.2438	ns
NAV3	-0.96128	6.37996	-8.93473	1.462e-17	3.21902e-16	29.1428	ns
CACNB4	-0.959794	7.12196	-8.78274	4.57833e-17	9.41416e-16	28.0212	ns
MAPK8IP2	-0.958743	8.54721	-7.08957	6.04137e-12	5.74693e-11	16.4687	ns
PSMB9	0.958733	7.56705	8.25493	2.17838e-15	3.47335e-14	24.2295	ns
SEMA4D	-0.958574	8.68723	-7.08322	6.29286e-12	5.97284e-11	16.4288	ns
PTPRD	-0.958264	8.02003	-6.15762	1.78311e-09	1.17176e-08	10.9289	ns
HYAL2	0.956535	8.84203	13.2272	1.93753e-33	6.54619e-31	65.187	ns
OXTR	0.956309	7.34066	3.97645	8.2872e-05	0.000244499	0.609681	ns
GRIA2	-0.956147	8.90392	-4.37715	1.53288e-05	5.1835e-05	2.20701	ns
C2orf28	0.955723	10.5221	9.63312	6.57983e-20	2.05316e-18	34.457	ns
GPD1L	-0.955276	9.49285	-6.91856	1.79496e-11	1.5923e-10	15.4058	ns
ITGB3BP	0.95438	8.29441	5.87759	8.71689e-09	5.125e-08	9.38962	ns
RP2	0.952666	6.22146	9.81633	1.52996e-20	5.32524e-19	35.8928	ns
SNHG12	0.952607	7.93377	7.61948	1.82799e-13	2.22354e-12	19.8887	ns
FAM110C	-0.952041	6.43893	-3.35626	0.000864827	0.0020835	-1.58113	ns
HPRT1	-0.951242	6.92373	-10.1114	1.41083e-21	5.83263e-20	38.24	ns
C13orf1	-0.950239	6.38719	-11.7791	9.77044e-28	1.28153e-25	52.2237	ns
PARP4	0.950225	9.45982	10.0595	2.15298e-21	8.55778e-20	37.8237	ns
MDH1	-0.950083	9.89737	-10.1597	9.51405e-22	4.04419e-20	38.6281	ns
CLEC5A	0.95005	6.28222	3.6748	0.0002701	0.000719533	-0.499171	ns
CASP1	0.949465	7.70157	5.48596	7.2663e-08	3.66702e-07	7.33858	ns
KIFAP3	-0.949362	10.2509	-9.74465	2.71257e-20	9.07092e-19	35.3291	ns
HYLS1	-0.949223	7.79281	-8.56173	2.35255e-16	4.27649e-15	26.4137	ns
ADRA2A	-0.948768	6.06133	-7.45446	5.54125e-13	6.23701e-12	18.8036	ns
RACGAP1	0.948762	8.83214	4.91452	1.29571e-06	5.27435e-06	4.56622	ns
C10orf116	-0.948493	8.20504	-4.30699	2.07979e-05	6.86697e-05	1.91722	ns
ALOX5AP	0.948138	9.74156	3.70848	0.00023763	0.000640699	-0.379423	ns
PMS2L5	0.947211	7.95221	6.43715	3.45399e-10	2.55316e-09	12.5244	ns
IL13RA1	0.94677	7.92048	5.79215	1.39826e-08	7.93062e-08	8.93193	ns
RASSF4	0.946732	8.83689	7.70768	1.00337e-13	1.27016e-12	20.4759	ns
GRIA1	-0.945385	8.07568	-4.53267	7.68222e-06	2.74987e-05	2.86453	ns
ADRB1	-0.945176	6.48139	-8.8487	2.7941e-17	5.95143e-16	28.5063	ns
PRICKLE1	-0.94484	6.87746	-7.78273	5.99919e-14	7.88994e-13	20.9796	ns
C14orf2	-0.944758	10.7784	-9.67691	4.64972e-20	1.48882e-18	34.7987	ns
TMTC1	-0.944688	7.11868	-7.58847	2.25457e-13	2.68902e-12	19.6834	ns
HSD17B10	0.944623	10.3531	10.8875	2.21163e-24	1.53685e-22	44.6042	ns
BTBD10	-0.94462	9.73392	-11.9807	1.6352e-28	2.56347e-26	53.9877	ns
EFNA3	-0.944397	7.91327	-9.82038	1.48108e-20	5.16429e-19	35.9248	ns
PCMT1	-0.944349	10.6444	-10.3317	2.31902e-22	1.08457e-20	40.0187	ns
KIAA1462	-0.944217	6.41974	-6.41564	3.92672e-10	2.87548e-09	12.3996	ns
DLG4	-0.943978	7.69656	-9.15954	2.64043e-18	6.56623e-17	30.8251	ns
C20orf177	-0.943803	9.40853	-7.55884	2.75315e-13	3.232e-12	19.4879	ns
ZNF558	0.943768	8.9058	7.63404	1.65622e-13	2.03099e-12	19.9853	ns
MACROD2	-0.943526	6.22225	-11.0724	4.57308e-25	3.54206e-23	46.1583	ns
BRSK1	-0.943391	8.60556	-7.78185	6.03556e-14	7.93245e-13	20.9736	ns
CCND1	0.943055	7.89077	5.09605	5.33542e-07	2.31465e-06	5.41798	ns
HDAC1	0.942718	9.45335	7.41852	7.03831e-13	7.77467e-12	18.5697	ns
DHX40	0.942151	9.57484	9.08391	4.71044e-18	1.12568e-16	30.256	ns
DFNA5	0.942121	10.1493	7.99648	1.3602e-14	1.93992e-13	22.4335	ns
FREQ	-0.941715	8.17669	-10.0849	1.75155e-21	7.09161e-20	38.0269	ns
KLK7	-0.941398	7.25779	-13.5534	9.24612e-35	3.62374e-32	68.1919	ns
MXRA5	0.940684	8.08753	3.62996	0.000319853	0.000839518	-0.657058	ns
RPE65	0.940013	5.30544	4.48519	9.50625e-06	3.34262e-05	2.66157	ns
CALM3	-0.939818	9.80372	-8.79494	4.17948e-17	8.63935e-16	28.1107	ns
SEZ6L2	-0.93925	8.84656	-7.32985	1.26534e-12	1.34175e-11	17.9961	ns
ZFPM2	-0.939106	7.90559	-2.97066	0.00314892	0.00670646	-2.76638	ns
MSTN	0.937966	5.26638	3.23482	0.00131726	0.00304903	-1.96922	ns
SORCS3	-0.937888	7.58713	-4.5065	8.64141e-06	3.05497e-05	2.75242	ns
GRM1	-0.937802	6.55095	-11.4114	2.45185e-26	2.39037e-24	49.0441	ns
PCDH7	-0.937263	6.49654	-7.25423	2.07809e-12	2.13317e-11	17.5112	ns
CPNE9	-0.937112	7.09135	-10.4533	8.47657e-23	4.19462e-21	41.0103	ns
NXT2	0.936596	8.31323	7.18461	3.27024e-12	3.24475e-11	17.0682	ns
CGREF1	-0.936275	7.81314	-9.51533	1.66603e-19	4.93165e-18	33.5428	ns
HAR1A	-0.936255	6.54493	-8.82694	3.28924e-17	6.87897e-16	28.346	ns
CEBPD	0.935789	7.97388	6.05919	3.13539e-09	1.97624e-08	10.3811	ns
FAM179B	-0.935703	9.18086	-8.98943	9.66522e-18	2.17951e-16	29.5495	ns
HLA-E	0.935282	10.7105	7.58575	2.29635e-13	2.7322e-12	19.6654	ns
ARL6	-0.935279	6.38655	-9.16447	2.54255e-18	6.35509e-17	30.8622	ns
GPR123	-0.93518	7.63023	-5.91897	6.92024e-09	4.11935e-08	9.6133	ns
BRSK2	-0.934758	6.78885	-8.2099	3.0059e-15	4.68232e-14	23.9137	ns
ASCL1	0.93466	8.21592	4.87321	1.57981e-06	6.32054e-06	4.37619	ns
NDRG3	-0.93463	9.75253	-7.7608	6.97472e-14	9.05744e-13	20.832	ns
MIAT	-0.934464	8.52361	-6.36935	5.16974e-10	3.7286e-09	12.1321	ns
PLAU	0.934132	7.79005	4.10087	4.97814e-05	0.000153142	1.0906	ns
KCTD3	0.93403	9.00715	6.93664	1.60135e-11	1.43157e-10	15.5171	ns
C2orf68	0.93386	7.84463	8.11554	5.87936e-15	8.80825e-14	23.2558	ns
MYD88	0.933321	9.69574	6.67444	8.20532e-11	6.67184e-10	13.9239	ns
DUSP8	-0.933135	8.67537	-9.49809	1.90751e-19	5.57073e-18	33.4096	ns
NME5	-0.932752	7.99193	-5.32844	1.64938e-07	7.82405e-07	6.54788	ns
OLA1	-0.932645	8.77624	-11.2332	1.14831e-25	9.91289e-24	47.5212	ns
TCF12	0.932636	9.30379	7.15306	4.01206e-12	3.93692e-11	16.8684	ns
R3HDM1	-0.932261	8.44149	-10.1091	1.43727e-21	5.9294e-20	38.2217	ns
EDIL3	-0.932227	7.74749	-5.76131	1.65614e-08	9.25928e-08	8.76808	ns
FAM38A	0.932211	9.0376	6.86287	2.54801e-11	2.20933e-10	15.064	ns
PNCK	-0.93212	7.87923	-8.84545	2.86307e-17	6.09172e-16	28.4823	ns
LOXL1	0.93115	7.6442	2.98422	0.00301561	0.00645763	-2.72705	ns
SMAD5	0.930935	8.41728	8.4176	6.73916e-16	1.15539e-14	25.3807	ns
PSPH	0.930376	7.3186	4.70704	3.45838e-06	1.31542e-05	3.62634	ns
SHCBP1	0.930251	5.43936	4.57057	6.4726e-06	2.34847e-05	3.02788	ns
EIF4E3	-0.929906	7.06008	-8.74863	5.90477e-17	1.18921e-15	27.7712	ns
C1orf95	-0.929064	8.00785	-8.8354	3.0871e-17	6.51183e-16	28.4083	ns
HLA-C	0.928971	11.0583	9.10841	3.90628e-18	9.43866e-17	30.44	ns
ZNF702P	-0.928639	5.28344	-9.49052	2.02437e-19	5.88569e-18	33.3511	ns
ANKRD57	0.928553	8.0983	6.35486	5.63274e-10	4.03876e-09	12.0487	ns
KCNA2	-0.928316	7.42601	-8.31408	1.42447e-15	2.3281e-14	24.6462	ns
SALL3	0.928052	7.96407	4.51875	8.1789e-06	2.90984e-05	2.80483	ns
SULT1C4	0.92793	6.96275	4.85269	1.74241e-06	6.93285e-06	4.28234	ns
CLDN10	-0.927012	7.14352	-7.82974	4.33926e-14	5.82412e-13	21.2968	ns
NCAPG2	0.926658	7.327	5.40712	1.09784e-07	5.37025e-07	6.94035	ns
ZNF700	0.925774	7.01064	6.95178	1.455e-11	1.31031e-10	15.6106	ns
RFC5	0.925531	7.5858	6.68343	7.76451e-11	6.33444e-10	13.9777	ns
SYNC	0.925497	6.83013	4.0078	7.29751e-05	0.000217958	0.729555	ns
CCDC50	0.92548	8.62421	7.97608	1.5691e-14	2.22651e-13	22.2935	ns
SGTB	-0.924048	6.83395	-11.4236	2.20592e-26	2.16136e-24	49.1484	ns
PCTP	0.922846	8.43874	7.3144	1.40074e-12	1.47496e-11	17.8967	ns
SEPN1	0.922262	9.8556	7.43748	6.20462e-13	6.91614e-12	18.693	ns
EHD3	-0.921164	7.56138	-8.7558	5.59729e-17	1.1331e-15	27.8238	ns
AGAP2	-0.920992	6.79179	-7.71783	9.36147e-14	1.19044e-12	20.5438	ns
RPS27L	0.920393	8.34974	8.30522	1.51828e-15	2.46701e-14	24.5837	ns
CLIP3	-0.920361	9.32962	-7.06158	7.22984e-12	6.79501e-11	16.2933	ns
FBXL15	-0.920125	7.22489	-7.89003	2.85824e-14	3.9333e-13	21.7058	ns
HMG20B	0.919889	7.50726	10.4284	1.04191e-22	5.10429e-21	40.807	ns
KLRC3	0.919527	6.70722	2.52212	0.0120481	0.0223532	-3.97051	ns
TOLLIP	-0.919503	8.42241	-11.6259	3.76571e-27	4.31688e-25	50.8924	ns
ATAD2	0.919124	6.35624	6.1229	2.17762e-09	1.40371e-08	10.7349	ns
CDH8	-0.918185	6.23069	-11.8137	7.20143e-28	9.79994e-26	52.5247	ns
DECR1	0.917529	10.3294	11.2255	1.22686e-25	1.05267e-23	47.4559	ns
SLC6A13	-0.917392	6.92484	-9.04276	6.44553e-18	1.49652e-16	29.9477	ns
PXK	-0.916773	8.34186	-5.84509	1.04401e-08	6.05461e-08	9.21486	ns
PKN1	0.916265	8.8924	9.69745	3.94985e-20	1.27936e-18	34.9592	ns
PEX5L	-0.915477	6.2519	-7.38024	9.07254e-13	9.85508e-12	18.3214	ns
CDC2	0.915395	7.12706	5.10539	5.0936e-07	2.2176e-06	5.46256	ns
HOMER3	0.915049	8.06456	7.58264	2.3451e-13	2.78311e-12	19.6449	ns
CDC42	-0.914894	9.17246	-9.89829	7.92431e-21	2.941e-19	36.5405	ns
MAN1A1	-0.913823	7.04531	-5.30512	1.85913e-07	8.7618e-07	6.43252	ns
LOC645722	0.913281	7.80655	7.08623	6.17228e-12	5.86291e-11	16.4477	ns
TGFBR1	0.912363	8.0117	7.91372	2.4243e-14	3.37291e-13	21.8672	ns
TLR3	0.91234	6.06568	6.08547	2.69866e-09	1.7142e-08	10.5266	ns
FAM19A5	-0.912206	8.86417	-4.15382	3.99176e-05	0.000125156	1.29939	ns
APBB1	-0.911893	8.68812	-8.48649	4.08125e-16	7.17918e-15	25.8729	ns
CLMN	-0.911842	6.95908	-5.83447	1.10724e-08	6.39476e-08	9.15791	ns
ATP6V1E1	-0.911734	10.7919	-10.0432	2.45615e-21	9.66479e-20	37.694	ns
ARHGAP18	0.91166	6.67871	5.30558	1.85474e-07	8.74321e-07	6.4348	ns
PABPC1L2B	-0.911235	6.70569	-12.7951	1.04303e-31	2.65446e-29	61.2508	ns
PLLP	-0.911149	7.35112	-6.84264	2.89242e-11	2.49581e-10	14.9403	ns
D4S234E	-0.910532	8.52139	-5.12944	4.5191e-07	1.98656e-06	5.57761	ns
CECR6	-0.909777	7.99551	-7.25835	2.02281e-12	2.08188e-11	17.5375	ns
TBC1D24	-0.909623	8.11726	-8.30651	1.50426e-15	2.44626e-14	24.5928	ns
VEZF1	0.909578	10.1077	8.29126	1.67852e-15	2.71613e-14	24.4852	ns
SLC6A17	-0.908678	8.6549	-11.523	9.27476e-27	9.66746e-25	50.0032	ns
TNRC4	-0.90857	8.1616	-8.20234	3.17271e-15	4.9265e-14	23.8607	ns
TMEFF2	-0.908326	6.41602	-5.93345	6.38127e-09	3.82525e-08	9.69189	ns
FAM131B	-0.908213	9.10468	-6.3663	5.26381e-10	3.79087e-09	12.1146	ns
EFR3A	-0.908071	10.187	-7.89848	2.69533e-14	3.72743e-13	21.7633	ns
OSBPL1A	-0.907813	8.87797	-6.86987	2.43853e-11	2.12003e-10	15.1068	ns
GHITM	-0.906915	10.3423	-8.81318	3.64621e-17	7.59312e-16	28.2448	ns
ANO6	0.906027	7.35248	9.10851	3.90321e-18	9.43866e-17	30.4408	ns
TMOD2	-0.90577	7.69605	-7.1049	5.47407e-12	5.24547e-11	16.565	ns
TSPYL2	-0.905492	10.677	-6.70381	6.8493e-11	5.6182e-10	14.0999	ns
ADM	0.904318	8.70047	2.21269	0.0274773	0.0466753	-4.69002	ns
HK1	-0.904268	11.2444	-9.26714	1.15291e-18	3.02037e-17	31.6399	ns
IRAK1	0.903683	9.00313	9.62133	7.22312e-20	2.23609e-18	34.3652	ns
SSBP3	-0.903286	8.23141	-7.64628	1.52418e-13	1.87848e-12	20.0666	ns
SEMA3E	-0.902918	5.56481	-4.45947	1.06606e-05	3.71123e-05	2.55245	ns
CD151	0.902796	9.13087	6.31558	7.1014e-10	5.00032e-09	11.8234	ns
TMEM218	0.902644	9.56946	10.3526	1.95152e-22	9.25957e-21	40.1887	ns
MYO5A	-0.902583	7.14424	-10.0829	1.77908e-21	7.1882e-20	38.0116	ns
RSPO2	-0.901944	5.10316	-9.92244	6.52389e-21	2.4585e-19	36.732	ns
RAI14	0.901794	8.51395	6.48323	2.62098e-10	1.96258e-09	12.793	ns
ANKRD34C	-0.900491	5.57181	-11.7101	1.79629e-27	2.22785e-25	51.6228	ns
PARP12	0.900252	8.05374	4.66718	4.15963e-06	1.55974e-05	3.44992	ns
SKA2	0.899923	9.09651	8.5243	3.09573e-16	5.52495e-15	26.1442	ns
KIAA1377	-0.899469	6.80745	-5.62887	3.39735e-08	1.80223e-07	8.07304	ns
IMPDH2	0.899466	10.5787	6.9776	1.23528e-11	1.12275e-10	15.7704	ns
EN1	0.8991	6.19676	3.9665	8.62701e-05	0.000253417	0.571823	ns
PRICKLE2	-0.898916	9.5031	-7.211	2.75479e-12	2.76693e-11	17.2357	ns
PNMA2	-0.898352	9.66096	-7.00359	1.04711e-11	9.59287e-11	15.9317	ns
GRM2	-0.898018	7.62649	-11.7939	8.57543e-28	1.14316e-25	52.3524	ns
CTSO	0.897839	9.32704	6.21679	1.26572e-09	8.5498e-09	11.2618	ns
CHCHD10	-0.897228	10.3494	-5.93323	6.38917e-09	3.82764e-08	9.69069	ns
AUH	-0.896845	8.71566	-8.71066	7.83161e-17	1.54706e-15	27.4938	ns
TMEM191A	-0.896087	6.48727	-10.8867	2.22728e-24	1.54225e-22	44.5973	ns
CHSY3	-0.896063	6.59901	-8.70462	8.19102e-17	1.61318e-15	27.4498	ns
OAT	-0.895969	11.0313	-7.42806	6.60615e-13	7.33451e-12	18.6316	ns
C9orf4	-0.895938	7.49828	-7.74659	7.68852e-14	9.88611e-13	20.7366	ns
RNASE4	0.895876	6.92851	4.66455	4.21051e-06	1.57671e-05	3.4383	ns
DISP2	-0.895799	8.34389	-6.5619	1.63042e-10	1.25886e-09	13.2551	ns
EPDR1	-0.895796	10.3483	-6.13928	1.98191e-09	1.28943e-08	10.8263	ns
PCDH9	-0.895594	10.4171	-4.33783	1.81971e-05	6.06652e-05	2.04405	ns
GSTM5	-0.894899	9.02993	-6.71254	6.49061e-11	5.33963e-10	14.1523	ns
SGOL2	0.89489	6.49569	5.0821	5.71712e-07	2.46877e-06	5.35157	ns
CISD1	-0.894504	9.12566	-6.95113	1.46106e-11	1.31516e-10	15.6066	ns
GPR26	-0.893992	6.6948	-9.77085	2.20095e-20	7.49722e-19	35.5349	ns
GNB4	0.893597	8.84413	6.61348	1.19154e-10	9.41887e-10	13.5605	ns
ITGA7	0.893585	9.6941	5.03147	7.33782e-07	3.11643e-06	5.11182	ns
CACNB2	-0.893368	7.2263	-8.02988	1.07595e-14	1.56626e-13	22.6633	ns
KIFC2	-0.893233	9.34226	-6.7522	5.07922e-11	4.24808e-10	14.3913	ns
SLC4A2	0.893077	8.86656	7.71189	9.7492e-14	1.23574e-12	20.5041	ns
RND1	-0.892745	8.13027	-7.44448	5.92194e-13	6.61987e-12	18.7386	ns
FCGR1B	0.892258	9.21898	4.01076	7.20993e-05	0.000215723	0.74094	ns
PLCXD2	-0.89212	6.42892	-8.71253	7.72369e-17	1.52882e-15	27.5075	ns
TMEM194A	0.891755	7.48064	7.03614	8.50748e-12	7.92523e-11	16.1344	ns
TLR2	0.891588	8.46256	5.47135	7.84668e-08	3.93056e-07	7.2644	ns
GNAZ	-0.891374	9.22792	-8.18486	3.59348e-15	5.55345e-14	23.7386	ns
SNORD114-3	-0.891274	6.40233	-6.1406	1.96688e-09	1.28028e-08	10.8337	ns
PCDH20	-0.890864	5.75454	-6.99999	1.07136e-11	9.79212e-11	15.9094	ns
STIL	0.890745	6.68872	5.7185	2.09213e-08	1.14967e-07	8.54192	ns
PIN1	-0.890314	8.98518	-9.35405	5.8771e-19	1.60849e-17	32.3026	ns
AGPAT5	0.890251	9.72274	6.4658	2.90985e-10	2.16564e-09	12.6912	ns
RIT1	0.890005	7.59253	8.33531	1.22238e-15	2.02655e-14	24.7963	ns
AGTPBP1	-0.889761	7.05722	-10.0423	2.47439e-21	9.71708e-20	37.6867	ns
NDUFAF4	-0.889735	8.7064	-10.0881	1.70602e-21	6.92158e-20	38.0529	ns
RPS3	0.889244	12.7288	10.5376	4.20244e-23	2.2197e-21	41.7017	ns
SLC1A1	-0.889108	7.93706	-3.88409	0.000119967	0.000342792	0.261546	ns
SORCS1	-0.888504	6.59101	-7.91292	2.43782e-14	3.38565e-13	21.8617	ns
CCDC68	-0.888146	5.63768	-9.18204	2.2215e-18	5.58825e-17	30.9949	ns
MGP	0.887687	6.9849	3.42438	0.000679214	0.00167021	-1.3575	ns
PCDHGC3	0.887314	8.17163	5.02204	7.68509e-07	3.25264e-06	5.06742	ns
PLEKHF2	0.88716	8.32348	6.38799	4.62869e-10	3.3594e-09	12.2396	ns
RAB9B	-0.886416	8.46046	-6.02704	3.76439e-09	2.34553e-08	10.2037	ns
RPL29	0.886236	11.6929	9.15437	2.74732e-18	6.79754e-17	30.786	ns
RPL8	0.886012	12.3624	11.0987	3.65166e-25	2.8854e-23	46.3802	ns
CTSC	0.885554	7.21805	4.81266	2.10724e-06	8.27692e-06	4.10027	ns
MYCBP2	-0.885525	9.96514	-7.46973	5.00449e-13	5.67523e-12	18.9032	ns
ZNF559	0.885271	9.01989	6.49477	2.44527e-10	1.83803e-09	12.8605	ns
RFC4	0.885072	8.65071	5.59919	3.98342e-08	2.08882e-07	7.9192	ns
CTPS2	0.884698	7.97822	10.1901	7.41958e-22	3.22382e-20	38.873	ns
HSPA6	0.884364	7.74418	4.44043	1.16007e-05	4.01001e-05	2.47202	ns
SNX7	0.881758	9.32157	6.26553	9.52528e-10	6.54708e-09	11.538	ns
CCDC28A	-0.881666	8.91638	-7.77427	6.35853e-14	8.31787e-13	20.9226	ns
PTBP1	0.880826	8.86874	10.5157	5.04442e-23	2.629e-21	41.5218	ns
CASP6	0.880792	6.8207	7.44869	5.75839e-13	6.45915e-12	18.766	ns
PRRG1	-0.880461	8.46019	-4.21291	3.11125e-05	9.92965e-05	1.53532	ns
NUDT11	-0.879418	9.77003	-5.1228	4.67111e-07	2.04685e-06	5.5458	ns
PRPH2	-0.879258	7.20373	-13.258	1.45651e-33	5.00734e-31	65.4688	ns
CPEB1	-0.879045	7.78211	-7.85304	3.69369e-14	5.00563e-13	21.4546	ns
SLC6A12	-0.878906	7.94153	-8.63628	1.35865e-16	2.5699e-15	26.9528	ns
GAD1	-0.878367	7.91753	-4.28399	2.29657e-05	7.52442e-05	1.82314	ns
IFRD1	0.878149	9.13806	6.27192	9.17606e-10	6.33148e-09	11.5743	ns
SRGN	0.878071	8.80421	4.97199	9.81152e-07	4.07517e-06	4.83295	ns
GFAP	0.87781	10.3895	6.17395	1.62251e-09	1.07306e-08	11.0206	ns
PLSCR1	0.877693	7.15645	5.20699	3.06247e-07	1.38885e-06	5.9519	ns
FJX1	0.877039	10.2905	4.94776	1.10355e-06	4.53739e-06	4.72016	ns
LRRN1	0.876596	8.77573	2.80525	0.00527048	0.0106308	-3.23246	ns
RNF41	-0.876011	8.50913	-10.2799	3.55305e-22	1.63825e-20	39.5983	ns
EFHC1	0.87562	8.67173	7.7684	6.61994e-14	8.63103e-13	20.8831	ns
MOBKL1B	0.875517	8.41599	8.02391	1.12205e-14	1.62511e-13	22.6222	ns
P2RX5	-0.875108	7.58805	-10.3365	2.22809e-22	1.04454e-20	40.0581	ns
NUDT1	0.874597	7.93919	7.29798	1.56034e-12	1.62988e-11	17.7913	ns
C1orf204	-0.874488	7.05018	-10.2275	5.46147e-22	2.43788e-20	39.1748	ns
FAM119B	0.874376	8.36588	4.17332	3.67785e-05	0.000116057	1.3769	ns
REV3L	0.874362	9.73413	6.14533	1.91402e-09	1.24899e-08	10.8601	ns
SCUBE2	0.874219	7.81137	4.08457	5.3259e-05	0.000163072	1.0268	ns
MALAT1	0.873667	10.018	4.02472	6.81101e-05	0.000204863	0.794623	ns
C17orf62	0.872726	8.97288	8.46488	4.77824e-16	8.32306e-15	25.7181	ns
NUP35	0.872618	8.61678	7.24791	2.16566e-12	2.21033e-11	17.4709	ns
CES8	-0.872549	8.2874	-8.59594	1.82935e-16	3.37783e-15	26.6607	ns
DCAF12	0.872531	9.14067	8.83405	3.11858e-17	6.55002e-16	28.3984	ns
GPR65	0.872119	6.7041	4.90693	1.34391e-06	5.45584e-06	4.5312	ns
GRN	0.871832	10.2712	7.19646	3.02796e-12	3.02734e-11	17.1434	ns
RPL12	0.87097	12.4888	10.5977	2.54482e-23	1.40079e-21	42.1961	ns
AIM1	0.870508	7.108	3.77835	0.000181615	0.000500412	-0.1277	ns
C6orf136	-0.870504	9.15179	-9.02491	7.38309e-18	1.6882e-16	29.8142	ns
TREM2	0.870458	9.50071	5.05723	6.4643e-07	2.77066e-06	5.23356	ns
PECI	0.870188	9.63245	8.61697	1.56676e-16	2.9268e-15	26.8129	ns
ZFAND1	-0.869923	8.38555	-8.33724	1.20552e-15	2.00368e-14	24.81	ns
LOC255130	0.869921	5.32975	3.33487	0.000932223	0.00223187	-1.65048	ns
C5orf25	-0.869772	8.2701	-5.73985	1.86226e-08	1.03116e-07	8.65455	ns
LOC285878	-0.869738	5.20086	-5.80924	1.27272e-08	7.27118e-08	9.02302	ns
ATP8A1	-0.869711	7.12834	-6.22577	1.20123e-09	8.14512e-09	11.3126	ns
COL6A3	0.869349	8.09004	2.32774	0.0204187	0.0357925	-4.43318	ns
ITGAV	0.869232	11.382	7.62481	1.76321e-13	2.15142e-12	19.924	ns
KAT2B	0.86889	9.01971	5.96368	5.38485e-09	3.273e-08	9.85649	ns
NAPSB	0.868735	6.56639	3.99231	7.77167e-05	0.000230503	0.670208	ns
ALKBH2	0.868717	8.47417	9.7051	3.71672e-20	1.21388e-18	35.0191	ns
ATP13A2	-0.867658	8.79023	-8.76761	5.12553e-17	1.04516e-15	27.9102	ns
MYOF	0.866533	7.521	5.14867	4.10517e-07	1.8192e-06	5.66998	ns
KIAA1244	-0.866516	8.0941	-6.8399	2.94241e-11	2.53619e-10	14.9236	ns
SQRDL	0.864684	8.48406	4.41328	1.30793e-05	4.47845e-05	2.3579	ns
SPRYD3	-0.86468	9.2978	-8.88223	2.17174e-17	4.68179e-16	28.7539	ns
SCG2	-0.864661	9.75357	-3.21704	0.00139947	0.00321991	-2.02489	ns
DARS	0.864148	10.0596	9.05963	5.66839e-18	1.33187e-16	30.074	ns
PPP4C	0.864071	9.8611	9.33131	7.01279e-19	1.89548e-17	32.1288	ns
ATP6V0A1	-0.863591	9.84754	-8.72732	6.91926e-17	1.37935e-15	27.6155	ns
POLD2	0.863397	9.03375	9.30429	8.64805e-19	2.30254e-17	31.9227	ns
MAD2L1	0.863285	7.68668	3.87	0.000126854	0.000361312	0.209084	ns
PYCARD	0.863003	8.1699	5.03153	7.33543e-07	3.11609e-06	5.11214	ns
EPCAM	-0.862844	5.0412	-10.0543	2.24569e-21	8.85443e-20	37.7822	ns
NPY5R	-0.862814	6.40216	-10.501	5.7036e-23	2.93354e-21	41.4007	ns
SPATA6	0.86172	6.42987	4.60503	5.53314e-06	2.02896e-05	3.17749	ns
ARL13B	0.861614	8.20004	6.89403	2.09509e-11	1.83693e-10	15.2549	ns
IL12RB2	-0.861517	4.8435	-17.8365	6.5433e-53	2.13704e-49	109.482	ns
LOC441617	-0.861278	7.48348	-12.2957	9.74636e-30	1.87245e-27	56.7712	ns
GRAMD3	0.861079	9.62835	4.53865	7.47807e-06	2.68241e-05	2.8902	ns
PYGM	-0.860187	7.49193	-4.61078	5.38965e-06	1.98116e-05	3.20257	ns
QDPR	-0.860122	7.75609	-7.53037	3.33429e-13	3.88459e-12	19.3005	ns
IBSP	0.860026	6.70818	3.38461	0.000782488	0.00190008	-1.48859	ns
SOX10	-0.859955	8.9933	-3.83538	0.000145388	0.000408052	0.0810033	ns
NTNG2	-0.859952	6.94661	-6.339	6.18581e-10	4.3983e-09	11.9576	ns
SYTL5	-0.859798	5.84054	-9.27403	1.09305e-18	2.87123e-17	31.6923	ns
MMD	-0.859761	8.21925	-11.8544	5.02337e-28	7.15032e-26	52.8801	ns
LOC100128731	0.859216	10.4892	8.49983	3.70237e-16	6.54798e-15	25.9685	ns
FZD2	0.858129	6.63707	5.01483	7.9612e-07	3.36224e-06	5.03353	ns
FAM5B	-0.857855	8.84706	-4.81952	2.0399e-06	8.0301e-06	4.13137	ns
C2orf55	-0.857782	6.86412	-9.11298	3.77212e-18	9.18478e-17	30.4744	ns
AP3B2	-0.857717	6.7045	-9.05531	5.85829e-18	1.37155e-16	30.0416	ns
STK39	-0.857668	9.7586	-7.05412	7.5836e-12	7.10704e-11	16.2467	ns
RUSC2	-0.856968	9.07785	-9.30994	8.27765e-19	2.21597e-17	31.9658	ns
NUDT5	0.856286	8.80012	8.39802	7.7676e-16	1.3213e-14	25.2413	ns
HMGCR	-0.856258	8.89413	-5.64023	3.1959e-08	1.70321e-07	8.13213	ns
SNHG5	0.856216	10.3545	5.2443	2.53547e-07	1.1644e-06	6.13368	ns
SCG3	-0.856111	9.13172	-2.5997	0.00967224	0.0183624	-3.77582	ns
SH3GL3	-0.856002	7.589	-8.95595	1.24536e-17	2.77005e-16	29.3004	ns
FOXD1	0.855504	7.35031	6.76354	4.73442e-11	3.96986e-10	14.4599	ns
ABR	-0.855424	9.63203	-7.22235	2.55871e-12	2.58323e-11	17.3079	ns
IKIP	0.855081	5.66187	5.63454	3.2953e-08	1.75142e-07	8.10252	ns
CHST14	0.854183	9.10789	9.01076	8.22092e-18	1.8754e-16	29.7086	ns
PNMA3	-0.854146	8.25265	-8.17815	3.76958e-15	5.80729e-14	23.6916	ns
ADAM11	-0.854044	7.54466	-9.55003	1.26804e-19	3.79365e-18	33.8114	ns
LRP1B	-0.853938	7.72544	-3.83068	0.000148096	0.000415117	0.0636798	ns
PRSS23	0.853921	7.60672	4.28292	2.30721e-05	7.55548e-05	1.81875	ns
PSME2	0.853827	10.2798	7.17738	3.42725e-12	3.38852e-11	17.0223	ns
CX3CL1	-0.853687	9.26931	-7.10545	5.45487e-12	5.23219e-11	16.5684	ns
SRGAP1	0.853502	7.31296	7.61564	1.87615e-13	2.27647e-12	19.8632	ns
GPX1	0.853468	11.6343	8.01411	1.20197e-14	1.73573e-13	22.5547	ns
MEST	0.853083	11.052	3.62384	0.000327267	0.000857944	-0.678441	ns
ELFN2	-0.852225	7.58868	-6.94104	1.55737e-11	1.39543e-10	15.5443	ns
INTS12	0.851925	8.98276	10.4178	1.1379e-22	5.51938e-21	40.7202	ns
GALNTL5	-0.85184	4.71608	-12.5366	1.10223e-30	2.39992e-28	58.9229	ns
PDIA6	0.851593	10.6406	6.62797	1.09072e-10	8.66741e-10	13.6466	ns
SOCS2	0.851575	7.63599	2.89931	0.00394384	0.0081816	-2.97059	ns
CCDC85A	-0.851363	7.21411	-9.40419	3.97728e-19	1.10866e-17	32.6867	ns
TMEM170B	-0.851202	8.37852	-5.09416	5.38559e-07	2.3328e-06	5.40898	ns
SNORD104	0.851013	8.18002	7.67916	1.2188e-13	1.52416e-12	20.2855	ns
LYPLA1	0.850869	9.34326	6.46419	2.938e-10	2.18577e-09	12.6819	ns
PILRB	0.85066	9.67873	5.94366	6.02604e-09	3.63007e-08	9.74742	ns
AMH	0.850614	6.86044	5.27344	2.18598e-07	1.01484e-06	6.2765	ns
FOLH1	-0.850528	7.80008	-4.62067	5.15135e-06	1.89891e-05	3.24573	ns
UBTD2	0.850432	9.29438	7.73878	8.1113e-14	1.03956e-12	20.6842	ns
KLHL13	0.850395	8.1695	4.55807	6.84959e-06	2.47647e-05	2.9739	ns
HAUS4	0.850177	8.5781	9.51786	1.6332e-19	4.8418e-18	33.5624	ns
FAM131A	-0.849379	8.09862	-11.2398	1.08447e-25	9.44498e-24	47.5776	ns
SCN1B	-0.849294	8.3695	-5.34861	1.48663e-07	7.09843e-07	6.64801	ns
CH25H	-0.849168	7.97448	-3.01653	0.00271845	0.00587329	-2.63263	ns
PCDHB5	0.848703	7.40318	2.406	0.0165764	0.0296758	-4.25124	ns
SNX30	-0.848508	8.85081	-6.73048	5.80994e-11	4.80589e-10	14.2603	ns
GNB5	-0.848055	8.08845	-9.91407	6.97897e-21	2.61491e-19	36.6656	ns
TSPAN11	0.847738	8.76457	5.2132	2.96793e-07	1.34972e-06	5.98207	ns
HES6	0.847337	7.3537	6.52496	2.03866e-10	1.55084e-09	13.0375	ns
TMEM49	0.846614	7.01517	4.23711	2.80712e-05	9.02515e-05	1.63279	ns
MAPRE3	-0.846067	7.82841	-9.23713	1.45356e-18	3.76771e-17	31.412	ns
ANK2	-0.846002	8.67071	-7.58362	2.32953e-13	2.76664e-12	19.6514	ns
NAPG	-0.845439	8.36652	-9.617	7.47452e-20	2.30663e-18	34.3315	ns
DKFZP434I0714	0.845349	7.96173	6.21948	1.24607e-09	8.42859e-09	11.277	ns
FKBP10	0.845225	8.38513	5.29115	1.99702e-07	9.34647e-07	6.36359	ns
BRMS1L	-0.845042	7.39434	-8.02151	1.1411e-14	1.65148e-13	22.6057	ns
NBL1	-0.84387	9.70381	-6.47821	2.70106e-10	2.01638e-09	12.7637	ns
PDZD4	-0.84338	9.71134	-5.65489	2.95321e-08	1.58247e-07	8.2085	ns
SALL1	0.842948	9.52421	3.91396	0.000106526	0.00030748	0.373286	ns
UCP2	0.84294	9.54189	5.44138	9.1814e-08	4.55145e-07	7.1128	ns
B3GALNT1	-0.842429	7.83513	-5.24433	2.53503e-07	1.1644e-06	6.13384	ns
SNCG	-0.842119	6.80587	-11.5928	5.03566e-27	5.57508e-25	50.6057	ns
PPP2R2D	-0.84155	7.65937	-9.7022	3.80352e-20	1.2381e-18	34.9964	ns
METRN	0.84152	10.0743	7.68466	1.17396e-13	1.4709e-12	20.3222	ns
SCOC	-0.841505	10.1629	-7.45039	5.69334e-13	6.39717e-12	18.7771	ns
MAGT1	0.840424	8.89323	7.60635	1.99793e-13	2.41378e-12	19.8017	ns
FBXO32	0.839902	6.95609	4.55383	6.98252e-06	2.51895e-05	2.95557	ns
SSR2	0.839889	10.6498	9.28817	9.79849e-19	2.58775e-17	31.7999	ns
PLEKHM3	-0.839865	7.58866	-9.46997	2.37817e-19	6.83323e-18	33.1926	ns
CENPF	0.839415	6.49396	4.68163	3.8909e-06	1.46571e-05	3.51372	ns
PTK2B	-0.839348	8.05175	-7.47879	4.7105e-13	5.36669e-12	18.9624	ns
RCC2	0.839299	9.91516	8.11275	5.99669e-15	8.96347e-14	23.2364	ns
YAP1	0.839229	8.57589	4.11481	4.69807e-05	0.000145188	1.14532	ns
EIF4A1	0.839192	11.1733	9.5637	1.13859e-19	3.41682e-18	33.9173	ns
FAM50B	-0.839144	7.89768	-6.49826	2.39449e-10	1.80332e-09	12.8809	ns
GOLGA7B	-0.839006	8.15247	-7.65623	1.42453e-13	1.76566e-12	20.1328	ns
KCNC4	-0.838928	6.86615	-10.6483	1.66474e-23	9.5948e-22	42.6144	ns
ANO4	-0.838455	6.57938	-8.93791	1.42732e-17	3.14974e-16	29.1664	ns
SLCO1C1	-0.838379	9.15067	-3.37703	0.000803752	0.00194785	-1.5134	ns
POLR2J	0.838315	11.2536	9.3094	8.31228e-19	2.2222e-17	31.9616	ns
BTBD3	-0.838099	10.1183	-6.17781	1.58675e-09	1.04976e-08	11.0422	ns
DHRS11	-0.838085	6.96458	-7.21827	2.62757e-12	2.64457e-11	17.2819	ns
PTGS2	-0.837197	5.7858	-3.47948	0.000557042	0.00139268	-1.17354	ns
DDR2	0.837085	8.71809	5.16235	3.83348e-07	1.70799e-06	5.73584	ns
FAR2	-0.83679	7.19493	-5.77949	1.49899e-08	8.44817e-08	8.86458	ns
IRX3	0.836772	7.19853	4.26505	2.49107e-05	8.08732e-05	1.74603	ns
LYSMD2	-0.836479	9.78057	-8.63194	1.40286e-16	2.64841e-15	26.9213	ns
TBC1D9	-0.836352	7.29284	-10.3527	1.94983e-22	9.25957e-21	40.1895	ns
SLC16A1	0.836016	8.26718	5.92836	6.56595e-09	3.922e-08	9.66424	ns
MAPK10	-0.836006	10.1814	-6.6154	1.17766e-10	9.32043e-10	13.5719	ns
PCOLCE2	0.834136	6.34584	3.15326	0.00173511	0.00391223	-2.22226	ns
TNNI3K	-0.833678	6.25047	-10.2652	4.0086e-22	1.83106e-20	39.4795	ns
LOC284244	-0.83302	7.57078	-4.63377	4.85096e-06	1.79561e-05	3.30309	ns
MATK	-0.832937	7.15466	-8.31022	1.46464e-15	2.38579e-14	24.6189	ns
ATP6V0E1	0.832929	8.54626	11.8057	7.72777e-28	1.04437e-25	52.4551	ns
ITGB2	0.832654	8.58804	5.18661	3.3938e-07	1.52744e-06	5.85304	ns
HIVEP2	-0.83238	7.28545	-9.77646	2.10447e-20	7.18453e-19	35.579	ns
DEK	0.832365	10.7805	7.43132	6.46417e-13	7.18502e-12	18.6529	ns
KIAA1409	-0.831989	8.2208	-5.09862	5.26772e-07	2.28781e-06	5.43025	ns
ZNF521	0.831525	8.19056	4.06859	5.68904e-05	0.000173405	0.964505	ns
LPGAT1	-0.83144	8.08444	-7.39278	8.3492e-13	9.11482e-12	18.4026	ns
GRM7	-0.83117	5.6616	-13.8163	7.81063e-36	4.16574e-33	70.633	ns
GPM6A	-0.831097	11.5593	-5.6951	2.37575e-08	1.29177e-07	8.41893	ns
SFRP4	0.831092	6.71491	4.15447	3.98096e-05	0.000124837	1.30196	ns
KIAA1543	-0.830674	6.29985	-7.55878	2.75436e-13	3.232e-12	19.4874	ns
GPR34	0.830304	9.26009	3.76625	0.000190328	0.000522363	-0.171615	ns
DONSON	0.830047	8.00609	5.79795	1.35438e-08	7.69733e-08	8.96281	ns
BRP44	-0.829491	8.92152	-10.5604	3.47536e-23	1.87612e-21	41.889	ns
ZEB1	0.829408	9.2987	4.72802	3.13657e-06	1.19977e-05	3.71971	ns
DAB2	0.829327	7.5264	6.62537	1.10818e-10	8.799e-10	13.6311	ns
STAG2	0.829092	9.78804	7.42024	6.95843e-13	7.69946e-12	18.5808	ns
CCDC76	0.828699	7.65124	6.25441	1.0165e-09	6.95507e-09	11.4749	ns
ZNF516	0.828608	7.69442	7.61464	1.88883e-13	2.2876e-12	19.8566	ns
TAX1BP3	0.828582	9.53729	5.78733	1.4358e-08	8.12943e-08	8.90628	ns
SLC25A1	0.828266	9.11034	8.12829	5.37154e-15	8.08454e-14	23.3444	ns
NEXN	0.828117	5.98606	5.52335	5.96466e-08	3.05259e-07	7.52917	ns
LOC729085	0.828092	6.66402	4.51396	8.35688e-06	2.96401e-05	2.78432	ns
ITGB8	0.827627	8.07374	6.24774	1.0569e-09	7.21388e-09	11.437	ns
ACOT4	-0.827589	6.31541	-9.53311	1.44871e-19	4.321e-18	33.6803	ns
RBMS1	0.827551	8.88085	4.57967	6.21048e-06	2.25831e-05	3.06731	ns
CTGF	0.827474	9.1049	3.4409	0.000640198	0.00158081	-1.30266	ns
UST	0.827472	8.33146	5.01494	7.95701e-07	3.36119e-06	5.03404	ns
GNL2	0.827132	7.74329	5.85702	9.77215e-09	5.68741e-08	9.27891	ns
MMP9	0.82699	7.15815	2.97088	0.0031467	0.00670246	-2.76574	ns
TNIP2	0.826944	8.93287	9.0289	7.16239e-18	1.64929e-16	29.8441	ns
PTPN12	0.826932	7.25289	7.38386	8.8576e-13	9.64657e-12	18.3448	ns
AGAP3	-0.826839	8.92286	-9.27346	1.09795e-18	2.88024e-17	31.6879	ns
ARPC5L	-0.826654	9.081	-10.2667	3.95949e-22	1.81285e-20	39.4916	ns
C12orf53	-0.826651	7.32578	-7.59629	2.13854e-13	2.5631e-12	19.7351	ns
KCNJ2	-0.826487	8.39902	-4.71508	3.3315e-06	1.27061e-05	3.66207	ns
IL17RD	0.826118	7.69793	7.66269	1.36335e-13	1.69519e-12	20.1757	ns
TIPARP	0.825671	10.2464	5.87437	8.87458e-09	5.21145e-08	9.37225	ns
S100A16	0.825079	11.2984	5.7826	1.47363e-08	8.31955e-08	8.88111	ns
FGF14	-0.824764	7.23779	-5.71399	2.14407e-08	1.17514e-07	8.5182	ns
ANKRD10	0.824604	8.11345	7.44592	5.86538e-13	6.56395e-12	18.748	ns
ATP2B3	-0.824538	5.96505	-11.2615	8.99504e-26	7.90434e-24	47.762	ns
KCNN1	-0.824307	8.9552	-8.47906	4.30877e-16	7.56583e-15	25.8197	ns
C14orf149	0.824287	7.15417	6.79507	3.89204e-11	3.31314e-10	14.6509	ns
MAG	-0.824142	7.31184	-4.89695	1.40993e-06	5.692e-06	4.48523	ns
MKLN1	0.824071	8.13346	8.43877	5.77817e-16	9.96734e-15	25.5316	ns
NETO1	-0.823516	5.54907	-6.7002	7.00337e-11	5.73978e-10	14.0782	ns
ND6	0.822772	7.73683	4.5935	5.83183e-06	2.12932e-05	3.12733	ns
IDS	-0.822354	8.28258	-7.46769	5.07298e-13	5.74293e-12	18.8899	ns
CBX6	-0.822212	10.6729	-8.22756	2.64974e-15	4.17062e-14	24.0374	ns
DGKB	-0.821925	5.38099	-6.93378	1.63047e-11	1.45561e-10	15.4995	ns
ADAM9	0.821791	8.0039	6.34655	5.91613e-10	4.22033e-09	12.001	ns
TM2D3	-0.821719	10.4901	-9.72678	3.12766e-20	1.03355e-18	35.189	ns
OIP5	0.821525	6.59604	4.69237	3.70216e-06	1.39891e-05	3.56124	ns
SERINC1	-0.82135	11.814	-7.75654	7.18168e-14	9.27701e-13	20.8034	ns
CALD1	0.820351	8.07884	6.88324	2.24218e-11	1.95626e-10	15.1887	ns
IL18	0.82026	5.98529	4.48383	9.56394e-06	3.3599e-05	2.6558	ns
CRB1	0.820048	8.24804	3.95941	8.87732e-05	0.000259875	0.544882	ns
CACNA1E	-0.819966	5.87482	-12.5253	1.22203e-30	2.63153e-28	58.821	ns
PAQR6	-0.819671	10.8114	-3.98964	7.85612e-05	0.000232807	0.660021	ns
RBMX	0.819454	10.5866	7.8921	2.81751e-14	3.87997e-13	21.7199	ns
FKBP14	0.818998	6.60378	7.18558	3.24961e-12	3.2259e-11	17.0743	ns
SEC61A2	-0.817994	7.59622	-10.188	7.54904e-22	3.26558e-20	38.8559	ns
KHDRBS2	-0.817501	6.95077	-9.06259	5.54193e-18	1.30686e-16	30.0962	ns
PLOD1	0.817418	9.43069	6.16447	1.71396e-09	1.12934e-08	10.9673	ns
CHSY1	0.817172	9.80566	5.2809	2.10436e-07	9.80203e-07	6.31315	ns
CBFA2T3	-0.817016	6.52124	-10.2572	4.28072e-22	1.93283e-20	39.4148	ns
FOSB	-0.816729	8.01813	-3.37012	0.000823615	0.00199106	-1.53598	ns
BMPR1A	0.81654	8.8884	5.4091	1.0866e-07	5.31791e-07	6.95028	ns
PIP5K1B	-0.816083	6.599	-8.92407	1.58454e-17	3.46548e-16	29.0637	ns
SRI	0.815972	11.2999	7.07019	6.84174e-12	6.45191e-11	16.3472	ns
C5orf28	0.815753	6.99794	6.83985	2.9432e-11	2.53619e-10	14.9234	ns
CACNA1C	-0.815712	6.63992	-10.2244	5.60187e-22	2.48921e-20	39.1498	ns
DNAJC12	-0.815135	7.54056	-6.5818	1.44498e-10	1.12633e-09	13.3727	ns
C1orf192	0.814974	7.00123	3.22973	0.00134034	0.00309839	-1.98519	ns
LOC645323	0.814943	9.71909	4.84613	1.79771e-06	7.13403e-06	4.25241	ns
CLDN11	-0.814935	8.88944	-3.84617	0.000139354	0.00039275	0.120799	ns
RDH10	0.814665	6.68608	4.69572	3.64517e-06	1.37924e-05	3.57606	ns
LOC729082	-0.814231	8.98668	-7.67565	1.24831e-13	1.56007e-12	20.262	ns
PRKD3	0.813983	6.6874	10.347	2.04373e-22	9.65033e-21	40.1432	ns
CEND1	-0.813981	9.34144	-7.52796	3.38866e-13	3.94558e-12	19.2847	ns
NOTCH1	0.813714	8.65503	7.4459	5.86646e-13	6.56395e-12	18.7478	ns
DSP	-0.813634	6.27454	-4.5489	7.13971e-06	2.57187e-05	2.93434	ns
HMGB2	0.813541	7.86617	8.24977	2.26041e-15	3.59537e-14	24.1932	ns
ARX	-0.813299	7.8309	-6.021	3.89554e-09	2.42186e-08	10.1705	ns
GSTP1	0.81328	10.3135	9.50461	1.81239e-19	5.32469e-18	33.4599	ns
TERF2IP	-0.81312	11.1653	-8.67102	1.05086e-16	2.02087e-15	27.2051	ns
IFIT3	0.81252	9.67327	4.08298	5.36094e-05	0.000163966	1.02061	ns
RHBDL1	-0.812255	6.38642	-9.03277	6.95483e-18	1.60526e-16	29.873	ns
ZIC1	0.812185	7.29404	5.9557	5.63215e-09	3.41334e-08	9.81295	ns
ESM1	0.812172	5.89818	3.75979	0.00019514	0.000534222	-0.195007	ns
LOC100131170	-0.811772	6.06682	-3.95347	9.09248e-05	0.000265632	0.522331	ns
COQ2	0.810983	7.8583	6.52812	2.00011e-10	1.52388e-09	13.0561	ns
SLC31A2	-0.810726	9.00281	-3.66085	0.000284739	0.000754732	-0.548482	ns
OPA1	-0.81055	7.96565	-11.3314	4.90988e-26	4.49598e-24	48.3592	ns
ECM2	0.810471	7.90461	6.05979	3.12473e-09	1.97078e-08	10.3844	ns
MEG3	-0.810344	7.04153	-6.54778	1.77596e-10	1.36104e-09	13.1718	ns
GOT2	-0.810258	10.3961	-10.2115	6.22899e-22	2.74299e-20	39.0453	ns
MCL1	0.810179	8.50615	7.15323	4.00743e-12	3.93435e-11	16.8696	ns
IGF2BP3	0.81002	5.91204	5.02184	7.69262e-07	3.25512e-06	5.06648	ns
PLA2G2A	0.810012	8.21512	2.70799	0.00705666	0.0138324	-3.49455	ns
POSTN	0.809916	5.8852	2.84432	0.0046767	0.00955627	-3.12468	ns
SNRPN	-0.809793	7.35906	-6.81508	3.43597e-11	2.9351e-10	14.7724	ns
SAT1	0.809659	11.6666	5.90836	7.34287e-09	4.35505e-08	9.55584	ns
KIAA1324	-0.808976	6.66976	-11.5119	1.0218e-26	1.05385e-24	49.9076	ns
CD58	0.808292	6.48374	5.11788	4.78704e-07	2.09437e-06	5.52223	ns
CKAP4	0.808109	9.67738	6.41298	3.98956e-10	2.91715e-09	12.3842	ns
C2orf63	0.80805	7.54764	6.36123	5.4242e-10	3.90208e-09	12.0854	ns
PDLIM5	0.807151	7.44577	8.46266	4.85594e-16	8.45088e-15	25.7023	ns
COL5A2	0.806921	8.60053	2.4662	0.0140697	0.0256213	-4.10731	ns
ZNF667	-0.806304	7.54314	-8.97432	1.08371e-17	2.42978e-16	29.437	ns
NONO	0.805399	11.2071	7.64055	1.58467e-13	1.95057e-12	20.0285	ns
EYA1	0.804747	7.54006	3.34099	0.000912437	0.00218904	-1.63066	ns
LAPTM4A	0.804488	11.831	10.3082	2.81412e-22	1.30987e-20	39.828	ns
FLRT3	-0.804294	7.87051	-4.36984	1.58272e-05	5.34003e-05	2.17661	ns
MTCH1	-0.804222	12.3681	-11.3134	5.73936e-26	5.20687e-24	48.2052	ns
CD24	0.803699	8.74809	2.70683	0.00708072	0.0138698	-3.49759	ns
LSM2	0.802629	8.79616	7.87224	3.23366e-14	4.42197e-13	21.5849	ns
RPS21	0.802312	10.3779	8.40705	7.27561e-16	1.24192e-14	25.3055	ns
CCDC102B	0.802284	5.25234	4.10152	4.96478e-05	0.000152779	1.09314	ns
STMN3	-0.802233	9.20758	-6.67215	8.3215e-11	6.74951e-10	13.9102	ns
ZYG11B	-0.802096	9.11682	-9.07155	5.17628e-18	1.22802e-16	30.1633	ns
KIAA0232	-0.801976	8.74365	-9.99609	3.59929e-21	1.39599e-19	37.3176	ns
PENK	-0.801058	7.60751	-4.36792	1.59606e-05	5.37951e-05	2.16863	ns
RASL12	0.800692	8.60135	3.89107	0.000116689	0.000334012	0.287585	ns
COL6A2	0.800136	7.9455	3.49029	0.000535629	0.00134308	-1.13713	ns
PDLIM1	0.799776	8.87156	3.00068	0.00286063	0.00614996	-2.67905	ns
SHOX2	0.799737	6.52751	4.01193	7.17571e-05	0.000214844	0.745426	ns
RUSC1	-0.799731	9.76435	-8.3655	9.82941e-16	1.65621e-14	25.0103	ns
OAS1	0.799706	7.35649	3.78453	0.000177312	0.000489519	-0.105221	ns
HLA-DQB1	0.799124	7.53547	4.42267	1.25488e-05	4.31036e-05	2.39728	ns
FAM102B	-0.798855	7.0385	-12.3837	4.40451e-30	8.9907e-28	57.5553	ns
EFNA5	-0.797549	6.94149	-7.89433	2.77416e-14	3.82834e-13	21.7351	ns
GNG13	-0.79742	5.58553	-10.0179	3.01614e-21	1.17737e-19	37.4917	ns
KCNK3	-0.797212	7.83098	-5.80824	1.27976e-08	7.30715e-08	9.01768	ns
SRBD1	0.79704	7.44663	8.76616	5.18115e-17	1.0554e-15	27.8996	ns
TTC31	0.796662	8.79244	10.9182	1.70454e-24	1.20152e-22	44.861	ns
NEDD4L	-0.79596	7.3984	-8.28118	1.8046e-15	2.90574e-14	24.4142	ns
HBQ1	-0.795777	6.54369	-10.5092	5.32519e-23	2.76065e-21	41.4684	ns
ATP6V0C	-0.79577	11.6966	-11.2144	1.35005e-25	1.14033e-23	47.3615	ns
TSPAN12	0.795299	7.20687	6.50254	2.33358e-10	1.7588e-09	12.906	ns
FNDC3B	0.795279	7.07175	7.00361	1.04694e-11	9.59287e-11	15.9319	ns
CENPH	0.79494	7.39581	4.52399	7.98854e-06	2.84935e-05	2.82727	ns
PRPF3	0.794686	8.40279	7.76854	6.61356e-14	8.62845e-13	20.8841	ns
FAM169A	-0.793906	8.73454	-4.42658	1.23335e-05	4.24311e-05	2.41374	ns
SCP2	0.793848	10.4626	7.30524	1.48766e-12	1.55644e-11	17.8379	ns
LPHN1	-0.793735	9.30039	-7.75397	7.30921e-14	9.42515e-13	20.7861	ns
IGFBP5	0.793729	8.39894	3.87511	0.000124314	0.000354646	0.228086	ns
LOC440896	-0.7937	5.19995	-10.6977	1.09978e-23	6.63119e-22	43.023	ns
ZNF426	0.793496	7.02561	7.27238	1.8454e-12	1.91032e-11	17.6273	ns
RFK	-0.793217	9.04532	-9.49966	1.88427e-19	5.51929e-18	33.4217	ns
ELN	0.793206	8.14424	6.26089	9.78749e-10	6.71788e-09	11.5116	ns
BIN1	-0.793085	10.0139	-5.72731	1.99414e-08	1.0986e-07	8.58834	ns
ILF2	0.792929	10.2483	6.74174	5.4192e-11	4.51124e-10	14.3282	ns
TANC1	0.792895	7.62855	9.70003	3.86957e-20	1.25751e-18	34.9794	ns
F13A1	0.792508	8.44395	2.58094	0.0102048	0.0192598	-3.82344	ns
NIPAL3	-0.79229	7.86974	-6.48211	2.63856e-10	1.97273e-09	12.7865	ns
DPY19L4	0.791963	9.08246	8.12197	5.61775e-15	8.43567e-14	23.3004	ns
PGM2	0.791646	7.52095	6.81816	3.37051e-11	2.88169e-10	14.7912	ns
STAG3L1	0.791303	7.50254	6.53848	1.87873e-10	1.43698e-09	13.1171	ns
FHOD3	-0.790285	8.28353	-5.46453	8.13274e-08	4.06554e-07	7.22984	ns
SLC38A6	0.789964	7.73957	4.76002	2.70045e-06	1.0419e-05	3.8629	ns
VAX2	0.789932	7.36168	5.86451	9.37429e-09	5.4721e-08	9.31918	ns
ACSL6	-0.789783	7.18311	-5.3493	1.48135e-07	7.07668e-07	6.65144	ns
PRPS2	-0.789773	7.28226	-4.52158	8.0756e-06	2.87936e-05	2.81694	ns
RAP1GDS1	-0.789694	8.29386	-9.85718	1.10267e-20	3.94269e-19	36.2153	ns
TMEM63C	-0.789642	7.7063	-6.16381	1.72046e-09	1.13325e-08	10.9637	ns
NIPA1	-0.789409	7.25429	-7.12616	4.77321e-12	4.62591e-11	16.6988	ns
ARMCX5	-0.789154	7.42524	-10.3052	2.88561e-22	1.33679e-20	39.8033	ns
ZNF680	0.789084	8.00894	6.16372	1.72136e-09	1.13346e-08	10.9632	ns
PITPNM1	-0.788508	8.23769	-7.90985	2.49045e-14	3.4563e-13	21.8408	ns
CORO1C	0.788227	10.4586	6.5606	1.64339e-10	1.26687e-09	13.2474	ns
PTPRN2	-0.788098	9.10321	-6.43661	3.46507e-10	2.56039e-09	12.5213	ns
PCDHB10	0.787689	8.55249	3.91014	0.000108159	0.000311643	0.358975	ns
TMEM149	0.787587	8.14627	7.36423	1.00857e-12	1.08713e-11	18.2179	ns
FAM57A	0.787313	8.7471	6.57431	1.51219e-10	1.17358e-09	13.3284	ns
DKFZp686O24166	-0.787176	7.35495	-5.17281	3.63745e-07	1.62553e-06	5.78633	ns
FOS	0.787019	10.609	2.75433	0.00614676	0.0122224	-3.37077	ns
KALRN	-0.786945	6.98431	-10.5928	2.65093e-23	1.45512e-21	42.1558	ns
SUCLG2	0.786859	7.93646	8.02542	1.11023e-14	1.61156e-13	22.6326	ns
ST5	0.786724	9.71857	7.48887	4.40345e-13	5.05803e-12	19.0284	ns
SMAP2	-0.786596	9.82715	-6.93964	1.57116e-11	1.40651e-10	15.5357	ns
C17orf95	0.786543	9.50488	9.38396	4.6566e-19	1.28522e-17	32.5316	ns
SGSM1	-0.785434	7.34078	-8.36449	9.90203e-16	1.66701e-14	25.003	ns
LAPTM4B	0.785412	10.8301	5.56531	4.77337e-08	2.47261e-07	7.74439	ns
SHC3	-0.785047	9.2395	-4.3549	1.68939e-05	5.67066e-05	2.11463	ns
C2orf82	-0.784869	7.83811	-3.5939	0.000365977	0.000948384	-0.782699	ns
NOC3L	0.784777	8.44856	8.42958	6.17762e-16	1.0619e-14	25.466	ns
SLC16A9	0.784367	8.91591	3.7229	0.000224881	0.000609089	-0.327828	ns
C1orf93	-0.784282	8.83927	-6.63108	1.07016e-10	8.52821e-10	13.6651	ns
RELL2	-0.783218	8.6535	-9.8555	1.11765e-20	3.96764e-19	36.202	ns
MPP7	-0.78235	5.4044	-16.4766	4.97695e-47	1.39326e-43	96.1031	ns
PLCB1	-0.782348	8.15572	-5.3495	1.47982e-07	7.07111e-07	6.65243	ns
RAMP1	0.782323	9.65076	5.41698	1.04292e-07	5.12852e-07	6.98985	ns
SLPI	0.782204	7.83483	3.08525	0.00217364	0.00480426	-2.42854	ns
MVP	0.782035	8.45274	4.93337	1.18309e-06	4.84105e-06	4.65341	ns
LOC283516	-0.781758	5.30288	-6.35944	5.48223e-10	3.94093e-09	12.0751	ns
GNA13	0.781459	9.41464	8.35693	1.04574e-15	1.75298e-14	24.9495	ns
PDZRN4	-0.780949	6.43324	-3.8486	0.000138029	0.000389406	0.129773	ns
ALDOC	-0.780496	11.7734	-3.08078	0.00220579	0.00486928	-2.44196	ns
MBOAT7	-0.780299	9.0283	-10.7681	6.07785e-24	3.84198e-22	43.6076	ns
UBE2E2	-0.780226	9.69203	-6.26752	9.41528e-10	6.48057e-09	11.5493	ns
DYSF	-0.779199	8.0486	-7.05849	7.37412e-12	6.92065e-11	16.274	ns
AP1S1	-0.779156	8.48096	-6.96957	1.29983e-11	1.17869e-10	15.7207	ns
RAB39B	-0.778971	7.42866	-6.348	5.86579e-10	4.18747e-09	12.0093	ns
MAVS	0.778805	8.49594	9.29185	9.52284e-19	2.52516e-17	31.8279	ns
TNFRSF10B	0.778656	7.72075	6.40711	4.13138e-10	3.01634e-09	12.3502	ns
SYTL2	-0.77863	8.37367	-5.38277	1.24587e-07	6.0222e-07	6.81836	ns
EIF3G	0.77863	10.4466	10.1004	1.54282e-21	6.28546e-20	38.1519	ns
DLG3	-0.77847	7.85047	-10.5904	2.70501e-23	1.48065e-21	42.1359	ns
GPR6	-0.777924	6.00589	-14.7809	7.87901e-40	7.68398e-37	79.7235	ns
ANP32B	0.777845	11.3064	7.36557	9.9967e-13	1.07872e-11	18.2265	ns
SORBS2	-0.77671	6.69234	-10.1345	1.1685e-21	4.91371e-20	38.4256	ns
ANXA11	-0.776647	8.3595	-7.78561	5.88153e-14	7.74039e-13	20.999	ns
CASP7	0.77656	7.73668	5.24324	2.54903e-07	1.16926e-06	6.12854	ns
OSBPL11	0.776107	8.51384	5.86237	9.4864e-09	5.53425e-08	9.30766	ns
ABHD8	-0.775639	8.2363	-8.52204	3.14738e-16	5.60692e-15	26.128	ns
OLFML2B	0.775466	8.20223	3.50832	0.000501598	0.00126683	-1.07613	ns
VGLL4	0.775388	9.79717	7.50604	3.92528e-13	4.53536e-12	19.1408	ns
TIGD1	0.775126	7.53059	5.58065	4.39859e-08	2.2912e-07	7.82339	ns
TMEM38A	-0.774141	7.7469	-7.12333	4.86128e-12	4.7066e-11	16.6809	ns
TNFRSF1B	0.773502	7.44165	4.74903	2.84321e-06	1.09396e-05	3.81362	ns
RNF19A	0.773364	9.30431	5.71553	2.12618e-08	1.16675e-07	8.5263	ns
ZNF738	0.773112	7.50396	5.77174	1.56413e-08	8.78749e-08	8.8234	ns
C22orf9	-0.77307	9.08846	-6.12969	2.09429e-09	1.35489e-08	10.7728	ns
SLC4A3	-0.77299	8.45886	-5.90821	7.34919e-09	4.35748e-08	9.55501	ns
KIAA1804	-0.772769	6.49885	-11.8005	8.08787e-28	1.08555e-25	52.4102	ns
MTCP1NB	0.771726	9.16875	9.03203	6.99394e-18	1.61239e-16	29.8674	ns
ELOVL7	-0.771719	7.61875	-3.75354	0.000199903	0.000546498	-0.217597	ns
BOC	0.771591	8.14893	7.86565	3.38488e-14	4.61587e-13	21.5401	ns
FBXO16	-0.771558	6.67298	-10.0608	2.12933e-21	8.49824e-20	37.8346	ns
MEOX2	0.770545	4.93917	3.47002	0.000576449	0.00143826	-1.20534	ns
GAA	0.770401	9.76946	7.95846	1.77478e-14	2.50026e-13	22.1728	ns
CD74	0.770397	9.5971	4.65938	4.31205e-06	1.61227e-05	3.41554	ns
EID2	-0.77031	9.36714	-8.65266	1.20379e-16	2.29469e-15	27.0716	ns
C14orf169	-0.769627	8.30183	-6.37996	4.85465e-10	3.51429e-09	12.1933	ns
SMOC1	0.768686	8.91465	2.94956	0.00336724	0.00711192	-2.82728	ns
STS	-0.768643	7.26585	-9.08861	4.54443e-18	1.08866e-16	30.2913	ns
SOX6	0.768552	7.3763	4.84115	1.84079e-06	7.2932e-06	4.22972	ns
ABHD14A	-0.768358	8.886	-7.06017	7.29551e-12	6.85344e-11	16.2845	ns
BAT1	0.767999	9.68095	8.78081	4.64477e-17	9.54077e-16	28.007	ns
ZNF227	0.767974	7.7421	6.20114	1.38611e-09	9.3085e-09	11.1735	ns
PTTG1	0.767951	10.0392	4.13037	4.40319e-05	0.000136787	1.20661	ns
ALDH8A1	-0.767507	6.00575	-5.11009	4.97605e-07	2.17028e-06	5.485	ns
DCTN1	-0.766877	10.216	-8.54562	2.64786e-16	4.77818e-15	26.2976	ns
DAP	0.766696	9.6807	7.10254	5.55771e-12	5.32042e-11	16.5502	ns
ZNF320	0.766604	7.77752	6.9004	2.01277e-11	1.76951e-10	15.294	ns
GADD45A	0.765263	10.4492	3.70338	0.000242296	0.000652008	-0.39761	ns
COL18A1	0.764819	8.15279	4.53468	7.61304e-06	2.72683e-05	2.87316	ns
BGN	0.764408	8.70037	4.31786	1.98434e-05	6.57511e-05	1.96181	ns
ZNF260	0.763937	8.65389	5.60523	3.85674e-08	2.02836e-07	7.95044	ns
FGFR3	-0.763773	8.45956	-3.25143	0.00124452	0.00289777	-1.91694	ns
RPS8	0.76268	12.5104	10.9669	1.12649e-24	8.14567e-23	45.2694	ns
UBE2L6	0.762583	10.4272	8.63558	1.36568e-16	2.58069e-15	26.9477	ns
MOV10	0.762557	7.85805	7.36526	1.0017e-12	1.08031e-11	18.2246	ns
SYT17	-0.762352	9.18238	-6.10736	2.38082e-09	1.52307e-08	10.6483	ns
QARS	0.7623	10.4791	9.53592	1.41698e-19	4.23279e-18	33.7021	ns
COL15A1	0.762177	6.44978	2.50532	0.0126263	0.0233179	-4.01192	ns
RUVBL1	0.762096	8.48429	7.0929	5.91323e-12	5.63598e-11	16.4896	ns
PPP2R3B	0.761877	6.61472	5.8303	1.13307e-08	6.52471e-08	9.13558	ns
DNMT1	0.761661	9.09173	6.25482	1.01411e-09	6.94453e-09	11.4771	ns
FYN	0.761651	10.3234	6.77736	4.34519e-11	3.67019e-10	14.5435	ns
UNG	0.761489	8.73959	7.68194	1.19589e-13	1.49742e-12	20.3041	ns
FAM111A	0.761111	7.17477	9.44187	2.96317e-19	8.39107e-18	32.9763	ns
PCNA	0.761089	7.0767	7.74031	8.02678e-14	1.0294e-12	20.6944	ns
ZFAND6	0.760884	8.74303	8.13177	5.24068e-15	7.91799e-14	23.3685	ns
DCI	0.760841	9.03145	8.75255	5.73447e-17	1.15968e-15	27.8	ns
IQGAP2	0.760811	6.69818	6.28359	8.56986e-10	5.94881e-09	11.6407	ns
[truncated: 17,597 more rows]
