# Supplementary material for: A novel necroptosis-related gene signature for predict prognosis of glioma based on single-cell and bulk RNA sequencing
Source: Front Mol Biosci. 2022 Aug 30;9:984712. doi: 10.3389/fmolb.2022.984712 (PMC9469195; doi:10.3389/fmolb.2022.984712)
Supplement: Supplementary file 12 [file Table1.xlsx]

## Sheet: Sheet1
Gene Symbol	Description	Category	Gifts	GC Id	Relevance score	GeneCards Link
RIPK1	Receptor Interacting Serine/Threonine Kinase 1	Protein Coding	47	GC06P003116	19.0119	https://www.genecards.org/cgi-bin/carddisp.pl?gene=RIPK1
MLKL	Mixed Lineage Kinase Domain Like Pseudokinase	Protein Coding	40	GC16M074672	16.0576	https://www.genecards.org/cgi-bin/carddisp.pl?gene=MLKL
RIPK3	Receptor Interacting Serine/Threonine Kinase 3	Protein Coding	40	GC14M024336	15.5997	https://www.genecards.org/cgi-bin/carddisp.pl?gene=RIPK3
ZBP1	Z-DNA Binding Protein 1	Protein Coding	37	GC20M057603	9.10255	https://www.genecards.org/cgi-bin/carddisp.pl?gene=ZBP1
CASP8	Caspase 8	Protein Coding	50	GC02P201233	7.46109	https://www.genecards.org/cgi-bin/carddisp.pl?gene=CASP8
TNF	Tumor Necrosis Factor	Protein Coding	48	GC06P070143	4.52778	https://www.genecards.org/cgi-bin/carddisp.pl?gene=TNF
CYLD	CYLD Lysine 63 Deubiquitinase	Protein Coding	47	GC16P050742	4.08411	https://www.genecards.org/cgi-bin/carddisp.pl?gene=CYLD
ITPK1	Inositol-Tetrakisphosphate 1-Kinase	Protein Coding	39	GC14M092936	3.64287	https://www.genecards.org/cgi-bin/carddisp.pl?gene=ITPK1
IPMK	Inositol Polyphosphate Multikinase	Protein Coding	37	GC10M058191	3.64287	https://www.genecards.org/cgi-bin/carddisp.pl?gene=IPMK
MAP3K7	Mitogen-Activated Protein Kinase Kinase Kinase 7	Protein Coding	49	GC06M090513	3.19477	https://www.genecards.org/cgi-bin/carddisp.pl?gene=MAP3K7
TRPM7	Transient Receptor Potential Cation Channel Subfamily M Member 7	Protein Coding	43	GC15M050552	3.05072	https://www.genecards.org/cgi-bin/carddisp.pl?gene=TRPM7
FADD	Fas Associated Via Death Domain	Protein Coding	44	GC11P070203	2.73326	https://www.genecards.org/cgi-bin/carddisp.pl?gene=FADD
PELI1	Pellino E3 Ubiquitin Protein Ligase 1	Protein Coding	40	GC02M064092	2.69831	https://www.genecards.org/cgi-bin/carddisp.pl?gene=PELI1
PGLYRP1	Peptidoglycan Recognition Protein 1	Protein Coding	38	GC19M057179	2.63004	https://www.genecards.org/cgi-bin/carddisp.pl?gene=PGLYRP1
SPATA2	Spermatogenesis Associated 2	Protein Coding	32	GC20M049903	2.5475	https://www.genecards.org/cgi-bin/carddisp.pl?gene=SPATA2
CASP6	Caspase 6	Protein Coding	46	GC04M109688	2.20958	https://www.genecards.org/cgi-bin/carddisp.pl?gene=CASP6
TP53	Tumor Protein P53	Protein Coding	50	GC17M007661	2.01415	https://www.genecards.org/cgi-bin/carddisp.pl?gene=TP53
TNFRSF1A	TNF Receptor Superfamily Member 1A	Protein Coding	46	GC12M006328	2.00734	https://www.genecards.org/cgi-bin/carddisp.pl?gene=TNFRSF1A
TNFAIP3	TNF Alpha Induced Protein 3	Protein Coding	46	GC06P137866	1.85291	https://www.genecards.org/cgi-bin/carddisp.pl?gene=TNFAIP3
UCHL1	Ubiquitin C-Terminal Hydrolase L1	Protein Coding	48	GC04P041256	1.83664	https://www.genecards.org/cgi-bin/carddisp.pl?gene=UCHL1
SIRT3	Sirtuin 3	Protein Coding	45	GC11M000215	1.80935	https://www.genecards.org/cgi-bin/carddisp.pl?gene=SIRT3
TNIP1	TNFAIP3 Interacting Protein 1	Protein Coding	39	GC05M151029	1.78451	https://www.genecards.org/cgi-bin/carddisp.pl?gene=TNIP1
STING1	Stimulator Of Interferon Response CGAMP Interactor 1	Protein Coding	32	GC05M139476	1.78451	https://www.genecards.org/cgi-bin/carddisp.pl?gene=STING1
SERTAD1	SERTA Domain Containing 1	Protein Coding	34	GC19M040421	1.76581	https://www.genecards.org/cgi-bin/carddisp.pl?gene=SERTAD1
TRAF2	TNF Receptor Associated Factor 2	Protein Coding	43	GC09P136881	1.74448	https://www.genecards.org/cgi-bin/carddisp.pl?gene=TRAF2
CFLAR	CASP8 And FADD Like Apoptosis Regulator	Protein Coding	43	GC02P201117	1.71415	https://www.genecards.org/cgi-bin/carddisp.pl?gene=CFLAR
MAPK14	Mitogen-Activated Protein Kinase 14	Protein Coding	49	GC06P070283	1.70447	https://www.genecards.org/cgi-bin/carddisp.pl?gene=MAPK14
HMGB1	High Mobility Group Box 1	Protein Coding	43	GC13M030456	1.70447	https://www.genecards.org/cgi-bin/carddisp.pl?gene=HMGB1
FAS	Fas Cell Surface Death Receptor	Protein Coding	47	GC10P089158	1.68208	https://www.genecards.org/cgi-bin/carddisp.pl?gene=FAS
BIRC2	Baculoviral IAP Repeat Containing 2	Protein Coding	43	GC11P102347	1.6653	https://www.genecards.org/cgi-bin/carddisp.pl?gene=BIRC2
AIFM1	Apoptosis Inducing Factor Mitochondria Associated 1	Protein Coding	46	GC0XM130129	1.61125	https://www.genecards.org/cgi-bin/carddisp.pl?gene=AIFM1
GSK3B	Glycogen Synthase Kinase 3 Beta	Protein Coding	47	GC03M119821	1.53689	https://www.genecards.org/cgi-bin/carddisp.pl?gene=GSK3B
XIAP	X-Linked Inhibitor Of Apoptosis	Protein Coding	47	GC0XP123859	1.48998	https://www.genecards.org/cgi-bin/carddisp.pl?gene=XIAP
MYC	MYC Proto-Oncogene, BHLH Transcription Factor	Protein Coding	48	GC08P127735	1.47049	https://www.genecards.org/cgi-bin/carddisp.pl?gene=MYC
TNIP3	TNFAIP3 Interacting Protein 3	Protein Coding	35	GC04M121131	1.47049	https://www.genecards.org/cgi-bin/carddisp.pl?gene=TNIP3
GJB1	Gap Junction Protein Beta 1	Protein Coding	46	GC0XP071212	1.45009	https://www.genecards.org/cgi-bin/carddisp.pl?gene=GJB1
DNM1L	Dynamin 1 Like	Protein Coding	45	GC12P032679	1.42864	https://www.genecards.org/cgi-bin/carddisp.pl?gene=DNM1L
PTGES3	Prostaglandin E Synthase 3	Protein Coding	42	GC12M056667	1.42864	https://www.genecards.org/cgi-bin/carddisp.pl?gene=PTGES3
RB1	RB Transcriptional Corepressor 1	Protein Coding	46	GC13P048303	1.38182	https://www.genecards.org/cgi-bin/carddisp.pl?gene=RB1
BRD4	Bromodomain Containing 4	Protein Coding	45	GC19M015236	1.38182	https://www.genecards.org/cgi-bin/carddisp.pl?gene=BRD4
SIRT2	Sirtuin 2	Protein Coding	45	GC19M038878	1.35971	https://www.genecards.org/cgi-bin/carddisp.pl?gene=SIRT2
DAPK1	Death Associated Protein Kinase 1	Protein Coding	47	GC09P087497	1.35588	https://www.genecards.org/cgi-bin/carddisp.pl?gene=DAPK1
FKBP1A	FKBP Prolyl Isomerase 1A	Protein Coding	44	GC20M001369	1.35588	https://www.genecards.org/cgi-bin/carddisp.pl?gene=FKBP1A
EZH2	Enhancer Of Zeste 2 Polycomb Repressive Complex 2 Subunit	Protein Coding	51	GC07M148807	1.32767	https://www.genecards.org/cgi-bin/carddisp.pl?gene=EZH2
NFE2L2	NFE2 Like BZIP Transcription Factor 2	Protein Coding	46	GC02M177227	1.32767	https://www.genecards.org/cgi-bin/carddisp.pl?gene=NFE2L2
CHMP4B	Charged Multivesicular Body Protein 4B	Protein Coding	40	GC20P033949	1.32767	https://www.genecards.org/cgi-bin/carddisp.pl?gene=CHMP4B
CXCL5	C-X-C Motif Chemokine Ligand 5	Protein Coding	38	GC04M073995	1.32767	https://www.genecards.org/cgi-bin/carddisp.pl?gene=CXCL5
BCL2	BCL2 Apoptosis Regulator	Protein Coding	48	GC18M063123	1.31558	https://www.genecards.org/cgi-bin/carddisp.pl?gene=BCL2
AXL	AXL Receptor Tyrosine Kinase	Protein Coding	49	GC19P041219	1.29647	https://www.genecards.org/cgi-bin/carddisp.pl?gene=AXL
MERTK	MER Proto-Oncogene, Tyrosine Kinase	Protein Coding	48	GC02P111898	1.29647	https://www.genecards.org/cgi-bin/carddisp.pl?gene=MERTK
TYRO3	TYRO3 Protein Tyrosine Kinase	Protein Coding	46	GC15P041557	1.29647	https://www.genecards.org/cgi-bin/carddisp.pl?gene=TYRO3
SIRT6	Sirtuin 6	Protein Coding	43	GC19M004174	1.29647	https://www.genecards.org/cgi-bin/carddisp.pl?gene=SIRT6
USP22	Ubiquitin Specific Peptidase 22	Protein Coding	39	GC17M020999	1.29647	https://www.genecards.org/cgi-bin/carddisp.pl?gene=USP22
SLC39A7	Solute Carrier Family 39 Member 7	Protein Coding	39	GC06P033200	1.29647	https://www.genecards.org/cgi-bin/carddisp.pl?gene=SLC39A7
PANX1	Pannexin 1	Protein Coding	41	GC11P094128	1.26106	https://www.genecards.org/cgi-bin/carddisp.pl?gene=PANX1
PDCD6IP	Programmed Cell Death 6 Interacting Protein	Protein Coding	40	GC03P033798	1.26106	https://www.genecards.org/cgi-bin/carddisp.pl?gene=PDCD6IP
FLOT1	Flotillin 1	Protein Coding	39	GC06M056429	1.26106	https://www.genecards.org/cgi-bin/carddisp.pl?gene=FLOT1
FLOT2	Flotillin 2	Protein Coding	39	GC17M032769	1.26106	https://www.genecards.org/cgi-bin/carddisp.pl?gene=FLOT2
DIABLO	Diablo IAP-Binding Mitochondrial Protein	Protein Coding	45	GC12M122208	1.23729	https://www.genecards.org/cgi-bin/carddisp.pl?gene=DIABLO
FASN	Fatty Acid Synthase	Protein Coding	47	GC17M082078	1.21905	https://www.genecards.org/cgi-bin/carddisp.pl?gene=FASN
CDK9	Cyclin Dependent Kinase 9	Protein Coding	44	GC09P127925	1.21905	https://www.genecards.org/cgi-bin/carddisp.pl?gene=CDK9
TIMM50	Translocase Of Inner Mitochondrial Membrane 50	Protein Coding	37	GC19P039480	1.21905	https://www.genecards.org/cgi-bin/carddisp.pl?gene=TIMM50
SLC25A37	Solute Carrier Family 25 Member 37	Protein Coding	37	GC08P023528	1.21905	https://www.genecards.org/cgi-bin/carddisp.pl?gene=SLC25A37
NFKBIA	NFKB Inhibitor Alpha	Protein Coding	48	GC14M035401	1.1643	https://www.genecards.org/cgi-bin/carddisp.pl?gene=NFKBIA
AURKC	Aurora Kinase C	Protein Coding	46	GC19P057230	1.1643	https://www.genecards.org/cgi-bin/carddisp.pl?gene=AURKC
NGFR	Nerve Growth Factor Receptor	Protein Coding	43	GC17P049495	1.1643	https://www.genecards.org/cgi-bin/carddisp.pl?gene=NGFR
GNLY	Granulysin	Protein Coding	36	GC02P085685	1.12867	https://www.genecards.org/cgi-bin/carddisp.pl?gene=GNLY
PARP1	Poly(ADP-Ribose) Polymerase 1	Protein Coding	47	GC01M226360	1.08387	https://www.genecards.org/cgi-bin/carddisp.pl?gene=PARP1
HTRA2	HtrA Serine Peptidase 2	Protein Coding	44	GC02P074529	1.08387	https://www.genecards.org/cgi-bin/carddisp.pl?gene=HTRA2
HSPA5	Heat Shock Protein Family A (Hsp70) Member 5	Protein Coding	44	GC09M125234	1.06243	https://www.genecards.org/cgi-bin/carddisp.pl?gene=HSPA5
PRKAA2	Protein Kinase AMP-Activated Catalytic Subunit Alpha 2	Protein Coding	48	GC01P056645	1.03975	https://www.genecards.org/cgi-bin/carddisp.pl?gene=PRKAA2
PRKAA1	Protein Kinase AMP-Activated Catalytic Subunit Alpha 1	Protein Coding	45	GC05M040759	1.03975	https://www.genecards.org/cgi-bin/carddisp.pl?gene=PRKAA1
PITPNA	Phosphatidylinositol Transfer Protein Alpha	Protein Coding	38	GC17M002029	1.03975	https://www.genecards.org/cgi-bin/carddisp.pl?gene=PITPNA
TRAF5	TNF Receptor Associated Factor 5	Protein Coding	40	GC01P211326	1.03214	https://www.genecards.org/cgi-bin/carddisp.pl?gene=TRAF5
METTL3	Methyltransferase 3, N6-Adenosine-Methyltransferase Complex Catalytic Subunit	Protein Coding	39	GC14M021498	1.03214	https://www.genecards.org/cgi-bin/carddisp.pl?gene=METTL3
FNDC4	Fibronectin Type III Domain Containing 4	Protein Coding	33	GC02M027491	1.03214	https://www.genecards.org/cgi-bin/carddisp.pl?gene=FNDC4
FNDC5	Fibronectin Type III Domain Containing 5	Protein Coding	32	GC01M032939	1.03214	https://www.genecards.org/cgi-bin/carddisp.pl?gene=FNDC5
FASLG	Fas Ligand	Protein Coding	44	GC01P172628	1.01561	https://www.genecards.org/cgi-bin/carddisp.pl?gene=FASLG
TXN	Thioredoxin	Protein Coding	43	GC09M110243	1.01561	https://www.genecards.org/cgi-bin/carddisp.pl?gene=TXN
RALBP1	RalA Binding Protein 1	Protein Coding	43	GC18P009465	1.01561	https://www.genecards.org/cgi-bin/carddisp.pl?gene=RALBP1
TP53I3	Tumor Protein P53 Inducible Protein 3	Protein Coding	40	GC02M024078	1.01561	https://www.genecards.org/cgi-bin/carddisp.pl?gene=TP53I3
GSDMD	Gasdermin D	Protein Coding	38	GC08P143553	1.01561	https://www.genecards.org/cgi-bin/carddisp.pl?gene=GSDMD
PRKN	Parkin RBR E3 Ubiquitin Protein Ligase	Protein Coding	37	GC06M161348	1.01561	https://www.genecards.org/cgi-bin/carddisp.pl?gene=PRKN
HSP90AA1	Heat Shock Protein 90 Alpha Family Class A Member 1	Protein Coding	45	GC14M102080	0.989666	https://www.genecards.org/cgi-bin/carddisp.pl?gene=HSP90AA1
STUB1	STIP1 Homology And U-Box Containing Protein 1	Protein Coding	43	GC16P007975	0.989666	https://www.genecards.org/cgi-bin/carddisp.pl?gene=STUB1
TNFSF10	TNF Superfamily Member 10	Protein Coding	43	GC03M172505	0.989666	https://www.genecards.org/cgi-bin/carddisp.pl?gene=TNFSF10
CDC37	Cell Division Cycle 37, HSP90 Cochaperone	Protein Coding	39	GC19M010391	0.989666	https://www.genecards.org/cgi-bin/carddisp.pl?gene=CDC37
NFKB1	Nuclear Factor Kappa B Subunit 1	Protein Coding	50	GC04P102501	0.961459	https://www.genecards.org/cgi-bin/carddisp.pl?gene=NFKB1
RELA	RELA Proto-Oncogene, NF-KB Subunit	Protein Coding	48	GC11M065653	0.961459	https://www.genecards.org/cgi-bin/carddisp.pl?gene=RELA
TRPC6	Transient Receptor Potential Cation Channel Subfamily C Member 6	Protein Coding	46	GC11M101451	0.961459	https://www.genecards.org/cgi-bin/carddisp.pl?gene=TRPC6
SIRT5	Sirtuin 5	Protein Coding	42	GC06P013574	0.961459	https://www.genecards.org/cgi-bin/carddisp.pl?gene=SIRT5
AURKA	Aurora Kinase A	Protein Coding	48	GC20M056370	0.930258	https://www.genecards.org/cgi-bin/carddisp.pl?gene=AURKA
TNFRSF10B	TNF Receptor Superfamily Member 10b	Protein Coding	48	GC08M023020	0.930258	https://www.genecards.org/cgi-bin/carddisp.pl?gene=TNFRSF10B
PLK1	Polo Like Kinase 1	Protein Coding	47	GC16P024068	0.930258	https://www.genecards.org/cgi-bin/carddisp.pl?gene=PLK1
MYH9	Myosin Heavy Chain 9	Protein Coding	47	GC22M036281	0.930258	https://www.genecards.org/cgi-bin/carddisp.pl?gene=MYH9
CASP10	Caspase 10	Protein Coding	46	GC02P201182	0.930258	https://www.genecards.org/cgi-bin/carddisp.pl?gene=CASP10
SQSTM1	Sequestosome 1	Protein Coding	46	GC05P179806	0.930258	https://www.genecards.org/cgi-bin/carddisp.pl?gene=SQSTM1
SOAT1	Sterol O-Acyltransferase 1	Protein Coding	43	GC01P179262	0.930258	https://www.genecards.org/cgi-bin/carddisp.pl?gene=SOAT1
TNFRSF10A	TNF Receptor Superfamily Member 10a	Protein Coding	42	GC08M023190	0.930258	https://www.genecards.org/cgi-bin/carddisp.pl?gene=TNFRSF10A
HGF	Hepatocyte Growth Factor	Protein Coding	49	GC07M081699	0.894844	https://www.genecards.org/cgi-bin/carddisp.pl?gene=HGF
SRC	SRC Proto-Oncogene, Non-Receptor Tyrosine Kinase	Protein Coding	49	GC20P037344	0.894844	https://www.genecards.org/cgi-bin/carddisp.pl?gene=SRC
ANXA1	Annexin A1	Protein Coding	47	GC09P073151	0.894844	https://www.genecards.org/cgi-bin/carddisp.pl?gene=ANXA1
MIF	Macrophage Migration Inhibitory Factor	Protein Coding	47	GC22P023894	0.894844	https://www.genecards.org/cgi-bin/carddisp.pl?gene=MIF
CASP2	Caspase 2	Protein Coding	46	GC07P147011	0.894844	https://www.genecards.org/cgi-bin/carddisp.pl?gene=CASP2
FPR1	Formyl Peptide Receptor 1	Protein Coding	46	GC19M051745	0.894844	https://www.genecards.org/cgi-bin/carddisp.pl?gene=FPR1
BCL2L1	BCL2 Like 1	Protein Coding	44	GC20M031664	0.894844	https://www.genecards.org/cgi-bin/carddisp.pl?gene=BCL2L1
KL	Klotho	Protein Coding	43	GC13P033016	0.894844	https://www.genecards.org/cgi-bin/carddisp.pl?gene=KL
BMI1	BMI1 Proto-Oncogene, Polycomb Ring Finger	Protein Coding	42	GC10P022326	0.894844	https://www.genecards.org/cgi-bin/carddisp.pl?gene=BMI1
TNFRSF21	TNF Receptor Superfamily Member 21	Protein Coding	42	GC06M047231	0.894844	https://www.genecards.org/cgi-bin/carddisp.pl?gene=TNFRSF21
BBC3	BCL2 Binding Component 3	Protein Coding	39	GC19M047220	0.894844	https://www.genecards.org/cgi-bin/carddisp.pl?gene=BBC3
SFTPA1	Surfactant Protein A1	Protein Coding	39	GC10P089296	0.894844	https://www.genecards.org/cgi-bin/carddisp.pl?gene=SFTPA1
AVEN	Apoptosis And Caspase Activation Inhibitor	Protein Coding	35	GC15M033853	0.894844	https://www.genecards.org/cgi-bin/carddisp.pl?gene=AVEN
ZNF7	Zinc Finger Protein 7	Protein Coding	35	GC08P144936	0.894844	https://www.genecards.org/cgi-bin/carddisp.pl?gene=ZNF7
PTEN	Phosphatase And Tensin Homolog	Protein Coding	50	GC10P087863	0.852836	https://www.genecards.org/cgi-bin/carddisp.pl?gene=PTEN
GSK3A	Glycogen Synthase Kinase 3 Alpha	Protein Coding	47	GC19M057002	0.852836	https://www.genecards.org/cgi-bin/carddisp.pl?gene=GSK3A
ESR2	Estrogen Receptor 2	Protein Coding	47	GC14M064084	0.852836	https://www.genecards.org/cgi-bin/carddisp.pl?gene=ESR2
C5	Complement C5	Protein Coding	44	GC09M120952	0.852836	https://www.genecards.org/cgi-bin/carddisp.pl?gene=C5
C9	Complement C9	Protein Coding	42	GC05M039320	0.852836	https://www.genecards.org/cgi-bin/carddisp.pl?gene=C9
ATG5	Autophagy Related 5	Protein Coding	42	GC06M106045	0.852836	https://www.genecards.org/cgi-bin/carddisp.pl?gene=ATG5
SP1	Sp1 Transcription Factor	Protein Coding	42	GC12P053380	0.852836	https://www.genecards.org/cgi-bin/carddisp.pl?gene=SP1
C7	Complement C7	Protein Coding	41	GC05P040909	0.852836	https://www.genecards.org/cgi-bin/carddisp.pl?gene=C7
EGR1	Early Growth Response 1	Protein Coding	41	GC05P138465	0.852836	https://www.genecards.org/cgi-bin/carddisp.pl?gene=EGR1
CD74	CD74 Molecule	Protein Coding	40	GC05M150378	0.852836	https://www.genecards.org/cgi-bin/carddisp.pl?gene=CD74
C6	Complement C6	Protein Coding	40	GC05M041142	0.852836	https://www.genecards.org/cgi-bin/carddisp.pl?gene=C6
NOX4	NADPH Oxidase 4	Protein Coding	40	GC11M089324	0.852836	https://www.genecards.org/cgi-bin/carddisp.pl?gene=NOX4
MKRN1	Makorin Ring Finger Protein 1	Protein Coding	38	GC07M140453	0.852836	https://www.genecards.org/cgi-bin/carddisp.pl?gene=MKRN1
TNFSF12	TNF Superfamily Member 12	Protein Coding	38	GC17P010071	0.852836	https://www.genecards.org/cgi-bin/carddisp.pl?gene=TNFSF12
RCN1	Reticulocalbin 1	Protein Coding	38	GC11P032090	0.852836	https://www.genecards.org/cgi-bin/carddisp.pl?gene=RCN1
UHRF1	Ubiquitin Like With PHD And Ring Finger Domains 1	Protein Coding	38	GC19P004910	0.852836	https://www.genecards.org/cgi-bin/carddisp.pl?gene=UHRF1
AIFM2	Apoptosis Inducing Factor Mitochondria Associated 2	Protein Coding	37	GC10M070098	0.852836	https://www.genecards.org/cgi-bin/carddisp.pl?gene=AIFM2
PAK1	P21 (RAC1) Activated Kinase 1	Protein Coding	46	GC11M080433	0.816803	https://www.genecards.org/cgi-bin/carddisp.pl?gene=PAK1
SGK1	Serum/Glucocorticoid Regulated Kinase 1	Protein Coding	46	GC06M134169	0.816803	https://www.genecards.org/cgi-bin/carddisp.pl?gene=SGK1
CDC7	Cell Division Cycle 7	Protein Coding	43	GC01P091500	0.816803	https://www.genecards.org/cgi-bin/carddisp.pl?gene=CDC7
CERK	Ceramide Kinase	Protein Coding	40	GC22M046684	0.816803	https://www.genecards.org/cgi-bin/carddisp.pl?gene=CERK
CTSB	Cathepsin B	Protein Coding	48	GC08M011842	0.79809	https://www.genecards.org/cgi-bin/carddisp.pl?gene=CTSB
CD40LG	CD40 Ligand	Protein Coding	44	GC0XP136649	0.79809	https://www.genecards.org/cgi-bin/carddisp.pl?gene=CD40LG
BID	BH3 Interacting Domain Death Agonist	Protein Coding	43	GC22M017734	0.79809	https://www.genecards.org/cgi-bin/carddisp.pl?gene=BID
OGT	O-Linked N-Acetylglucosamine (GlcNAc) Transferase	Protein Coding	42	GC0XP071534	0.79809	https://www.genecards.org/cgi-bin/carddisp.pl?gene=OGT
ID1	Inhibitor Of DNA Binding 1, HLH Protein	Protein Coding	40	GC20P031605	0.79809	https://www.genecards.org/cgi-bin/carddisp.pl?gene=ID1
IFNB1	Interferon Beta 1	Protein Coding	39	GC09M021077	0.79809	https://www.genecards.org/cgi-bin/carddisp.pl?gene=IFNB1
TLR3	Toll Like Receptor 3	Protein Coding	49	GC04P186059	0.782241	https://www.genecards.org/cgi-bin/carddisp.pl?gene=TLR3
TP63	Tumor Protein P63	Protein Coding	46	GC03P189598	0.665922	https://www.genecards.org/cgi-bin/carddisp.pl?gene=TP63
IL1A	Interleukin 1 Alpha	Protein Coding	41	GC02M112773	0.665922	https://www.genecards.org/cgi-bin/carddisp.pl?gene=IL1A
PADI4	Peptidyl Arginine Deiminase 4	Protein Coding	41	GC01P017308	0.665922	https://www.genecards.org/cgi-bin/carddisp.pl?gene=PADI4
CTSD	Cathepsin D	Protein Coding	48	GC11M001752	0.661751	https://www.genecards.org/cgi-bin/carddisp.pl?gene=CTSD
CLEC7A	C-Type Lectin Domain Containing 7A	Protein Coding	42	GC12M018215	0.661751	https://www.genecards.org/cgi-bin/carddisp.pl?gene=CLEC7A
OTULIN	OTU Deubiquitinase With Linear Linkage Specificity	Protein Coding	36	GC05P014667	0.661751	https://www.genecards.org/cgi-bin/carddisp.pl?gene=OTULIN
STAT3	Signal Transducer And Activator Of Transcription 3	Protein Coding	50	GC17M042313	0.553128	https://www.genecards.org/cgi-bin/carddisp.pl?gene=STAT3
HPRT1	Hypoxanthine Phosphoribosyltransferase 1	Protein Coding	46	GC0XP134460	0.553128	https://www.genecards.org/cgi-bin/carddisp.pl?gene=HPRT1
TRIM24	Tripartite Motif Containing 24	Protein Coding	42	GC07P138460	0.553128	https://www.genecards.org/cgi-bin/carddisp.pl?gene=TRIM24
FAP	Fibroblast Activation Protein Alpha	Protein Coding	41	GC02M162170	0.553128	https://www.genecards.org/cgi-bin/carddisp.pl?gene=FAP
PGAM5	PGAM Family Member 5, Mitochondrial Serine/Threonine Protein Phosphatase	Protein Coding	32	GC12P132710	0.553128	https://www.genecards.org/cgi-bin/carddisp.pl?gene=PGAM5
TGFBR1	Transforming Growth Factor Beta Receptor 1	Protein Coding	50	GC09P099104	0.498382	https://www.genecards.org/cgi-bin/carddisp.pl?gene=TGFBR1
ACVR1B	Activin A Receptor Type 1B	Protein Coding	44	GC12P051951	0.498382	https://www.genecards.org/cgi-bin/carddisp.pl?gene=ACVR1B
PYGM	Glycogen Phosphorylase, Muscle Associated	Protein Coding	44	GC11M064746	0.498382	https://www.genecards.org/cgi-bin/carddisp.pl?gene=PYGM
CCL2	C-C Motif Chemokine Ligand 2	Protein Coding	46	GC17P034255	0.373827	https://www.genecards.org/cgi-bin/carddisp.pl?gene=CCL2
MEFV	MEFV Innate Immuity Regulator, Pyrin	Protein Coding	42	GC16M005613	0.366214	https://www.genecards.org/cgi-bin/carddisp.pl?gene=MEFV
DPEP1	Dipeptidase 1	Protein Coding	41	GC16P089613	0.366214	https://www.genecards.org/cgi-bin/carddisp.pl?gene=DPEP1
AIM2	Absent In Melanoma 2	Protein Coding	40	GC01M159062	0.366214	https://www.genecards.org/cgi-bin/carddisp.pl?gene=AIM2
CHMP1A	Charged Multivesicular Body Protein 1A	Protein Coding	38	GC16M089644	0.366214	https://www.genecards.org/cgi-bin/carddisp.pl?gene=CHMP1A
UBR2	Ubiquitin Protein Ligase E3 Component N-Recognin 2	Protein Coding	38	GC06P070341	0.366214	https://www.genecards.org/cgi-bin/carddisp.pl?gene=UBR2
GPX4	Glutathione Peroxidase 4	Protein Coding	45	GC19P001103	0.295536	https://www.genecards.org/cgi-bin/carddisp.pl?gene=GPX4
LAMP2	Lysosomal Associated Membrane Protein 2	Protein Coding	42	GC0XM120426	0.295536	https://www.genecards.org/cgi-bin/carddisp.pl?gene=LAMP2
MPRIP	Myosin Phosphatase Rho Interacting Protein	Protein Coding	36	GC17P017042	0.295536	https://www.genecards.org/cgi-bin/carddisp.pl?gene=MPRIP
BRAF	B-Raf Proto-Oncogene, Serine/Threonine Kinase	Protein Coding	51	GC07M140726	0.264336	https://www.genecards.org/cgi-bin/carddisp.pl?gene=BRAF
MTOR	Mechanistic Target Of Rapamycin Kinase	Protein Coding	51	GC01M011106	0.264336	https://www.genecards.org/cgi-bin/carddisp.pl?gene=MTOR
ACHE	Acetylcholinesterase (Cartwright Blood Group)	Protein Coding	44	GC07M100889	0.264336	https://www.genecards.org/cgi-bin/carddisp.pl?gene=ACHE
AFP	Alpha Fetoprotein	Protein Coding	43	GC04P073431	0.264336	https://www.genecards.org/cgi-bin/carddisp.pl?gene=AFP
NFAT5	Nuclear Factor Of Activated T Cells 5	Protein Coding	41	GC16P069565	0.264336	https://www.genecards.org/cgi-bin/carddisp.pl?gene=NFAT5
TRADD	TNFRSF1A Associated Via Death Domain	Protein Coding	41	GC16M067154	0.264336	https://www.genecards.org/cgi-bin/carddisp.pl?gene=TRADD
CXCL1	C-X-C Motif Chemokine Ligand 1	Protein Coding	40	GC04P073869	0.264336	https://www.genecards.org/cgi-bin/carddisp.pl?gene=CXCL1
SHARPIN	SHANK Associated RH Domain Interactor	Protein Coding	39	GC08M144098	0.264336	https://www.genecards.org/cgi-bin/carddisp.pl?gene=SHARPIN
VIL1	Villin 1	Protein Coding	38	GC02P218419	0.264336	https://www.genecards.org/cgi-bin/carddisp.pl?gene=VIL1
MAPK1	Mitogen-Activated Protein Kinase 1	Protein Coding	50	GC22M021759	0.228922	https://www.genecards.org/cgi-bin/carddisp.pl?gene=MAPK1
CBL	Cbl Proto-Oncogene	Protein Coding	48	GC11P119206	0.228922	https://www.genecards.org/cgi-bin/carddisp.pl?gene=CBL
MAPK8	Mitogen-Activated Protein Kinase 8	Protein Coding	47	GC10P048306	0.228922	https://www.genecards.org/cgi-bin/carddisp.pl?gene=MAPK8
GSN	Gelsolin	Protein Coding	46	GC09P121201	0.228922	https://www.genecards.org/cgi-bin/carddisp.pl?gene=GSN
RARG	Retinoic Acid Receptor Gamma	Protein Coding	46	GC12M053210	0.228922	https://www.genecards.org/cgi-bin/carddisp.pl?gene=RARG
CTSL	Cathepsin L	Protein Coding	44	GC09P087725	0.228922	https://www.genecards.org/cgi-bin/carddisp.pl?gene=CTSL
CTSH	Cathepsin H	Protein Coding	44	GC15M078925	0.228922	https://www.genecards.org/cgi-bin/carddisp.pl?gene=CTSH
CTSS	Cathepsin S	Protein Coding	43	GC01M150730	0.228922	https://www.genecards.org/cgi-bin/carddisp.pl?gene=CTSS
DSTYK	Dual Serine/Threonine And Tyrosine Protein Kinase	Protein Coding	40	GC01M205111	0.228922	https://www.genecards.org/cgi-bin/carddisp.pl?gene=DSTYK
TNFRSF25	TNF Receptor Superfamily Member 25	Protein Coding	40	GC01M006460	0.228922	https://www.genecards.org/cgi-bin/carddisp.pl?gene=TNFRSF25
RNF31	Ring Finger Protein 31	Protein Coding	40	GC14P024146	0.228922	https://www.genecards.org/cgi-bin/carddisp.pl?gene=RNF31
CHUK	Component Of Inhibitor Of Nuclear Factor Kappa B Kinase Complex	Protein Coding	50	GC10M100188	0.186914	https://www.genecards.org/cgi-bin/carddisp.pl?gene=CHUK
IKBKB	Inhibitor Of Nuclear Factor Kappa B Kinase Subunit Beta	Protein Coding	50	GC08P042271	0.186914	https://www.genecards.org/cgi-bin/carddisp.pl?gene=IKBKB
BUB1B	BUB1 Mitotic Checkpoint Serine/Threonine Kinase B	Protein Coding	47	GC15P040161	0.186914	https://www.genecards.org/cgi-bin/carddisp.pl?gene=BUB1B
EIF2AK3	Eukaryotic Translation Initiation Factor 2 Alpha Kinase 3	Protein Coding	47	GC02M088556	0.186914	https://www.genecards.org/cgi-bin/carddisp.pl?gene=EIF2AK3
IRAK1	Interleukin 1 Receptor Associated Kinase 1	Protein Coding	47	GC0XM154010	0.186914	https://www.genecards.org/cgi-bin/carddisp.pl?gene=IRAK1
MAPK3	Mitogen-Activated Protein Kinase 3	Protein Coding	47	GC16M034315	0.186914	https://www.genecards.org/cgi-bin/carddisp.pl?gene=MAPK3
TBK1	TANK Binding Kinase 1	Protein Coding	47	GC12P064451	0.186914	https://www.genecards.org/cgi-bin/carddisp.pl?gene=TBK1
IKBKG	Inhibitor Of Nuclear Factor Kappa B Kinase Regulatory Subunit Gamma	Protein Coding	46	GC0XP154541	0.186914	https://www.genecards.org/cgi-bin/carddisp.pl?gene=IKBKG
NQO1	NAD(P)H Quinone Dehydrogenase 1	Protein Coding	46	GC16M069706	0.186914	https://www.genecards.org/cgi-bin/carddisp.pl?gene=NQO1
HSPA8	Heat Shock Protein Family A (Hsp70) Member 8	Protein Coding	45	GC11M123057	0.186914	https://www.genecards.org/cgi-bin/carddisp.pl?gene=HSPA8
TAB2	TGF-Beta Activated Kinase 1 (MAP3K7) Binding Protein 2	Protein Coding	45	GC06P149218	0.186914	https://www.genecards.org/cgi-bin/carddisp.pl?gene=TAB2
BIRC3	Baculoviral IAP Repeat Containing 3	Protein Coding	44	GC11P102317	0.186914	https://www.genecards.org/cgi-bin/carddisp.pl?gene=BIRC3
BDNF	Brain Derived Neurotrophic Factor	Protein Coding	44	GC11M027654	0.186914	https://www.genecards.org/cgi-bin/carddisp.pl?gene=BDNF
BECN1	Beclin 1	Protein Coding	43	GC17M042810	0.186914	https://www.genecards.org/cgi-bin/carddisp.pl?gene=BECN1
XBP1	X-Box Binding Protein 1	Protein Coding	43	GC22M028794	0.186914	https://www.genecards.org/cgi-bin/carddisp.pl?gene=XBP1
TICAM1	Toll Like Receptor Adaptor Molecule 1	Protein Coding	42	GC19M004815	0.186914	https://www.genecards.org/cgi-bin/carddisp.pl?gene=TICAM1
SOX17	SRY-Box Transcription Factor 17	Protein Coding	41	GC08P054457	0.186914	https://www.genecards.org/cgi-bin/carddisp.pl?gene=SOX17
RBCK1	RANBP2-Type And C3HC4-Type Zinc Finger Containing 1	Protein Coding	41	GC20P000407	0.186914	https://www.genecards.org/cgi-bin/carddisp.pl?gene=RBCK1
BNIP3	BCL2 Interacting Protein 3	Protein Coding	40	GC10M131966	0.186914	https://www.genecards.org/cgi-bin/carddisp.pl?gene=BNIP3
HSPA4	Heat Shock Protein Family A (Hsp70) Member 4	Protein Coding	40	GC05P133051	0.186914	https://www.genecards.org/cgi-bin/carddisp.pl?gene=HSPA4
UBC	Ubiquitin C	Protein Coding	40	GC12M124911	0.186914	https://www.genecards.org/cgi-bin/carddisp.pl?gene=UBC
TAB1	TGF-Beta Activated Kinase 1 (MAP3K7) Binding Protein 1	Protein Coding	40	GC22P039419	0.186914	https://www.genecards.org/cgi-bin/carddisp.pl?gene=TAB1
TAB3	TGF-Beta Activated Kinase 1 (MAP3K7) Binding Protein 3	Protein Coding	39	GC0XM030860	0.186914	https://www.genecards.org/cgi-bin/carddisp.pl?gene=TAB3
AGFG1	ArfGAP With FG Repeats 1	Protein Coding	38	GC02P227473	0.186914	https://www.genecards.org/cgi-bin/carddisp.pl?gene=AGFG1
EIF2A	Eukaryotic Translation Initiation Factor 2A	Protein Coding	38	GC03P150546	0.186914	https://www.genecards.org/cgi-bin/carddisp.pl?gene=EIF2A
MIB2	MIB E3 Ubiquitin Protein Ligase 2	Protein Coding	36	GC01P002957	0.186914	https://www.genecards.org/cgi-bin/carddisp.pl?gene=MIB2
TNIP2	TNFAIP3 Interacting Protein 2	Protein Coding	36	GC04M002741	0.186914	https://www.genecards.org/cgi-bin/carddisp.pl?gene=TNIP2
H1-5	H1.5 Linker Histone, Cluster Member	Protein Coding	32	GC06M057039	0.186914	https://www.genecards.org/cgi-bin/carddisp.pl?gene=H1-5
DIRAS3	DIRAS Family GTPase 3	Protein Coding	30	GC01M068045	0.186914	https://www.genecards.org/cgi-bin/carddisp.pl?gene=DIRAS3
C20orf204	Chromosome 20 Open Reading Frame 204	Protein Coding	14	GC20P064783	0.186914	https://www.genecards.org/cgi-bin/carddisp.pl?gene=C20orf204
EGFR	Epidermal Growth Factor Receptor	Protein Coding	51	GC07P055019	0.132168	https://www.genecards.org/cgi-bin/carddisp.pl?gene=EGFR
JAK1	Janus Kinase 1	Protein Coding	51	GC01M064833	0.132168	https://www.genecards.org/cgi-bin/carddisp.pl?gene=JAK1
FLT3	Fms Related Receptor Tyrosine Kinase 3	Protein Coding	50	GC13M028003	0.132168	https://www.genecards.org/cgi-bin/carddisp.pl?gene=FLT3
HMOX1	Heme Oxygenase 1	Protein Coding	50	GC22P035380	0.132168	https://www.genecards.org/cgi-bin/carddisp.pl?gene=HMOX1
IDH1	Isocitrate Dehydrogenase (NADP(+)) 1	Protein Coding	50	GC02M208236	0.132168	https://www.genecards.org/cgi-bin/carddisp.pl?gene=IDH1
IDH2	Isocitrate Dehydrogenase (NADP(+)) 2	Protein Coding	50	GC15M090083	0.132168	https://www.genecards.org/cgi-bin/carddisp.pl?gene=IDH2
CASP1	Caspase 1	Protein Coding	48	GC11M105025	0.132168	https://www.genecards.org/cgi-bin/carddisp.pl?gene=CASP1
CAD	Carbamoyl-Phosphate Synthetase 2, Aspartate Transcarbamylase, And Dihydroorotase	Protein Coding	48	GC02P027217	0.132168	https://www.genecards.org/cgi-bin/carddisp.pl?gene=CAD
GJA1	Gap Junction Protein Alpha 1	Protein Coding	48	GC06P121436	0.132168	https://www.genecards.org/cgi-bin/carddisp.pl?gene=GJA1
DRD2	Dopamine Receptor D2	Protein Coding	48	GC11M113409	0.132168	https://www.genecards.org/cgi-bin/carddisp.pl?gene=DRD2
MMP13	Matrix Metallopeptidase 13	Protein Coding	48	GC11M102942	0.132168	https://www.genecards.org/cgi-bin/carddisp.pl?gene=MMP13
ACTB	Actin Beta	Protein Coding	47	GC07M005527	0.132168	https://www.genecards.org/cgi-bin/carddisp.pl?gene=ACTB
ATP2A1	ATPase Sarcoplasmic/Endoplasmic Reticulum Ca2+ Transporting 1	Protein Coding	47	GC16P037635	0.132168	https://www.genecards.org/cgi-bin/carddisp.pl?gene=ATP2A1
G6PD	Glucose-6-Phosphate Dehydrogenase	Protein Coding	47	GC0XM154531	0.132168	https://www.genecards.org/cgi-bin/carddisp.pl?gene=G6PD
NPM1	Nucleophosmin 1	Protein Coding	47	GC05P171387	0.132168	https://www.genecards.org/cgi-bin/carddisp.pl?gene=NPM1
YWHAG	Tyrosine 3-Monooxygenase/Tryptophan 5-Monooxygenase Activation Protein Gamma	Protein Coding	47	GC07M076430	0.132168	https://www.genecards.org/cgi-bin/carddisp.pl?gene=YWHAG
TNNT2	Troponin T2, Cardiac Type	Protein Coding	47	GC01M201359	0.132168	https://www.genecards.org/cgi-bin/carddisp.pl?gene=TNNT2
TPM1	Tropomyosin 1	Protein Coding	47	GC15P089078	0.132168	https://www.genecards.org/cgi-bin/carddisp.pl?gene=TPM1
TSC2	TSC Complex Subunit 2	Protein Coding	47	GC16P008040	0.132168	https://www.genecards.org/cgi-bin/carddisp.pl?gene=TSC2
VCP	Valosin Containing Protein	Protein Coding	47	GC09M035056	0.132168	https://www.genecards.org/cgi-bin/carddisp.pl?gene=VCP
SLC16A1	Solute Carrier Family 16 Member 1	Protein Coding	47	GC01M112947	0.132168	https://www.genecards.org/cgi-bin/carddisp.pl?gene=SLC16A1
YWHAE	Tyrosine 3-Monooxygenase/Tryptophan 5-Monooxygenase Activation Protein Epsilon	Protein Coding	47	GC17M001357	0.132168	https://www.genecards.org/cgi-bin/carddisp.pl?gene=YWHAE
VIM	Vimentin	Protein Coding	47	GC10P017227	0.132168	https://www.genecards.org/cgi-bin/carddisp.pl?gene=VIM
APC	APC Regulator Of WNT Signaling Pathway	Protein Coding	46	GC05P112707	0.132168	https://www.genecards.org/cgi-bin/carddisp.pl?gene=APC
BAX	BCL2 Associated X, Apoptosis Regulator	Protein Coding	46	GC19P048954	0.132168	https://www.genecards.org/cgi-bin/carddisp.pl?gene=BAX
AHR	Aryl Hydrocarbon Receptor	Protein Coding	46	GC07P016916	0.132168	https://www.genecards.org/cgi-bin/carddisp.pl?gene=AHR
EEF2	Eukaryotic Translation Elongation Factor 2	Protein Coding	46	GC19M003976	0.132168	https://www.genecards.org/cgi-bin/carddisp.pl?gene=EEF2
KRT18	Keratin 18	Protein Coding	46	GC12P052948	0.132168	https://www.genecards.org/cgi-bin/carddisp.pl?gene=KRT18
KIF11	Kinesin Family Member 11	Protein Coding	46	GC10P092574	0.132168	https://www.genecards.org/cgi-bin/carddisp.pl?gene=KIF11
MAPKAPK2	MAPK Activated Protein Kinase 2	Protein Coding	46	GC01P206684	0.132168	https://www.genecards.org/cgi-bin/carddisp.pl?gene=MAPKAPK2
NOD2	Nucleotide Binding Oligomerization Domain Containing 2	Protein Coding	46	GC16P050693	0.132168	https://www.genecards.org/cgi-bin/carddisp.pl?gene=NOD2
PRDX1	Peroxiredoxin 1	Protein Coding	46	GC01M045511	0.132168	https://www.genecards.org/cgi-bin/carddisp.pl?gene=PRDX1
RPS19	Ribosomal Protein S19	Protein Coding	46	GC19P045096	0.132168	https://www.genecards.org/cgi-bin/carddisp.pl?gene=RPS19
SLC25A1	Solute Carrier Family 25 Member 1	Protein Coding	46	GC22M019177	0.132168	https://www.genecards.org/cgi-bin/carddisp.pl?gene=SLC25A1
RPL11	Ribosomal Protein L11	Protein Coding	46	GC01P023691	0.132168	https://www.genecards.org/cgi-bin/carddisp.pl?gene=RPL11
PIKFYVE	Phosphoinositide Kinase, FYVE-Type Zinc Finger Containing	Protein Coding	46	GC02P208266	0.132168	https://www.genecards.org/cgi-bin/carddisp.pl?gene=PIKFYVE
HSPD1	Heat Shock Protein Family D (Hsp60) Member 1	Protein Coding	45	GC02M197486	0.132168	https://www.genecards.org/cgi-bin/carddisp.pl?gene=HSPD1
LEF1	Lymphoid Enhancer Binding Factor 1	Protein Coding	45	GC04M108047	0.132168	https://www.genecards.org/cgi-bin/carddisp.pl?gene=LEF1
KRT14	Keratin 14	Protein Coding	45	GC17M041582	0.132168	https://www.genecards.org/cgi-bin/carddisp.pl?gene=KRT14
KRT5	Keratin 5	Protein Coding	45	GC12M052514	0.132168	https://www.genecards.org/cgi-bin/carddisp.pl?gene=KRT5
KRT8	Keratin 8	Protein Coding	45	GC12M052897	0.132168	https://www.genecards.org/cgi-bin/carddisp.pl?gene=KRT8
DDX3X	DEAD-Box Helicase 3 X-Linked	Protein Coding	45	GC0XP041333	0.132168	https://www.genecards.org/cgi-bin/carddisp.pl?gene=DDX3X
HSPA9	Heat Shock Protein Family A (Hsp70) Member 9	Protein Coding	45	GC05M138554	0.132168	https://www.genecards.org/cgi-bin/carddisp.pl?gene=HSPA9
NLRP3	NLR Family Pyrin Domain Containing 3	Protein Coding	45	GC01P247415	0.132168	https://www.genecards.org/cgi-bin/carddisp.pl?gene=NLRP3
LRP1	LDL Receptor Related Protein 1	Protein Coding	45	GC12P057128	0.132168	https://www.genecards.org/cgi-bin/carddisp.pl?gene=LRP1
TRAF3	TNF Receptor Associated Factor 3	Protein Coding	45	GC14P107912	0.132168	https://www.genecards.org/cgi-bin/carddisp.pl?gene=TRAF3
SLC25A13	Solute Carrier Family 25 Member 13	Protein Coding	45	GC07M096120	0.132168	https://www.genecards.org/cgi-bin/carddisp.pl?gene=SLC25A13
CLTC	Clathrin Heavy Chain	Protein Coding	44	GC17P059619	0.132168	https://www.genecards.org/cgi-bin/carddisp.pl?gene=CLTC
ARHGEF2	Rho/Rac Guanine Nucleotide Exchange Factor 2	Protein Coding	44	GC01M155946	0.132168	https://www.genecards.org/cgi-bin/carddisp.pl?gene=ARHGEF2
ATF4	Activating Transcription Factor 4	Protein Coding	44	GC22P039584	0.132168	https://www.genecards.org/cgi-bin/carddisp.pl?gene=ATF4
BAP1	BRCA1 Associated Protein 1	Protein Coding	44	GC03M052401	0.132168	https://www.genecards.org/cgi-bin/carddisp.pl?gene=BAP1
CALM2	Calmodulin 2	Protein Coding	44	GC02M047124	0.132168	https://www.genecards.org/cgi-bin/carddisp.pl?gene=CALM2
HSP90AB1	Heat Shock Protein 90 Alpha Family Class B Member 1	Protein Coding	44	GC06P044246	0.132168	https://www.genecards.org/cgi-bin/carddisp.pl?gene=HSP90AB1
DDX5	DEAD-Box Helicase 5	Protein Coding	44	GC17M064498	0.132168	https://www.genecards.org/cgi-bin/carddisp.pl?gene=DDX5
EIF4EBP1	Eukaryotic Translation Initiation Factor 4E Binding Protein 1	Protein Coding	44	GC08P038236	0.132168	https://www.genecards.org/cgi-bin/carddisp.pl?gene=EIF4EBP1
HNRNPA1	Heterogeneous Nuclear Ribonucleoprotein A1	Protein Coding	44	GC12P054280	0.132168	https://www.genecards.org/cgi-bin/carddisp.pl?gene=HNRNPA1
HNRNPA2B1	Heterogeneous Nuclear Ribonucleoprotein A2/B1	Protein Coding	44	GC07M026174	0.132168	https://www.genecards.org/cgi-bin/carddisp.pl?gene=HNRNPA2B1
MYO6	Myosin VI	Protein Coding	44	GC06P075749	0.132168	https://www.genecards.org/cgi-bin/carddisp.pl?gene=MYO6
PPP1CB	Protein Phosphatase 1 Catalytic Subunit Beta	Protein Coding	44	GC02P028752	0.132168	https://www.genecards.org/cgi-bin/carddisp.pl?gene=PPP1CB
PRPS1	Phosphoribosyl Pyrophosphate Synthetase 1	Protein Coding	44	GC0XP107628	0.132168	https://www.genecards.org/cgi-bin/carddisp.pl?gene=PRPS1
TRAF6	TNF Receptor Associated Factor 6	Protein Coding	44	GC11M036467	0.132168	https://www.genecards.org/cgi-bin/carddisp.pl?gene=TRAF6
UBE2D3	Ubiquitin Conjugating Enzyme E2 D3	Protein Coding	44	GC04M102794	0.132168	https://www.genecards.org/cgi-bin/carddisp.pl?gene=UBE2D3
TNFRSF1B	TNF Receptor Superfamily Member 1B	Protein Coding	44	GC01P012167	0.132168	https://www.genecards.org/cgi-bin/carddisp.pl?gene=TNFRSF1B
RPL5	Ribosomal Protein L5	Protein Coding	44	GC01P092832	0.132168	https://www.genecards.org/cgi-bin/carddisp.pl?gene=RPL5
PINK1	PTEN Induced Kinase 1	Protein Coding	44	GC01P020634	0.132168	https://www.genecards.org/cgi-bin/carddisp.pl?gene=PINK1
RIPK2	Receptor Interacting Serine/Threonine Kinase 2	Protein Coding	44	GC08P089768	0.132168	https://www.genecards.org/cgi-bin/carddisp.pl?gene=RIPK2
RANBP2	RAN Binding Protein 2	Protein Coding	44	GC02P108719	0.132168	https://www.genecards.org/cgi-bin/carddisp.pl?gene=RANBP2
TPM3	Tropomyosin 3	Protein Coding	44	GC01M154127	0.132168	https://www.genecards.org/cgi-bin/carddisp.pl?gene=TPM3
UGDH	UDP-Glucose 6-Dehydrogenase	Protein Coding	44	GC04M039502	0.132168	https://www.genecards.org/cgi-bin/carddisp.pl?gene=UGDH
CALM1	Calmodulin 1	Protein Coding	43	GC14P090396	0.132168	https://www.genecards.org/cgi-bin/carddisp.pl?gene=CALM1
COPB2	COPI Coat Complex Subunit Beta 2	Protein Coding	43	GC03M139355	0.132168	https://www.genecards.org/cgi-bin/carddisp.pl?gene=COPB2
EMD	Emerin	Protein Coding	43	GC0XP154379	0.132168	https://www.genecards.org/cgi-bin/carddisp.pl?gene=EMD
FLNC	Filamin C	Protein Coding	43	GC07P128830	0.132168	https://www.genecards.org/cgi-bin/carddisp.pl?gene=FLNC
FUS	FUS RNA Binding Protein	Protein Coding	43	GC16P031180	0.132168	https://www.genecards.org/cgi-bin/carddisp.pl?gene=FUS
KRT19	Keratin 19	Protein Coding	43	GC17M041523	0.132168	https://www.genecards.org/cgi-bin/carddisp.pl?gene=KRT19
KRT6A	Keratin 6A	Protein Coding	43	GC12M052488	0.132168	https://www.genecards.org/cgi-bin/carddisp.pl?gene=KRT6A
IL4	Interleukin 4	Protein Coding	43	GC05P132673	0.132168	https://www.genecards.org/cgi-bin/carddisp.pl?gene=IL4
PKM	Pyruvate Kinase M1/2	Protein Coding	43	GC15M072199	0.132168	https://www.genecards.org/cgi-bin/carddisp.pl?gene=PKM
KRT1	Keratin 1	Protein Coding	43	GC12M052674	0.132168	https://www.genecards.org/cgi-bin/carddisp.pl?gene=KRT1
IKBKE	Inhibitor Of Nuclear Factor Kappa B Kinase Subunit Epsilon	Protein Coding	43	GC01P206470	0.132168	https://www.genecards.org/cgi-bin/carddisp.pl?gene=IKBKE
MYH14	Myosin Heavy Chain 14	Protein Coding	43	GC19P050257	0.132168	https://www.genecards.org/cgi-bin/carddisp.pl?gene=MYH14
MYO5A	Myosin VA	Protein Coding	43	GC15M075119	0.132168	https://www.genecards.org/cgi-bin/carddisp.pl?gene=MYO5A
PARK7	Parkinsonism Associated Deglycase	Protein Coding	43	GC01P008053	0.132168	https://www.genecards.org/cgi-bin/carddisp.pl?gene=PARK7
PKP2	Plakophilin 2	Protein Coding	43	GC12M032790	0.132168	https://www.genecards.org/cgi-bin/carddisp.pl?gene=PKP2
UBE2L3	Ubiquitin Conjugating Enzyme E2 L3	Protein Coding	43	GC22P021549	0.132168	https://www.genecards.org/cgi-bin/carddisp.pl?gene=UBE2L3
XRCC6	X-Ray Repair Cross Complementing 6	Protein Coding	43	GC22P041622	0.132168	https://www.genecards.org/cgi-bin/carddisp.pl?gene=XRCC6
TET2	Tet Methylcytosine Dioxygenase 2	Protein Coding	43	GC04P105145	0.132168	https://www.genecards.org/cgi-bin/carddisp.pl?gene=TET2
TUBB4A	Tubulin Beta 4A Class IVa	Protein Coding	43	GC19M006496	0.132168	https://www.genecards.org/cgi-bin/carddisp.pl?gene=TUBB4A
TUBA4A	Tubulin Alpha 4a	Protein Coding	43	GC02M219249	0.132168	https://www.genecards.org/cgi-bin/carddisp.pl?gene=TUBA4A
TUFM	Tu Translation Elongation Factor, Mitochondrial	Protein Coding	43	GC16M033226	0.132168	https://www.genecards.org/cgi-bin/carddisp.pl?gene=TUFM
ULK1	Unc-51 Like Autophagy Activating Kinase 1	Protein Coding	43	GC12P131894	0.132168	https://www.genecards.org/cgi-bin/carddisp.pl?gene=ULK1
RPS10	Ribosomal Protein S10	Protein Coding	43	GC06M056643	0.132168	https://www.genecards.org/cgi-bin/carddisp.pl?gene=RPS10
PFKL	Phosphofructokinase, Liver Type	Protein Coding	43	GC21P044300	0.132168	https://www.genecards.org/cgi-bin/carddisp.pl?gene=PFKL
PRSS1	Serine Protease 1	Protein Coding	43	GC07P146975	0.132168	https://www.genecards.org/cgi-bin/carddisp.pl?gene=PRSS1
TPM2	Tropomyosin 2	Protein Coding	43	GC09M035672	0.132168	https://www.genecards.org/cgi-bin/carddisp.pl?gene=TPM2
AHSG	Alpha 2-HS Glycoprotein	Protein Coding	42	GC03P186614	0.132168	https://www.genecards.org/cgi-bin/carddisp.pl?gene=AHSG
AFG3L2	AFG3 Like Matrix AAA Peptidase Subunit 2	Protein Coding	42	GC18M012328	0.132168	https://www.genecards.org/cgi-bin/carddisp.pl?gene=AFG3L2
CCT5	Chaperonin Containing TCP1 Subunit 5	Protein Coding	42	GC05P010236	0.132168	https://www.genecards.org/cgi-bin/carddisp.pl?gene=CCT5
CALM3	Calmodulin 3	Protein Coding	42	GC19P046601	0.132168	https://www.genecards.org/cgi-bin/carddisp.pl?gene=CALM3
HSPA1A	Heat Shock Protein Family A (Hsp70) Member 1A	Protein Coding	42	GC06P070160	0.132168	https://www.genecards.org/cgi-bin/carddisp.pl?gene=HSPA1A
KLF6	Kruppel Like Factor 6	Protein Coding	42	GC10M003779	0.132168	https://www.genecards.org/cgi-bin/carddisp.pl?gene=KLF6
KRT16	Keratin 16	Protein Coding	42	GC17M041609	0.132168	https://www.genecards.org/cgi-bin/carddisp.pl?gene=KRT16
LGALS3	Galectin 3	Protein Coding	42	GC14P055124	0.132168	https://www.genecards.org/cgi-bin/carddisp.pl?gene=LGALS3
GBE1	1,4-Alpha-Glucan Branching Enzyme 1	Protein Coding	42	GC03M081489	0.132168	https://www.genecards.org/cgi-bin/carddisp.pl?gene=GBE1
OPTN	Optineurin	Protein Coding	42	GC10P013099	0.132168	https://www.genecards.org/cgi-bin/carddisp.pl?gene=OPTN
PABPN1	Poly(A) Binding Protein Nuclear 1	Protein Coding	42	GC14P029368	0.132168	https://www.genecards.org/cgi-bin/carddisp.pl?gene=PABPN1
NUP214	Nucleoporin 214	Protein Coding	42	GC09P131125	0.132168	https://www.genecards.org/cgi-bin/carddisp.pl?gene=NUP214
LTBP1	Latent Transforming Growth Factor Beta Binding Protein 1	Protein Coding	42	GC02P033027	0.132168	https://www.genecards.org/cgi-bin/carddisp.pl?gene=LTBP1
MAP1B	Microtubule Associated Protein 1B	Protein Coding	42	GC05P072107	0.132168	https://www.genecards.org/cgi-bin/carddisp.pl?gene=MAP1B
LITAF	Lipopolysaccharide Induced TNF Factor	Protein Coding	42	GC16M011547	0.132168	https://www.genecards.org/cgi-bin/carddisp.pl?gene=LITAF
PPM1B	Protein Phosphatase, Mg2+/Mn2+ Dependent 1B	Protein Coding	42	GC02P044167	0.132168	https://www.genecards.org/cgi-bin/carddisp.pl?gene=PPM1B
STK38	Serine/Threonine Kinase 38	Protein Coding	42	GC06M036493	0.132168	https://www.genecards.org/cgi-bin/carddisp.pl?gene=STK38
TUBB4B	Tubulin Beta 4B Class IVb	Protein Coding	42	GC09P137241	0.132168	https://www.genecards.org/cgi-bin/carddisp.pl?gene=TUBB4B
RPS14	Ribosomal Protein S14	Protein Coding	42	GC05M150443	0.132168	https://www.genecards.org/cgi-bin/carddisp.pl?gene=RPS14
RPS20	Ribosomal Protein S20	Protein Coding	42	GC08M056067	0.132168	https://www.genecards.org/cgi-bin/carddisp.pl?gene=RPS20
S100A4	S100 Calcium Binding Protein A4	Protein Coding	42	GC01M153543	0.132168	https://www.genecards.org/cgi-bin/carddisp.pl?gene=S100A4
RPL15	Ribosomal Protein L15	Protein Coding	42	GC03P023916	0.132168	https://www.genecards.org/cgi-bin/carddisp.pl?gene=RPL15
RPS3	Ribosomal Protein S3	Protein Coding	42	GC11P077042	0.132168	https://www.genecards.org/cgi-bin/carddisp.pl?gene=RPS3
SLC25A5	Solute Carrier Family 25 Member 5	Protein Coding	42	GC0XP119468	0.132168	https://www.genecards.org/cgi-bin/carddisp.pl?gene=SLC25A5
S100A10	S100 Calcium Binding Protein A10	Protein Coding	42	GC01M151955	0.132168	https://www.genecards.org/cgi-bin/carddisp.pl?gene=S100A10
RPL35	Ribosomal Protein L35	Protein Coding	42	GC09M124857	0.132168	https://www.genecards.org/cgi-bin/carddisp.pl?gene=RPL35
RPS6	Ribosomal Protein S6	Protein Coding	42	GC09M019375	0.132168	https://www.genecards.org/cgi-bin/carddisp.pl?gene=RPS6
NRIP1	Nuclear Receptor Interacting Protein 1	Protein Coding	42	GC21M014961	0.132168	https://www.genecards.org/cgi-bin/carddisp.pl?gene=NRIP1
SFPQ	Splicing Factor Proline And Glutamine Rich	Protein Coding	42	GC01M035176	0.132168	https://www.genecards.org/cgi-bin/carddisp.pl?gene=SFPQ
PSMA3	Proteasome 20S Subunit Alpha 3	Protein Coding	42	GC14P058244	0.132168	https://www.genecards.org/cgi-bin/carddisp.pl?gene=PSMA3
XRCC5	X-Ray Repair Cross Complementing 5	Protein Coding	42	GC02P216107	0.132168	https://www.genecards.org/cgi-bin/carddisp.pl?gene=XRCC5
ASIC1	Acid Sensing Ion Channel Subunit 1	Protein Coding	41	GC12P050057	0.132168	https://www.genecards.org/cgi-bin/carddisp.pl?gene=ASIC1
EEF1A1	Eukaryotic Translation Elongation Factor 1 Alpha 1	Protein Coding	41	GC06M073515	0.132168	https://www.genecards.org/cgi-bin/carddisp.pl?gene=EEF1A1
LGALS1	Galectin 1	Protein Coding	41	GC22P037675	0.132168	https://www.genecards.org/cgi-bin/carddisp.pl?gene=LGALS1
PNKD	PNKD Metallo-Beta-Lactamase Domain Containing	Protein Coding	41	GC02P218270	0.132168	https://www.genecards.org/cgi-bin/carddisp.pl?gene=PNKD
NSUN2	NOP2/Sun RNA Methyltransferase 2	Protein Coding	41	GC05M006599	0.132168	https://www.genecards.org/cgi-bin/carddisp.pl?gene=NSUN2
MYO1C	Myosin IC	Protein Coding	41	GC17M001464	0.132168	https://www.genecards.org/cgi-bin/carddisp.pl?gene=MYO1C
NDUFA4	NDUFA4 Mitochondrial Complex Associated	Protein Coding	41	GC07M010938	0.132168	https://www.genecards.org/cgi-bin/carddisp.pl?gene=NDUFA4
KRT10	Keratin 10	Protein Coding	41	GC17M040818	0.132168	https://www.genecards.org/cgi-bin/carddisp.pl?gene=KRT10
TCOF1	Treacle Ribosome Biogenesis Factor 1	Protein Coding	41	GC05P150358	0.132168	https://www.genecards.org/cgi-bin/carddisp.pl?gene=TCOF1
TRIM28	Tripartite Motif Containing 28	Protein Coding	41	GC19P058544	0.132168	https://www.genecards.org/cgi-bin/carddisp.pl?gene=TRIM28
SLC25A6	Solute Carrier Family 25 Member 6	Protein Coding	41	GC0XM001386	0.132168	https://www.genecards.org/cgi-bin/carddisp.pl?gene=SLC25A6
RPL13A	Ribosomal Protein L13a	Protein Coding	41	GC19P049487	0.132168	https://www.genecards.org/cgi-bin/carddisp.pl?gene=RPL13A
RPL22	Ribosomal Protein L22	Protein Coding	41	GC01M006179	0.132168	https://www.genecards.org/cgi-bin/carddisp.pl?gene=RPL22
XRN2	5'-3' Exoribonuclease 2	Protein Coding	41	GC20P021303	0.132168	https://www.genecards.org/cgi-bin/carddisp.pl?gene=XRN2
VDAC2	Voltage Dependent Anion Channel 2	Protein Coding	41	GC10P075210	0.132168	https://www.genecards.org/cgi-bin/carddisp.pl?gene=VDAC2
CUL4A	Cullin 4A	Protein Coding	40	GC13P113208	0.132168	https://www.genecards.org/cgi-bin/carddisp.pl?gene=CUL4A
AP2S1	Adaptor Related Protein Complex 2 Subunit Sigma 1	Protein Coding	40	GC19M046838	0.132168	https://www.genecards.org/cgi-bin/carddisp.pl?gene=AP2S1
CNBP	CCHC-Type Zinc Finger Nucleic Acid Binding Protein	Protein Coding	40	GC03M129167	0.132168	https://www.genecards.org/cgi-bin/carddisp.pl?gene=CNBP
COPA	COPI Coat Complex Subunit Alpha	Protein Coding	40	GC01M160288	0.132168	https://www.genecards.org/cgi-bin/carddisp.pl?gene=COPA
CADM1	Cell Adhesion Molecule 1	Protein Coding	40	GC11M115169	0.132168	https://www.genecards.org/cgi-bin/carddisp.pl?gene=CADM1
ACTC1	Actin Alpha Cardiac Muscle 1	Protein Coding	40	GC15M034790	0.132168	https://www.genecards.org/cgi-bin/carddisp.pl?gene=ACTC1
BANF1	BAF Nuclear Assembly Factor 1	Protein Coding	40	GC11P066002	0.132168	https://www.genecards.org/cgi-bin/carddisp.pl?gene=BANF1
AP2B1	Adaptor Related Protein Complex 2 Subunit Beta 1	Protein Coding	40	GC17P035578	0.132168	https://www.genecards.org/cgi-bin/carddisp.pl?gene=AP2B1
CALU	Calumenin	Protein Coding	40	GC07P128739	0.132168	https://www.genecards.org/cgi-bin/carddisp.pl?gene=CALU
EIF4B	Eukaryotic Translation Initiation Factor 4B	Protein Coding	40	GC12P053006	0.132168	https://www.genecards.org/cgi-bin/carddisp.pl?gene=EIF4B
FLII	FLII Actin Remodeling Protein	Protein Coding	40	GC17M018244	0.132168	https://www.genecards.org/cgi-bin/carddisp.pl?gene=FLII
IGF2BP3	Insulin Like Growth Factor 2 MRNA Binding Protein 3	Protein Coding	40	GC07M023316	0.132168	https://www.genecards.org/cgi-bin/carddisp.pl?gene=IGF2BP3
KHDRBS1	KH RNA Binding Domain Containing, Signal Transduction Associated 1	Protein Coding	40	GC01P032013	0.132168	https://www.genecards.org/cgi-bin/carddisp.pl?gene=KHDRBS1
KRT2	Keratin 2	Protein Coding	40	GC12M052682	0.132168	https://www.genecards.org/cgi-bin/carddisp.pl?gene=KRT2
KRT7	Keratin 7	Protein Coding	40	GC12P052232	0.132168	https://www.genecards.org/cgi-bin/carddisp.pl?gene=KRT7
ELAVL1	ELAV Like RNA Binding Protein 1	Protein Coding	40	GC19M007958	0.132168	https://www.genecards.org/cgi-bin/carddisp.pl?gene=ELAVL1
HNRNPU	Heterogeneous Nuclear Ribonucleoprotein U	Protein Coding	40	GC01M244844	0.132168	https://www.genecards.org/cgi-bin/carddisp.pl?gene=HNRNPU
PLEC	Plectin	Protein Coding	40	GC08M144033	0.132168	https://www.genecards.org/cgi-bin/carddisp.pl?gene=PLEC
PCM1	Pericentriolar Material 1	Protein Coding	40	GC08P017922	0.132168	https://www.genecards.org/cgi-bin/carddisp.pl?gene=PCM1
PCBP1	Poly(RC) Binding Protein 1	Protein Coding	40	GC02P070087	0.132168	https://www.genecards.org/cgi-bin/carddisp.pl?gene=PCBP1
PABPC1	Poly(A) Binding Protein Cytoplasmic 1	Protein Coding	40	GC08M100685	0.132168	https://www.genecards.org/cgi-bin/carddisp.pl?gene=PABPC1
NCL	Nucleolin	Protein Coding	40	GC02M231453	0.132168	https://www.genecards.org/cgi-bin/carddisp.pl?gene=NCL
MAP1LC3A	Microtubule Associated Protein 1 Light Chain 3 Alpha	Protein Coding	40	GC20P034546	0.132168	https://www.genecards.org/cgi-bin/carddisp.pl?gene=MAP1LC3A
PYCARD	PYD And CARD Domain Containing	Protein Coding	40	GC16M031201	0.132168	https://www.genecards.org/cgi-bin/carddisp.pl?gene=PYCARD
TANK	TRAF Family Member Associated NFKB Activator	Protein Coding	40	GC02P161136	0.132168	https://www.genecards.org/cgi-bin/carddisp.pl?gene=TANK
SVIL	Supervillin	Protein Coding	40	GC10M031965	0.132168	https://www.genecards.org/cgi-bin/carddisp.pl?gene=SVIL
TUBA1B	Tubulin Alpha 1b	Protein Coding	40	GC12M049127	0.132168	https://www.genecards.org/cgi-bin/carddisp.pl?gene=TUBA1B
TUBA1C	Tubulin Alpha 1c	Protein Coding	40	GC12P049188	0.132168	https://www.genecards.org/cgi-bin/carddisp.pl?gene=TUBA1C
RNGTT	RNA Guanylyltransferase And 5'-Phosphatase	Protein Coding	40	GC06M088609	0.132168	https://www.genecards.org/cgi-bin/carddisp.pl?gene=RNGTT
RPL13	Ribosomal Protein L13	Protein Coding	40	GC16P090763	0.132168	https://www.genecards.org/cgi-bin/carddisp.pl?gene=RPL13
RPL27	Ribosomal Protein L27	Protein Coding	40	GC17P042998	0.132168	https://www.genecards.org/cgi-bin/carddisp.pl?gene=RPL27
RPS24	Ribosomal Protein S24	Protein Coding	40	GC10P078033	0.132168	https://www.genecards.org/cgi-bin/carddisp.pl?gene=RPS24
RPS26	Ribosomal Protein S26	Protein Coding	40	GC12P056043	0.132168	https://www.genecards.org/cgi-bin/carddisp.pl?gene=RPS26
RPL10A	Ribosomal Protein L10a	Protein Coding	40	GC06P070271	0.132168	https://www.genecards.org/cgi-bin/carddisp.pl?gene=RPL10A
RPL26	Ribosomal Protein L26	Protein Coding	40	GC17M008377	0.132168	https://www.genecards.org/cgi-bin/carddisp.pl?gene=RPL26
RPL4	Ribosomal Protein L4	Protein Coding	40	GC15M066498	0.132168	https://www.genecards.org/cgi-bin/carddisp.pl?gene=RPL4
RPL7A	Ribosomal Protein L7a	Protein Coding	40	GC09P133348	0.132168	https://www.genecards.org/cgi-bin/carddisp.pl?gene=RPL7A
RPL9	Ribosomal Protein L9	Protein Coding	40	GC04M039452	0.132168	https://www.genecards.org/cgi-bin/carddisp.pl?gene=RPL9
RPS17	Ribosomal Protein S17	Protein Coding	40	GC15M082536	0.132168	https://www.genecards.org/cgi-bin/carddisp.pl?gene=RPS17
SLC25A10	Solute Carrier Family 25 Member 10	Protein Coding	40	GC17P081712	0.132168	https://www.genecards.org/cgi-bin/carddisp.pl?gene=SLC25A10
SLC30A9	Solute Carrier Family 30 Member 9	Protein Coding	40	GC04P041992	0.132168	https://www.genecards.org/cgi-bin/carddisp.pl?gene=SLC30A9
RBMX	RNA Binding Motif Protein X-Linked	Protein Coding	40	GC0XM136848	0.132168	https://www.genecards.org/cgi-bin/carddisp.pl?gene=RBMX
RPL7	Ribosomal Protein L7	Protein Coding	40	GC08M073290	0.132168	https://www.genecards.org/cgi-bin/carddisp.pl?gene=RPL7
RPS12	Ribosomal Protein S12	Protein Coding	40	GC06P132814	0.132168	https://www.genecards.org/cgi-bin/carddisp.pl?gene=RPS12
RPS13	Ribosomal Protein S13	Protein Coding	40	GC11M017425	0.132168	https://www.genecards.org/cgi-bin/carddisp.pl?gene=RPS13
RPS27	Ribosomal Protein S27	Protein Coding	40	GC01P153991	0.132168	https://www.genecards.org/cgi-bin/carddisp.pl?gene=RPS27
S100A6	S100 Calcium Binding Protein A6	Protein Coding	40	GC01M153545	0.132168	https://www.genecards.org/cgi-bin/carddisp.pl?gene=S100A6
CCNT1	Cyclin T1	Protein Coding	39	GC12M048688	0.132168	https://www.genecards.org/cgi-bin/carddisp.pl?gene=CCNT1
CCT3	Chaperonin Containing TCP1 Subunit 3	Protein Coding	39	GC01M156308	0.132168	https://www.genecards.org/cgi-bin/carddisp.pl?gene=CCT3
CAPZA1	Capping Actin Protein Of Muscle Z-Line Subunit Alpha 1	Protein Coding	39	GC01P112619	0.132168	https://www.genecards.org/cgi-bin/carddisp.pl?gene=CAPZA1
AGO2	Argonaute RISC Catalytic Component 2	Protein Coding	39	GC08M140522	0.132168	https://www.genecards.org/cgi-bin/carddisp.pl?gene=AGO2
BCLAF1	BCL2 Associated Transcription Factor 1	Protein Coding	39	GC06M136256	0.132168	https://www.genecards.org/cgi-bin/carddisp.pl?gene=BCLAF1
DNAJA1	DnaJ Heat Shock Protein Family (Hsp40) Member A1	Protein Coding	39	GC09P033025	0.132168	https://www.genecards.org/cgi-bin/carddisp.pl?gene=DNAJA1
IL24	Interleukin 24	Protein Coding	39	GC01P206897	0.132168	https://www.genecards.org/cgi-bin/carddisp.pl?gene=IL24
DDX17	DEAD-Box Helicase 17	Protein Coding	39	GC22M038483	0.132168	https://www.genecards.org/cgi-bin/carddisp.pl?gene=DDX17
DYNLL1	Dynein Light Chain LC8-Type 1	Protein Coding	39	GC12P120469	0.132168	https://www.genecards.org/cgi-bin/carddisp.pl?gene=DYNLL1
IQSEC1	IQ Motif And Sec7 Domain ArfGEF 1	Protein Coding	39	GC03M018762	0.132168	https://www.genecards.org/cgi-bin/carddisp.pl?gene=IQSEC1
HNRNPF	Heterogeneous Nuclear Ribonucleoprotein F	Protein Coding	39	GC10M043385	0.132168	https://www.genecards.org/cgi-bin/carddisp.pl?gene=HNRNPF
MVP	Major Vault Protein	Protein Coding	39	GC16P037734	0.132168	https://www.genecards.org/cgi-bin/carddisp.pl?gene=MVP
MYL6	Myosin Light Chain 6	Protein Coding	39	GC12P056158	0.132168	https://www.genecards.org/cgi-bin/carddisp.pl?gene=MYL6
PAWR	Pro-Apoptotic WT1 Regulator	Protein Coding	39	GC12M079574	0.132168	https://www.genecards.org/cgi-bin/carddisp.pl?gene=PAWR
MPP1	MAGUK P55 Scaffold Protein 1	Protein Coding	39	GC0XM154779	0.132168	https://www.genecards.org/cgi-bin/carddisp.pl?gene=MPP1
PRPF8	Pre-MRNA Processing Factor 8	Protein Coding	39	GC17M001650	0.132168	https://www.genecards.org/cgi-bin/carddisp.pl?gene=PRPF8
PSMC4	Proteasome 26S Subunit, ATPase 4	Protein Coding	39	GC19P044962	0.132168	https://www.genecards.org/cgi-bin/carddisp.pl?gene=PSMC4
TCP1	T-Complex 1	Protein Coding	39	GC06M159778	0.132168	https://www.genecards.org/cgi-bin/carddisp.pl?gene=TCP1
TUBB6	Tubulin Beta 6 Class V	Protein Coding	39	GC18P012307	0.132168	https://www.genecards.org/cgi-bin/carddisp.pl?gene=TUBB6
TNFRSF8	TNF Receptor Superfamily Member 8	Protein Coding	39	GC01P012063	0.132168	https://www.genecards.org/cgi-bin/carddisp.pl?gene=TNFRSF8
RPL23A	Ribosomal Protein L23a	Protein Coding	39	GC17P028719	0.132168	https://www.genecards.org/cgi-bin/carddisp.pl?gene=RPL23A
RPL12	Ribosomal Protein L12	Protein Coding	39	GC09M127447	0.132168	https://www.genecards.org/cgi-bin/carddisp.pl?gene=RPL12
RPLP2	Ribosomal Protein Lateral Stalk Subunit P2	Protein Coding	39	GC11P001379	0.132168	https://www.genecards.org/cgi-bin/carddisp.pl?gene=RPLP2
RPL3	Ribosomal Protein L3	Protein Coding	39	GC22M053052	0.132168	https://www.genecards.org/cgi-bin/carddisp.pl?gene=RPL3
RPS23	Ribosomal Protein S23	Protein Coding	39	GC05M082273	0.132168	https://www.genecards.org/cgi-bin/carddisp.pl?gene=RPS23
RPS29	Ribosomal Protein S29	Protein Coding	39	GC14M049570	0.132168	https://www.genecards.org/cgi-bin/carddisp.pl?gene=RPS29
PDIA4	Protein Disulfide Isomerase Family A Member 4	Protein Coding	39	GC07M149003	0.132168	https://www.genecards.org/cgi-bin/carddisp.pl?gene=PDIA4
PDLIM7	PDZ And LIM Domain 7	Protein Coding	39	GC05M177483	0.132168	https://www.genecards.org/cgi-bin/carddisp.pl?gene=PDLIM7
SNRPE	Small Nuclear Ribonucleoprotein Polypeptide E	Protein Coding	39	GC01P203895	0.132168	https://www.genecards.org/cgi-bin/carddisp.pl?gene=SNRPE
SRSF1	Serine And Arginine Rich Splicing Factor 1	Protein Coding	39	GC17M058000	0.132168	https://www.genecards.org/cgi-bin/carddisp.pl?gene=SRSF1
ATAD3A	ATPase Family AAA Domain Containing 3A	Protein Coding	38	GC01P002950	0.132168	https://www.genecards.org/cgi-bin/carddisp.pl?gene=ATAD3A
BAG2	BAG Cochaperone 2	Protein Coding	38	GC06P057172	0.132168	https://www.genecards.org/cgi-bin/carddisp.pl?gene=BAG2
CCT6A	Chaperonin Containing TCP1 Subunit 6A	Protein Coding	38	GC07P056051	0.132168	https://www.genecards.org/cgi-bin/carddisp.pl?gene=CCT6A
CCT8	Chaperonin Containing TCP1 Subunit 8	Protein Coding	38	GC21M029055	0.132168	https://www.genecards.org/cgi-bin/carddisp.pl?gene=CCT8
CEP170	Centrosomal Protein 170	Protein Coding	38	GC01M243124	0.132168	https://www.genecards.org/cgi-bin/carddisp.pl?gene=CEP170
DNAJA2	DnaJ Heat Shock Protein Family (Hsp40) Member A2	Protein Coding	38	GC16M046955	0.132168	https://www.genecards.org/cgi-bin/carddisp.pl?gene=DNAJA2
HOOK1	Hook Microtubule Tethering Protein 1	Protein Coding	38	GC01P059814	0.132168	https://www.genecards.org/cgi-bin/carddisp.pl?gene=HOOK1
IGF2BP1	Insulin Like Growth Factor 2 MRNA Binding Protein 1	Protein Coding	38	GC17P048997	0.132168	https://www.genecards.org/cgi-bin/carddisp.pl?gene=IGF2BP1
IVNS1ABP	Influenza Virus NS1A Binding Protein	Protein Coding	38	GC01M185304	0.132168	https://www.genecards.org/cgi-bin/carddisp.pl?gene=IVNS1ABP
KRT86	Keratin 86	Protein Coding	38	GC12P052249	0.132168	https://www.genecards.org/cgi-bin/carddisp.pl?gene=KRT86
KRT9	Keratin 9	Protein Coding	38	GC17M041565	0.132168	https://www.genecards.org/cgi-bin/carddisp.pl?gene=KRT9
HNRNPH1	Heterogeneous Nuclear Ribonucleoprotein H1	Protein Coding	38	GC05M179614	0.132168	https://www.genecards.org/cgi-bin/carddisp.pl?gene=HNRNPH1
HNRNPL	Heterogeneous Nuclear Ribonucleoprotein L	Protein Coding	38	GC19M038836	0.132168	https://www.genecards.org/cgi-bin/carddisp.pl?gene=HNRNPL
HNRNPM	Heterogeneous Nuclear Ribonucleoprotein M	Protein Coding	38	GC19P008444	0.132168	https://www.genecards.org/cgi-bin/carddisp.pl?gene=HNRNPM
NME8	NME/NM23 Family Member 8	Protein Coding	38	GC07P037889	0.132168	https://www.genecards.org/cgi-bin/carddisp.pl?gene=NME8
MYO1D	Myosin ID	Protein Coding	38	GC17M032492	0.132168	https://www.genecards.org/cgi-bin/carddisp.pl?gene=MYO1D
WDR77	WD Repeat Domain 77	Protein Coding	38	GC01M111439	0.132168	https://www.genecards.org/cgi-bin/carddisp.pl?gene=WDR77
SRSF3	Serine And Arginine Rich Splicing Factor 3	Protein Coding	38	GC06P070288	0.132168	https://www.genecards.org/cgi-bin/carddisp.pl?gene=SRSF3
SRSF6	Serine And Arginine Rich Splicing Factor 6	Protein Coding	38	GC20P043457	0.132168	https://www.genecards.org/cgi-bin/carddisp.pl?gene=SRSF6
SRSF7	Serine And Arginine Rich Splicing Factor 7	Protein Coding	38	GC02M038743	0.132168	https://www.genecards.org/cgi-bin/carddisp.pl?gene=SRSF7
SRSF9	Serine And Arginine Rich Splicing Factor 9	Protein Coding	38	GC12M120461	0.132168	https://www.genecards.org/cgi-bin/carddisp.pl?gene=SRSF9
RIOK1	RIO Kinase 1	Protein Coding	38	GC06P007389	0.132168	https://www.genecards.org/cgi-bin/carddisp.pl?gene=RIOK1
RPL23	Ribosomal Protein L23	Protein Coding	38	GC17M038847	0.132168	https://www.genecards.org/cgi-bin/carddisp.pl?gene=RPL23
RPL28	Ribosomal Protein L28	Protein Coding	38	GC19P060568	0.132168	https://www.genecards.org/cgi-bin/carddisp.pl?gene=RPL28
RPLP1	Ribosomal Protein Lateral Stalk Subunit P1	Protein Coding	38	GC15P087022	0.132168	https://www.genecards.org/cgi-bin/carddisp.pl?gene=RPLP1
RPS16	Ribosomal Protein S16	Protein Coding	38	GC19M039433	0.132168	https://www.genecards.org/cgi-bin/carddisp.pl?gene=RPS16
RPS18	Ribosomal Protein S18	Protein Coding	38	GC06P070201	0.132168	https://www.genecards.org/cgi-bin/carddisp.pl?gene=RPS18
SF1	Splicing Factor 1	Protein Coding	38	GC11M064764	0.132168	https://www.genecards.org/cgi-bin/carddisp.pl?gene=SF1
RCC2	Regulator Of Chromosome Condensation 2	Protein Coding	38	GC01M017406	0.132168	https://www.genecards.org/cgi-bin/carddisp.pl?gene=RCC2
RPL6	Ribosomal Protein L6	Protein Coding	38	GC12M112320	0.132168	https://www.genecards.org/cgi-bin/carddisp.pl?gene=RPL6
PDIA6	Protein Disulfide Isomerase Family A Member 6	Protein Coding	38	GC02M010784	0.132168	https://www.genecards.org/cgi-bin/carddisp.pl?gene=PDIA6
RFWD3	Ring Finger And WD Repeat Domain 3	Protein Coding	38	GC16M074621	0.132168	https://www.genecards.org/cgi-bin/carddisp.pl?gene=RFWD3
PREB	Prolactin Regulatory Element Binding	Protein Coding	38	GC02M027130	0.132168	https://www.genecards.org/cgi-bin/carddisp.pl?gene=PREB
TPM4	Tropomyosin 4	Protein Coding	38	GC19P031511	0.132168	https://www.genecards.org/cgi-bin/carddisp.pl?gene=TPM4
TRA2A	Transformer 2 Alpha Homolog	Protein Coding	38	GC07M023504	0.132168	https://www.genecards.org/cgi-bin/carddisp.pl?gene=TRA2A
ZFP36	ZFP36 Ring Finger Protein	Protein Coding	38	GC19P039406	0.132168	https://www.genecards.org/cgi-bin/carddisp.pl?gene=ZFP36
CPSF6	Cleavage And Polyadenylation Specific Factor 6	Protein Coding	37	GC12P069239	0.132168	https://www.genecards.org/cgi-bin/carddisp.pl?gene=CPSF6
CLINT1	Clathrin Interactor 1	Protein Coding	37	GC05M157785	0.132168	https://www.genecards.org/cgi-bin/carddisp.pl?gene=CLINT1
AMBRA1	Autophagy And Beclin 1 Regulator 1	Protein Coding	37	GC11M079636	0.132168	https://www.genecards.org/cgi-bin/carddisp.pl?gene=AMBRA1
CAPN7	Calpain 7	Protein Coding	37	GC03P016478	0.132168	https://www.genecards.org/cgi-bin/carddisp.pl?gene=CAPN7
FIP1L1	Factor Interacting With PAPOLA And CPSF1	Protein Coding	37	GC04P053410	0.132168	https://www.genecards.org/cgi-bin/carddisp.pl?gene=FIP1L1
HNRNPH3	Heterogeneous Nuclear Ribonucleoprotein H3	Protein Coding	37	GC10P068331	0.132168	https://www.genecards.org/cgi-bin/carddisp.pl?gene=HNRNPH3
HSPA1B	Heat Shock Protein Family A (Hsp70) Member 1B	Protein Coding	37	GC06P070159	0.132168	https://www.genecards.org/cgi-bin/carddisp.pl?gene=HSPA1B
GOSR1	Golgi SNAP Receptor Complex Member 1	Protein Coding	37	GC17P030477	0.132168	https://www.genecards.org/cgi-bin/carddisp.pl?gene=GOSR1
MYL6B	Myosin Light Chain 6B	Protein Coding	37	GC12P056854	0.132168	https://www.genecards.org/cgi-bin/carddisp.pl?gene=MYL6B
MYL12A	Myosin Light Chain 12A	Protein Coding	37	GC18P003238	0.132168	https://www.genecards.org/cgi-bin/carddisp.pl?gene=MYL12A
LRRFIP2	LRR Binding FLII Interacting Protein 2	Protein Coding	37	GC03M037052	0.132168	https://www.genecards.org/cgi-bin/carddisp.pl?gene=LRRFIP2
LARP1	La Ribonucleoprotein 1, Translational Regulator	Protein Coding	37	GC05P154682	0.132168	https://www.genecards.org/cgi-bin/carddisp.pl?gene=LARP1
TRA2B	Transformer 2 Beta Homolog	Protein Coding	37	GC03M185914	0.132168	https://www.genecards.org/cgi-bin/carddisp.pl?gene=TRA2B
ZNF24	Zinc Finger Protein 24	Protein Coding	37	GC18M035332	0.132168	https://www.genecards.org/cgi-bin/carddisp.pl?gene=ZNF24
SSBP1	Single Stranded DNA Binding Protein 1	Protein Coding	37	GC07P147207	0.132168	https://www.genecards.org/cgi-bin/carddisp.pl?gene=SSBP1
TRIP6	Thyroid Hormone Receptor Interactor 6	Protein Coding	37	GC07P100867	0.132168	https://www.genecards.org/cgi-bin/carddisp.pl?gene=TRIP6
RPS8	Ribosomal Protein S8	Protein Coding	37	GC01P044775	0.132168	https://www.genecards.org/cgi-bin/carddisp.pl?gene=RPS8
RPL34	Ribosomal Protein L34	Protein Coding	37	GC04P108620	0.132168	https://www.genecards.org/cgi-bin/carddisp.pl?gene=RPL34
RPS4X	Ribosomal Protein S4 X-Linked	Protein Coding	37	GC0XM072255	0.132168	https://www.genecards.org/cgi-bin/carddisp.pl?gene=RPS4X
SYNCRIP	Synaptotagmin Binding Cytoplasmic RNA Interacting Protein	Protein Coding	37	GC06M085607	0.132168	https://www.genecards.org/cgi-bin/carddisp.pl?gene=SYNCRIP
ZNF217	Zinc Finger Protein 217	Protein Coding	37	GC20M053567	0.132168	https://www.genecards.org/cgi-bin/carddisp.pl?gene=ZNF217
TMOD3	Tropomodulin 3	Protein Coding	37	GC15P051829	0.132168	https://www.genecards.org/cgi-bin/carddisp.pl?gene=TMOD3
YBX1	Y-Box Binding Protein 1	Protein Coding	37	GC01P042682	0.132168	https://www.genecards.org/cgi-bin/carddisp.pl?gene=YBX1
ZC3HAV1	Zinc Finger CCCH-Type Containing, Antiviral 1	Protein Coding	37	GC07M139044	0.132168	https://www.genecards.org/cgi-bin/carddisp.pl?gene=ZC3HAV1
ADRM1	ADRM1 26S Proteasome Ubiquitin Receptor	Protein Coding	36	GC20P062302	0.132168	https://www.genecards.org/cgi-bin/carddisp.pl?gene=ADRM1
CDC42BPG	CDC42 Binding Protein Kinase Gamma	Protein Coding	36	GC11M064823	0.132168	https://www.genecards.org/cgi-bin/carddisp.pl?gene=CDC42BPG
DCD	Dermcidin	Protein Coding	36	GC12M054644	0.132168	https://www.genecards.org/cgi-bin/carddisp.pl?gene=DCD
COPS2	COP9 Signalosome Subunit 2	Protein Coding	36	GC15M049106	0.132168	https://www.genecards.org/cgi-bin/carddisp.pl?gene=COPS2
ALYREF	Aly/REF Export Factor	Protein Coding	36	GC17M081887	0.132168	https://www.genecards.org/cgi-bin/carddisp.pl?gene=ALYREF
ADAMTSL4	ADAMTS Like 4	Protein Coding	36	GC01P150549	0.132168	https://www.genecards.org/cgi-bin/carddisp.pl?gene=ADAMTSL4
ATXN2L	Ataxin 2 Like	Protein Coding	36	GC16P037632	0.132168	https://www.genecards.org/cgi-bin/carddisp.pl?gene=ATXN2L
CARD6	Caspase Recruitment Domain Family Member 6	Protein Coding	36	GC05P040841	0.132168	https://www.genecards.org/cgi-bin/carddisp.pl?gene=CARD6
FAF2	Fas Associated Factor Family Member 2	Protein Coding	36	GC05P176447	0.132168	https://www.genecards.org/cgi-bin/carddisp.pl?gene=FAF2
OTUD4	OTU Deubiquitinase 4	Protein Coding	36	GC04M145110	0.132168	https://www.genecards.org/cgi-bin/carddisp.pl?gene=OTUD4
MYCBP	MYC Binding Protein	Protein Coding	36	GC01M038862	0.132168	https://www.genecards.org/cgi-bin/carddisp.pl?gene=MYCBP
MYO1B	Myosin IB	Protein Coding	36	GC02P191246	0.132168	https://www.genecards.org/cgi-bin/carddisp.pl?gene=MYO1B
MRPS12	Mitochondrial Ribosomal Protein S12	Protein Coding	36	GC19P038930	0.132168	https://www.genecards.org/cgi-bin/carddisp.pl?gene=MRPS12
PKP3	Plakophilin 3	Protein Coding	36	GC11P000426	0.132168	https://www.genecards.org/cgi-bin/carddisp.pl?gene=PKP3
ZNF146	Zinc Finger Protein 146	Protein Coding	36	GC19P044796	0.132168	https://www.genecards.org/cgi-bin/carddisp.pl?gene=ZNF146
SRSF4	Serine And Arginine Rich Splicing Factor 4	Protein Coding	36	GC01M029147	0.132168	https://www.genecards.org/cgi-bin/carddisp.pl?gene=SRSF4
TNRC6B	Trinucleotide Repeat Containing Adaptor 6B	Protein Coding	36	GC22P040044	0.132168	https://www.genecards.org/cgi-bin/carddisp.pl?gene=TNRC6B
TWF1	Twinfilin Actin Binding Protein 1	Protein Coding	36	GC12M043793	0.132168	https://www.genecards.org/cgi-bin/carddisp.pl?gene=TWF1
RPL17	Ribosomal Protein L17	Protein Coding	36	GC18M049488	0.132168	https://www.genecards.org/cgi-bin/carddisp.pl?gene=RPL17
RPL29	Ribosomal Protein L29	Protein Coding	36	GC03M052021	0.132168	https://www.genecards.org/cgi-bin/carddisp.pl?gene=RPL29
RPS25	Ribosomal Protein S25	Protein Coding	36	GC11M119015	0.132168	https://www.genecards.org/cgi-bin/carddisp.pl?gene=RPS25
RPS27L	Ribosomal Protein S27 Like	Protein Coding	36	GC15M074359	0.132168	https://www.genecards.org/cgi-bin/carddisp.pl?gene=RPS27L
SCYL2	SCY1 Like Pseudokinase 2	Protein Coding	36	GC12P100267	0.132168	https://www.genecards.org/cgi-bin/carddisp.pl?gene=SCYL2
THRAP3	Thyroid Hormone Receptor Associated Protein 3	Protein Coding	36	GC01P036224	0.132168	https://www.genecards.org/cgi-bin/carddisp.pl?gene=THRAP3
CPSF2	Cleavage And Polyadenylation Specific Factor 2	Protein Coding	35	GC14P092121	0.132168	https://www.genecards.org/cgi-bin/carddisp.pl?gene=CPSF2
CPSF3	Cleavage And Polyadenylation Specific Factor 3	Protein Coding	35	GC02P009423	0.132168	https://www.genecards.org/cgi-bin/carddisp.pl?gene=CPSF3
ERH	ERH MRNA Splicing And Mitosis Factor	Protein Coding	35	GC14M069380	0.132168	https://www.genecards.org/cgi-bin/carddisp.pl?gene=ERH
GLTP	Glycolipid Transfer Protein	Protein Coding	35	GC12M109850	0.132168	https://www.genecards.org/cgi-bin/carddisp.pl?gene=GLTP
GCC2	GRIP And Coiled-Coil Domain Containing 2	Protein Coding	35	GC02P108432	0.132168	https://www.genecards.org/cgi-bin/carddisp.pl?gene=GCC2
G3BP2	G3BP Stress Granule Assembly Factor 2	Protein Coding	35	GC04M075642	0.132168	https://www.genecards.org/cgi-bin/carddisp.pl?gene=G3BP2
HELQ	Helicase, POLQ Like	Protein Coding	35	GC04M083407	0.132168	https://www.genecards.org/cgi-bin/carddisp.pl?gene=HELQ
GTF3C3	General Transcription Factor IIIC Subunit 3	Protein Coding	35	GC02M196763	0.132168	https://www.genecards.org/cgi-bin/carddisp.pl?gene=GTF3C3
NUDT21	Nudix Hydrolase 21	Protein Coding	35	GC16M056429	0.132168	https://www.genecards.org/cgi-bin/carddisp.pl?gene=NUDT21
MGA	MAX Dimerization Protein MGA	Protein Coding	35	GC15P041621	0.132168	https://www.genecards.org/cgi-bin/carddisp.pl?gene=MGA
PLEKHA5	Pleckstrin Homology Domain Containing A5	Protein Coding	35	GC12P019129	0.132168	https://www.genecards.org/cgi-bin/carddisp.pl?gene=PLEKHA5
PRPF40A	Pre-MRNA Processing Factor 40 Homolog A	Protein Coding	35	GC02M152651	0.132168	https://www.genecards.org/cgi-bin/carddisp.pl?gene=PRPF40A
TRAFD1	TRAF-Type Zinc Finger Domain Containing 1	Protein Coding	35	GC12P112125	0.132168	https://www.genecards.org/cgi-bin/carddisp.pl?gene=TRAFD1
TXNIP	Thioredoxin Interacting Protein	Protein Coding	35	GC01M145992	0.132168	https://www.genecards.org/cgi-bin/carddisp.pl?gene=TXNIP
RPL38	Ribosomal Protein L38	Protein Coding	35	GC17P074204	0.132168	https://www.genecards.org/cgi-bin/carddisp.pl?gene=RPL38
SEC16A	SEC16 Homolog A, Endoplasmic Reticulum Export Factor	Protein Coding	35	GC09M136440	0.132168	https://www.genecards.org/cgi-bin/carddisp.pl?gene=SEC16A
SRP14	Signal Recognition Particle 14	Protein Coding	35	GC15M040035	0.132168	https://www.genecards.org/cgi-bin/carddisp.pl?gene=SRP14
SNRPF	Small Nuclear Ribonucleoprotein Polypeptide F	Protein Coding	35	GC12P095858	0.132168	https://www.genecards.org/cgi-bin/carddisp.pl?gene=SNRPF
RBM14	RNA Binding Motif Protein 14	Protein Coding	35	GC11P068216	0.132168	https://www.genecards.org/cgi-bin/carddisp.pl?gene=RBM14
RAI14	Retinoic Acid Induced 14	Protein Coding	35	GC05P034656	0.132168	https://www.genecards.org/cgi-bin/carddisp.pl?gene=RAI14
YTHDC1	YTH Domain Containing 1	Protein Coding	35	GC04M068310	0.132168	https://www.genecards.org/cgi-bin/carddisp.pl?gene=YTHDC1
WRNIP1	WRN Helicase Interacting Protein 1	Protein Coding	35	GC06P002766	0.132168	https://www.genecards.org/cgi-bin/carddisp.pl?gene=WRNIP1
VBP1	VHL Binding Protein 1	Protein Coding	35	GC0XP155197	0.132168	https://www.genecards.org/cgi-bin/carddisp.pl?gene=VBP1
AKAP8L	A-Kinase Anchoring Protein 8 Like	Protein Coding	34	GC19M015380	0.132168	https://www.genecards.org/cgi-bin/carddisp.pl?gene=AKAP8L
CALML5	Calmodulin Like 5	Protein Coding	34	GC10M005498	0.132168	https://www.genecards.org/cgi-bin/carddisp.pl?gene=CALML5
FAM83D	Family With Sequence Similarity 83 Member D	Protein Coding	34	GC20P038926	0.132168	https://www.genecards.org/cgi-bin/carddisp.pl?gene=FAM83D
ESYT2	Extended Synaptotagmin 2	Protein Coding	34	GC07M158730	0.132168	https://www.genecards.org/cgi-bin/carddisp.pl?gene=ESYT2
LACTB	Lactamase Beta	Protein Coding	34	GC15P087865	0.132168	https://www.genecards.org/cgi-bin/carddisp.pl?gene=LACTB
LIMCH1	LIM And Calponin Homology Domains 1	Protein Coding	34	GC04P041362	0.132168	https://www.genecards.org/cgi-bin/carddisp.pl?gene=LIMCH1
HEMGN	Hemogen	Protein Coding	34	GC09M098019	0.132168	https://www.genecards.org/cgi-bin/carddisp.pl?gene=HEMGN
HRNR	Hornerin	Protein Coding	34	GC01M152184	0.132168	https://www.genecards.org/cgi-bin/carddisp.pl?gene=HRNR
GOLGA3	Golgin A3	Protein Coding	34	GC12M132768	0.132168	https://www.genecards.org/cgi-bin/carddisp.pl?gene=GOLGA3
HSPBAP1	HSPB1 Associated Protein 1	Protein Coding	34	GC03M122739	0.132168	https://www.genecards.org/cgi-bin/carddisp.pl?gene=HSPBAP1
PNN	Pinin, Desmosome Associated Protein	Protein Coding	34	GC14P039175	0.132168	https://www.genecards.org/cgi-bin/carddisp.pl?gene=PNN
POF1B	POF1B Actin Binding Protein	Protein Coding	34	GC0XM085277	0.132168	https://www.genecards.org/cgi-bin/carddisp.pl?gene=POF1B
MLF2	Myeloid Leukemia Factor 2	Protein Coding	34	GC12M006798	0.132168	https://www.genecards.org/cgi-bin/carddisp.pl?gene=MLF2
UBL4A	Ubiquitin Like 4A	Protein Coding	34	GC0XM154483	0.132168	https://www.genecards.org/cgi-bin/carddisp.pl?gene=UBL4A
TANC2	Tetratricopeptide Repeat, Ankyrin Repeat And Coiled-Coil Containing 2	Protein Coding	34	GC17P062967	0.132168	https://www.genecards.org/cgi-bin/carddisp.pl?gene=TANC2
SRSF10	Serine And Arginine Rich Splicing Factor 10	Protein Coding	34	GC01M023964	0.132168	https://www.genecards.org/cgi-bin/carddisp.pl?gene=SRSF10
SERBP1	SERPINE1 MRNA Binding Protein 1	Protein Coding	34	GC01M067407	0.132168	https://www.genecards.org/cgi-bin/carddisp.pl?gene=SERBP1
ZKSCAN4	Zinc Finger With KRAB And SCAN Domains 4	Protein Coding	34	GC06M056258	0.132168	https://www.genecards.org/cgi-bin/carddisp.pl?gene=ZKSCAN4
CTAG2	Cancer/Testis Antigen 2	Protein Coding	33	GC0XM154651	0.132168	https://www.genecards.org/cgi-bin/carddisp.pl?gene=CTAG2
AKNA	AT-Hook Transcription Factor	Protein Coding	33	GC09M114334	0.132168	https://www.genecards.org/cgi-bin/carddisp.pl?gene=AKNA
APOOL	Apolipoprotein O Like	Protein Coding	33	GC0XP085003	0.132168	https://www.genecards.org/cgi-bin/carddisp.pl?gene=APOOL
KCTD5	Potassium Channel Tetramerization Domain Containing 5	Protein Coding	33	GC16P002682	0.132168	https://www.genecards.org/cgi-bin/carddisp.pl?gene=KCTD5
LRRC59	Leucine Rich Repeat Containing 59	Protein Coding	33	GC17M050375	0.132168	https://www.genecards.org/cgi-bin/carddisp.pl?gene=LRRC59
PPP1R12C	Protein Phosphatase 1 Regulatory Subunit 12C	Protein Coding	33	GC19M057795	0.132168	https://www.genecards.org/cgi-bin/carddisp.pl?gene=PPP1R12C
ZSCAN20	Zinc Finger And SCAN Domain Containing 20	Protein Coding	33	GC01P033473	0.132168	https://www.genecards.org/cgi-bin/carddisp.pl?gene=ZSCAN20
ELP1	Elongator Acetyltransferase Complex Subunit 1	Protein Coding	32	GC09M108868	0.132168	https://www.genecards.org/cgi-bin/carddisp.pl?gene=ELP1
CRTAM	Cytotoxic And Regulatory T Cell Molecule	Protein Coding	32	GC11P122840	0.132168	https://www.genecards.org/cgi-bin/carddisp.pl?gene=CRTAM
PALMD	Palmdelphin	Protein Coding	32	GC01P099574	0.132168	https://www.genecards.org/cgi-bin/carddisp.pl?gene=PALMD
TLE6	TLE Family Member 6, Subcortical Maternal Complex Member	Protein Coding	32	GC19P002976	0.132168	https://www.genecards.org/cgi-bin/carddisp.pl?gene=TLE6
RBM25	RNA Binding Motif Protein 25	Protein Coding	32	GC14P073058	0.132168	https://www.genecards.org/cgi-bin/carddisp.pl?gene=RBM25
SP6	Sp6 Transcription Factor	Protein Coding	32	GC17M047844	0.132168	https://www.genecards.org/cgi-bin/carddisp.pl?gene=SP6
SRRM2	Serine/Arginine Repetitive Matrix 2	Protein Coding	32	GC16P008070	0.132168	https://www.genecards.org/cgi-bin/carddisp.pl?gene=SRRM2
CHTOP	Chromatin Target Of PRMT1	Protein Coding	31	GC01P153633	0.132168	https://www.genecards.org/cgi-bin/carddisp.pl?gene=CHTOP
CEP44	Centrosomal Protein 44	Protein Coding	31	GC04P174283	0.132168	https://www.genecards.org/cgi-bin/carddisp.pl?gene=CEP44
H1-2	H1.2 Linker Histone, Cluster Member	Protein Coding	31	GC06M026056	0.132168	https://www.genecards.org/cgi-bin/carddisp.pl?gene=H1-2
GSDME	Gasdermin E	Protein Coding	31	GC07M024699	0.132168	https://www.genecards.org/cgi-bin/carddisp.pl?gene=GSDME
UBAP2	Ubiquitin Associated Protein 2	Protein Coding	31	GC09M033921	0.132168	https://www.genecards.org/cgi-bin/carddisp.pl?gene=UBAP2
RPL39	Ribosomal Protein L39	Protein Coding	31	GC0XM119786	0.132168	https://www.genecards.org/cgi-bin/carddisp.pl?gene=RPL39
TMEM44	Transmembrane Protein 44	Protein Coding	31	GC03M194587	0.132168	https://www.genecards.org/cgi-bin/carddisp.pl?gene=TMEM44
ATP5F1C	ATP Synthase F1 Subunit Gamma	Protein Coding	30	GC10P007789	0.132168	https://www.genecards.org/cgi-bin/carddisp.pl?gene=ATP5F1C
RHOXF2	Rhox Homeobox Family Member 2	Protein Coding	30	GC0XP120158	0.132168	https://www.genecards.org/cgi-bin/carddisp.pl?gene=RHOXF2
ZAN	Zonadhesin	Protein Coding	30	GC07P100733	0.132168	https://www.genecards.org/cgi-bin/carddisp.pl?gene=ZAN
LZTS3	Leucine Zipper Tumor Suppressor Family Member 3	Protein Coding	29	GC20M003162	0.132168	https://www.genecards.org/cgi-bin/carddisp.pl?gene=LZTS3
ZNF391	Zinc Finger Protein 391	Protein Coding	28	GC06P027374	0.132168	https://www.genecards.org/cgi-bin/carddisp.pl?gene=ZNF391
TMEM263	Transmembrane Protein 263	Protein Coding	28	GC12P106955	0.132168	https://www.genecards.org/cgi-bin/carddisp.pl?gene=TMEM263
UTP11	UTP11 Small Subunit Processome Component	Protein Coding	27	GC01P038103	0.132168	https://www.genecards.org/cgi-bin/carddisp.pl?gene=UTP11
H1-10	H1.10 Linker Histone	Protein Coding	26	GC03M129729	0.132168	https://www.genecards.org/cgi-bin/carddisp.pl?gene=H1-10
H2AC12	H2A Clustered Histone 12	Protein Coding	26	GC06P070638	0.132168	https://www.genecards.org/cgi-bin/carddisp.pl?gene=H2AC12
OBI1	ORC Ubiquitin Ligase 1	Protein Coding	26	GC13M078615	0.132168	https://www.genecards.org/cgi-bin/carddisp.pl?gene=OBI1
H2BC12	H2B Clustered Histone 12	Protein Coding	25	GC06M056177	0.132168	https://www.genecards.org/cgi-bin/carddisp.pl?gene=H2BC12
MAIP1	Matrix AAA Peptidase Interacting Protein 1	Protein Coding	24	GC02P199956	0.132168	https://www.genecards.org/cgi-bin/carddisp.pl?gene=MAIP1
RBM14-RBM4	RBM14-RBM4 Readthrough	Protein Coding	19	GC11P066616	0.132168	https://www.genecards.org/cgi-bin/carddisp.pl?gene=RBM14-RBM4
