# Supplementary material for: A novel necroptosis-related gene signature for predict prognosis of glioma based on single-cell and bulk RNA sequencing
Source: Front Mol Biosci. 2022 Aug 30;9:984712. doi: 10.3389/fmolb.2022.984712 (PMC9469195; doi:10.3389/fmolb.2022.984712)
Supplement: Supplementary file 13 [file Table5.XLSX]

## Sheet: Supplemental Table 6
Gene_Symbol	logFC	AveExpr	t	P.Value	adj.P.Val	B	Type
FP236383.2	-10.3423	6.54294	-185.364	0	0	2744.52	down
FP236383.3	-10.3205	6.55109	-183.309	0	0	2724.96	down
FP671120.4	-10.193	6.59854	-175.321	0	0	2646.99	down
MT-TP	9.68352	3.68722	246.545	0	0	3251.27	up
RNA5-8SN3	-8.13884	5.09493	-121.874	0	0	2028.32	down
RNA5-8SN2	-8.1258	5.09983	-121.632	0	0	2025.05	down
RNA5-8SN1	-8.12235	5.10113	-120.975	0	0	2016.14	down
EEF1G	-7.49135	4.9401	-238.173	0	0	3189.35	down
NPIPA9	-7.28474	4.58363	-121.697	0	0	2025.93	down
RN7SL1	-7.06579	4.40954	-133.842	0	0	2184.09	down
AC138969.1	-7.03597	4.73407	-120.954	0	0	2015.85	down
RPL41P1	6.88266	2.61236	188.066	0	0	2769.95	up
AC004057.1	-6.43735	4.5436	-141.939	0	0	2283.2	down
MIR3682	6.18108	2.34594	177.835	0	0	2671.87	up
AC093330.1	-6.18039	3.89191	-71.3069	0	0	1214.19	down
TOMM6	-6.01764	3.75544	-218.365	0	0	3034.33	down
AC011603.2	-5.89407	3.77383	-75.3413	0	0	1290.02	down
MEG3	-5.72507	6.19922	-84.7896	0	0	1459.67	down
NPIPA1	-5.61178	4.51523	-106.797	0	0	1814.23	down
EIF3C	-5.58795	4.65606	-167.351	0	0	2565.99	down
ARL6IP4	-5.53956	4.62841	-192.153	0	0	2807.79	down
NPIPB5	-5.44813	3.84957	-142.974	0	0	2295.52	down
HEPN1	-5.36915	3.35074	-121.831	0	0	2027.74	down
AC005944.1	-5.33507	3.32948	-133.218	0	0	2176.26	down
MBP	-5.17073	9.13198	-52.4185	0	0	833.563	down
MAGED4B	-5.1669	3.36942	-124.361	0	0	2061.66	down
AL354740.1	-5.14091	3.32297	-179.809	0	0	2691.18	down
HBA1	-5.11707	4.38549	-72.8772	0	0	1243.94	down
GTF2IP1	-5.05505	3.73496	-192.023	0	0	2806.6	down
RPL21P16	-5.03897	5.9561	-123.055	0	0	2044.21	down
AC008738.7	-5.0307	3.13953	-113.706	0	0	1914.98	down
KLC1	-5.03021	5.45302	-144.22	0	0	2310.27	down
AC093484.3	-5.02703	3.13724	-112.168	0	0	1892.94	down
FXYD1	-5.01548	4.60799	-102.937	0	0	1755.88	down
RPL41P5	4.99644	1.89596	171.71	0	0	2610.71	up
BSCL2	-4.93285	5.15481	-128.571	0	0	2116.92	down
NPIPB12	-4.93104	3.17583	-157.555	0	0	2461.66	down
NPIPB3	-4.90142	3.46663	-155.21	0	0	2435.85	down
RNASEK	-4.89931	5.40331	-172.71	0	0	2620.82	down
ADIRF	-4.89616	3.05561	-91.0926	0	0	1566.81	down
AL008729.2	-4.82791	3.10952	-83.0194	0	0	1428.72	down
RPL23AP42	-4.64924	5.81587	-105.872	0	0	1800.38	down
AC007192.2	-4.57245	2.85356	-59.1201	0	0	973.073	down
RPL17	-4.55998	6.89768	-126.111	0	0	2084.81	down
SNORD3A	-4.51977	2.87417	-88.3519	0	0	1520.8	down
RPS29	-4.51765	7.40911	-122.133	0	0	2031.81	down
PDXP	-4.51724	4.19997	-111.247	0	0	1879.65	down
EIF4A1	-4.51018	4.31828	-152.816	0	0	2409.15	down
NMB	4.42633	3.88007	74.0527	0	0	1266.02	up
RNA5SP216	-4.40312	2.74789	-54.1291	0	0	869.566	down
U2AF1L5	-4.37976	2.78635	-188.337	0	0	2772.48	down
RPL36A	-4.37624	6.36106	-130.133	0	0	2137.06	down
AC087393.2	-4.37616	2.73106	-101.209	0	0	1729.23	down
CPXM1	4.3449	2.00524	102.433	0	0	1748.14	up
NES	4.29679	4.47153	98.5173	0	0	1687.13	up
SERF1B	-4.29324	3.25952	-165.03	0	0	2541.76	down
AC133550.1	-4.26217	2.66126	-107.689	0	0	1827.51	down
AC092683.1	-4.24869	2.71247	-115.474	0	0	1940.02	down
MATR3	-4.19578	3.22115	-186.089	0	0	2751.38	down
CCNI2	-4.18973	3.52044	-138.634	0	0	2243.32	down
POLR2J3	-4.17778	3.15641	-147.123	0	0	2344.21	down
AC068831.4	-4.17596	2.60613	-151.003	0	0	2388.7	down
AC012321.1	-4.17148	2.60333	-192.73	0	0	2813.08	down
CBWD5	-4.17147	3.02737	-160.49	0	0	2493.49	down
AP1G2	-4.17009	4.21322	-84.8869	0	0	1461.36	down
AL358781.1	-4.16939	2.60202	-127.42	0	0	2101.96	down
AL035252.4	-4.14936	2.89392	-66.6385	0	0	1123.92	down
U2AF1	-4.13967	2.68627	-182.711	0	0	2719.22	down
AC124068.1	-4.1358	2.58106	-171.284	0	0	2606.38	down
BOLA2B	-4.11923	2.95834	-130.693	0	0	2144.22	down
POLR2F	-4.10185	3.66256	-131.979	0	0	2160.6	down
NOMO2	-4.09859	4.20937	-137.956	0	0	2235.04	down
C1QC	4.07727	4.88783	56.6243	0	0	921.618	up
ECHDC2	-4.07311	3.92838	-87.9653	0	0	1514.24	down
DLL3	4.06425	3.34292	58.7284	0	0	965.041	up
AC026464.4	-4.05378	2.56452	-188.17	0	0	2770.92	down
RNU6-529P	4.04169	1.54442	90.607	0	0	1558.72	up
GATD3B	-4.0314	3.40407	-108.789	0	0	1843.76	down
AC090498.1	-4.03035	6.92038	-107.372	0	0	1822.79	down
SOX4	4.0291	2.87558	92.1764	0	0	1584.76	up
AC068385.1	-4.02019	2.50891	-71.3701	0	0	1215.39	down
DBNDD2	-4.0182	5.4575	-73.1473	0	0	1249.03	down
AC234031.1	-3.99714	2.51243	-167.188	0	0	2564.3	down
RPSAP58	-3.98016	2.73004	-98.785	0	0	1691.35	down
TRAPPC5	-3.97041	3.57327	-134.285	0	0	2189.64	down
BCAN	3.96377	7.07044	64.0693	0	0	1073.11	up
SOX10	-3.95792	2.47006	-80.7094	0	0	1387.76	down
AC006449.7	-3.95451	2.46793	-132.786	0	0	2170.81	down
SARNP	-3.95363	3.42769	-170.461	0	0	2597.99	down
NPIPB4	-3.95132	2.82082	-114.614	0	0	1927.88	down
MTND4P12	3.9502	2.297	50.5994	0	0	795.025	up
TNC	3.93451	2.51053	69.1921	0	0	1173.63	up
STAG3L5P-PVRIG2P-PILRB	-3.9317	3.37375	-98.7956	0	0	1691.52	down
MIR621	3.89066	1.47576	179.271	0	0	2685.93	up
SULT1A3	-3.88397	2.43645	-128.404	0	0	2114.74	down
AC018738.1	3.88156	1.71206	130.022	0	0	2135.63	up
C18orf32	-3.8743	4.58332	-114.268	0	0	1922.97	down
CKMT1B	-3.86907	3.47621	-58.205	0	0	954.281	down
CES4A	-3.86603	3.342	-101.818	0	0	1738.66	down
AL157871.1	-3.83887	2.39576	-86.5353	0	0	1489.82	down
F2R	3.83594	1.94	122.708	0	0	2039.56	up
AP003396.5	-3.83135	2.39107	-46.1374	4.4467010444954e-310	0	699.642	down
SNHG14	-3.82717	4.49874	-123.533	0	0	2050.61	down
ZACN	-3.82544	2.62345	-140.268	0	0	2263.14	down
SLC12A5	-3.82151	4.3349	-64.4702	0	0	1081.09	down
C17orf49	-3.81876	3.50533	-168.645	0	0	2579.37	down
MIR4477B	3.79809	1.43796	115.004	0	0	1933.4	up
SMIM11B	-3.79147	2.36801	-156.36	0	0	2448.55	down
PCP4	-3.78035	4.74004	-43.0682	2.11548e-281	2.56813e-280	633.619	down
NEAT1	-3.76962	5.17041	-71.8438	0	0	1224.4	down
PSMC1P5	-3.76897	2.47877	-79.2509	0	0	1361.56	down
GDF1	-3.76357	2.34877	-113.331	0	0	1909.62	down
AC010503.1	-3.75735	2.34489	-90.9705	0	0	1564.78	down
AL353813.1	-3.73605	2.3316	-107.809	0	0	1829.29	down
TREX1	-3.73233	2.32928	-153.071	0	0	2412.02	down
CHMP4A	-3.73125	3.81437	-128.207	0	0	2112.2	down
RASA4	-3.72159	2.76767	-144.09	0	0	2308.74	down
HLA-DRA	3.71779	5.66173	44.4867	1.15646e-294	1.50098e-293	664.152	up
AC016026.1	-3.7138	2.33317	-113.26	0	0	1908.62	down
EIF3CL	-3.69975	2.59344	-144.243	0	0	2310.54	down
2022-09-04	-3.6828	6.54581	-66.4936	0	0	1121.08	down
FABP5P7	-3.68259	3.12641	-71.8712	0	0	1224.92	down
EGFR	3.68018	3.15355	63.8479	0	0	1068.7	up
SOX2	3.67717	5.64188	75.85	0	0	1299.43	up
RBFOX3	-3.67086	3.42516	-48.634	0	0	753.138	down
AC159540.2	-3.66312	2.29037	-82.7215	0	0	1423.48	down
CAPN3	-3.64916	3.57478	-62.9495	0	0	1050.72	down
HERC2P3	-3.64737	3.56191	-71.879	0	0	1225.07	down
MT-TY	3.64506	1.38745	114.249	0	0	1922.71	up
AC087292.1	-3.64331	2.27372	-157.613	0	0	2462.29	down
C1QA	3.63861	4.68286	51.4867	0	0	813.853	up
FAM153B	-3.6298	2.37785	-63.8524	0	0	1068.79	down
USP32P1	-3.62857	2.49988	-76.1259	0	0	1304.53	down
SPSB3	-3.61831	3.27404	-108.013	0	0	1832.31	down
C1QL1	3.61773	4.84539	54.6903	0	0	881.322	up
FAM153C	-3.61428	2.35001	-55.7896	0	0	904.271	down
LINC00599	-3.61073	4.07385	-41.6897	1.63755e-268	1.85758e-267	603.947	down
UPK3BL1	-3.60806	2.7102	-102.814	0	0	1753.99	down
GP1BB	-3.59214	2.24179	-47.1398	2.01846e-319	2.9808e-318	721.153	down
TREM2	3.58324	3.42959	56.706	0	0	923.313	up
CALY	-3.57706	4.14372	-53.9797	0	0	866.43	down
CHKB	-3.56717	3.5312	-129.594	0	0	2130.12	down
AC245595.1	-3.56081	2.7402	-75.6406	0	0	1295.56	down
TIMP4	3.5564	3.62801	60.1094	0	0	993.29	up
UBE2V1	-3.55254	3.82023	-165.158	0	0	2543.11	down
MICOS10	-3.54042	4.86862	-105.938	0	0	1801.38	down
TUBB3	-3.53482	4.4546	-79.6915	0	0	1369.5	down
RNU1-4	-3.52256	2.21257	-63.156	0	0	1054.86	down
SNORD104	3.52198	1.33792	102.4	0	0	1747.63	up
AC114546.3	-3.52035	2.19699	-156.638	0	0	2451.61	down
RNU1-3	-3.51847	2.20941	-64.7024	0	0	1085.71	down
LINC01106	-3.51813	2.36718	-68.6727	0	0	1163.58	down
TTC7B	-3.51739	3.94135	-108.001	0	0	1832.13	down
RBM34	-3.50675	3.10828	-157.884	0	0	2465.26	down
PRODH	-3.49613	3.40502	-71.3669	0	0	1215.33	down
HLA-DRB1	3.49177	4.65172	47.5662	2e-323	2.96e-322	730.291	up
TUBA8	-3.49043	2.32759	-75.8858	0	0	1300.09	down
CERS6-AS1	-3.48996	2.18155	-103.119	0	0	1758.66	down
AL583722.2	-3.48615	2.17565	-128.478	0	0	2115.71	down
SLX1A	-3.48385	2.1843	-142.81	0	0	2293.59	down
RNU1-1	-3.48363	2.2228	-64.1125	0	0	1073.97	down
RNU1-27P	-3.4776	2.22957	-61.921	0	0	1030.03	down
RNU1-28P	-3.47599	2.2255	-63.6501	0	0	1064.75	down
MT-TC	3.47588	1.32205	99.6126	0	0	1704.36	up
AC073864.1	-3.47517	2.1688	-99.4285	0	0	1701.47	down
AL162231.1	-3.46546	3.10044	-92.0173	0	0	1582.14	down
RNVU1-18	-3.46361	2.23027	-63.5496	0	0	1062.74	down
RNU1-2	-3.45704	2.23734	-61.7091	0	0	1025.75	down
MARCKS	3.43906	5.96833	105.79	0	0	1799.16	up
CMC2	-3.43558	4.16287	-138.831	0	0	2245.72	down
VSIG4	3.43387	2.92131	53.1843	0	0	849.71	up
PRKCZ	-3.43244	4.5889	-81.1549	0	0	1395.71	down
MUC20-OT1	-3.42459	3.23914	-97.7611	0	0	1675.15	down
AC009084.3	-3.42395	2.13683	-123.81	0	0	2054.31	down
MCF2L	-3.42215	4.42806	-74.5091	0	0	1274.54	down
MSANTD3-TMEFF1	-3.41851	2.24259	-112.132	0	0	1892.44	down
XBP1	-3.41655	2.13221	-134.875	0	0	2197	down
RPL32P29	-3.40053	2.12221	-140.695	0	0	2268.28	down
AC126755.1	-3.39571	2.71426	-69.2361	0	0	1174.48	down
HCG25	-3.39162	2.85115	-135.87	0	0	2209.37	down
AP001267.1	-3.38745	2.12401	-152.815	0	0	2409.14	down
NDUFV2	-3.38474	4.3854	-140.246	0	0	2262.87	down
ANK3	-3.38281	3.5713	-74.5719	0	0	1275.71	down
ANKHD1	-3.38219	2.61625	-138.176	0	0	2237.74	down
ID4	3.37877	5.33655	62.4773	0	0	1041.24	up
HLA-DRB5	3.37063	2.95321	44.8835	2.26428e-298	2.99518e-297	672.689	up
GUSBP11	-3.3655	2.47372	-111.753	0	0	1886.96	down
CARMIL2	-3.36484	2.9239	-79.6317	0	0	1368.42	down
A1BG	-3.36402	2.3611	-114.491	0	0	1926.14	down
LUZP6	-3.36082	2.09744	-57.2446	0	0	934.465	down
AIFM3	-3.35824	3.82116	-66.924	0	0	1129.52	down
AC016596.2	3.35642	1.27109	120.411	0	0	2008.45	up
C1QB	3.35451	5.18665	43.9943	4.63361e-290	5.8907e-289	653.555	up
AC010332.1	3.35364	1.2714	147.165	0	0	2344.7	up
TMSB4XP8	3.3412	2.77404	36.9763	1.23274e-224	1.10101e-223	502.944	up
ANGPTL2	3.34104	3.64831	67.2667	0	0	1136.22	up
MICAL2	-3.33831	3.47928	-45.1458	8.02918e-301	1.0789e-299	678.331	down
CABP1	-3.33184	3.81991	-44.4801	1.33155e-294	1.72742e-293	664.011	down
NPIPA5	-3.30887	3.41037	-54.2672	0	0	872.461	down
PIK3R2	-3.30452	2.62412	-108.378	0	0	1837.7	down
HES6	3.30246	5.09648	59.4242	0	0	979.3	up
AMY2B	-3.30142	3.23521	-102.231	0	0	1745.03	down
CBS	-3.29489	3.04379	-80.1805	0	0	1378.29	down
ADAP1	-3.29213	4.04096	-82.8203	0	0	1425.22	down
MYC	3.27916	2.38694	86.7366	0	0	1493.27	up
GARS-DT	-3.26957	3.37263	-109.486	0	0	1853.99	down
AC138430.2	-3.26422	2.03715	-56.7302	0	0	923.815	down
NEFM	-3.2573	4.18982	-40.837	1.52087e-260	1.64702e-259	585.604	down
S100A1	-3.25709	5.98418	-42.7442	2.26472e-278	2.70702e-277	626.645	down
NDUFA7	-3.25648	4.10297	-117.763	0	0	1972.02	down
KIAA0408	-3.25355	2.16431	-139.984	0	0	2259.7	down
DPYSL3	3.25276	5.44741	69.3593	0	0	1176.86	up
MIR647	3.25171	1.23562	111.417	0	0	1882.11	up
SELENOM	-3.24412	4.88204	-81.6073	0	0	1403.76	down
GET4	-3.24032	3.0224	-171.98	0	0	2613.44	down
PGAM2	-3.23878	2.02127	-70.8699	0	0	1205.85	down
GLS2	-3.23509	2.21855	-72.1221	0	0	1229.68	down
PPP1R14BP3	3.23335	2.22101	104.784	0	0	1783.99	up
CCZ1B	-3.23308	3.32766	-139.404	0	0	2252.69	down
OVCA2	-3.23047	2.01609	-151.074	0	0	2389.5	down
CPNE6	-3.22427	3.67622	-61.3618	0	0	1018.73	down
HIST2H2AA3	-3.22089	2.11706	-62.9512	0	0	1050.75	down
HAUS7	-3.21724	2.9829	-105.134	0	0	1789.28	down
LAPTM5	3.20311	4.40876	48.8519	0	0	757.793	up
GRIN1	-3.2015	4.73789	-41.7885	1.95325e-269	2.22623e-268	606.073	down
HERC2P9	-3.19726	3.54377	-97.7481	0	0	1674.95	down
YJEFN3	-3.19401	4.16913	-61.0619	0	0	1012.65	down
ATP6V1G2-DDX39B	-3.18032	2.04622	-130.071	0	0	2136.25	down
CBWD3	-3.17823	2.12169	-160.471	0	0	2493.29	down
H3F3A	-3.17072	5.54708	-86.697	0	0	1492.59	down
HNRNPCP2	3.16877	1.9882	140.438	0	0	2265.19	up
AC010503.2	-3.16774	1.97694	-80.0201	0	0	1375.41	down
TNFRSF25	-3.15817	3.28419	-44.2086	4.59016e-292	5.88425e-291	658.169	down
PPP1R1B	-3.15205	5.58416	-40.0272	5.49879e-253	5.71599e-252	568.205	down
DMRTC1B	-3.14942	1.97887	-94.0887	0	0	1616.11	down
AL445363.3	-3.14491	2.01857	-90.0773	0	0	1549.87	down
AC015688.6	-3.14429	1.9623	-112.121	0	0	1892.27	down
SMOC1	3.13376	4.49676	37.5742	3.59678e-230	3.30605e-229	515.684	up
GPR34	3.1329	2.39567	64.3326	0	0	1078.35	up
GCSHP5	-3.1304	2.85167	-74.428	0	0	1273.03	down
ST8SIA3	-3.1273	3.90367	-47.0915	5.69065e-319	8.37466e-318	720.117	down
BBS1	-3.1269	2.77995	-135.377	0	0	2203.25	down
RPL37A	-3.12272	8.82965	-83.9832	0	0	1445.62	down
AC012615.3	-3.12154	1.94823	-79.2518	0	0	1361.57	down
MUSTN1	-3.12144	2.06196	-72.8982	0	0	1244.34	down
MYO15B	-3.11955	3.65547	-85.6859	0	0	1475.19	down
BMP2	3.10526	1.80434	65.0946	0	0	1093.48	up
RASA4B	-3.10371	2.04167	-121.118	0	0	2018.07	down
OLIG2	3.10313	4.75818	49.4274	0	0	770.075	up
IRF9	-3.09945	3.74932	-88.3314	0	0	1520.45	down
LHFPL3	3.08034	3.14844	49.3376	0	0	768.159	up
SYNPR	-3.07782	3.48096	-43.0195	6.0365e-281	7.30402e-280	632.571	down
SRPX	3.0742	3.0428	59.7324	0	0	985.598	up
FAM156A	-3.07409	2.06215	-106.997	0	0	1817.21	down
MOBP	-3.0726	5.06363	-32.657	3.74896e-185	2.72014e-184	412.07	down
AK1	-3.07254	5.24725	-87.4704	0	0	1505.82	down
KRTCAP2	-3.06901	4.45456	-107.372	0	0	1822.8	down
RPL39	-3.06861	7.15149	-81.0498	0	0	1393.84	down
NDUFB8	-3.05573	6.18178	-103.169	0	0	1759.42	down
AARSD1	-3.05418	3.46272	-141.807	0	0	2281.62	down
SYNE1	-3.04976	3.99929	-84.1236	0	0	1448.07	down
DDX47	-3.0485	2.52598	-179.493	0	0	2688.1	down
PSMC1	-3.04527	3.9711	-140.499	0	0	2265.93	down
HSF4	-3.04465	3.93565	-64.2278	0	0	1076.27	down
CKMT1A	-3.044	2.77852	-52.5746	0	0	836.858	down
CPT1B	-3.04191	2.60066	-77.9365	0	0	1337.72	down
CRISPLD1	3.03923	2.15958	74.4697	0	0	1273.81	up
EGLN2	-3.03641	3.95728	-135.019	0	0	2198.8	down
ID3	3.03579	5.2917	49.9115	0	0	780.391	up
CORO6	-3.03356	3.21718	-58.8738	0	0	968.024	down
SNX15	-3.03274	2.30523	-180.536	0	0	2698.24	down
MAFB	3.02039	2.5079	76.1206	0	0	1304.43	up
CBWD6	-3.01762	2.198	-111.142	0	0	1878.13	down
AL138478.1	-3.01712	1.88295	-91.8383	0	0	1579.18	down
NCAN	3.01465	4.83632	46.0078	0	1.00533e-307	696.859	up
ARPP21	-3.00664	4.32568	-39.0836	3.41568e-244	3.39153e-243	547.963	down
AC008894.2	-3.00417	1.88715	-180.955	0	0	2702.31	down
NDUFA11	-3.00289	5.55787	-102.364	0	0	1747.08	down
RGPD6	-2.99409	1.86962	-142.73	0	0	2292.62	down
AP003108.2	-2.99194	2.06191	-151.591	0	0	2395.35	down
MRPS24	-2.9916	4.25083	-117.489	0	0	1968.21	down
RPPH1	-2.98969	1.86583	-60.5441	0	0	1002.14	down
CRYM	-2.98873	3.63546	-35.5518	1.66337e-211	1.38728e-210	472.722	down
PLA2G4B	-2.98708	2.1221	-71.063	0	0	1209.54	down
RAB26	-2.98526	3.84194	-52.839	0	0	842.436	down
CHCHD2P9	2.98332	1.24686	101.862	0	0	1739.34	up
SULT1A1	-2.98145	2.97956	-98.2987	0	0	1683.67	down
EEF1D	-2.97818	5.8335	-94.2595	0	0	1618.89	down
GPS2	-2.97741	3.8994	-121.437	0	0	2022.4	down
MT-TF	2.97617	1.14028	54.4613	0	0	876.528	up
NTN1	2.97435	2.52978	87.7756	0	0	1511.01	up
PLGLB1	-2.97425	2.00883	-79.9723	0	0	1374.55	down
SLX1A-SULT1A3	-2.97296	1.8742	-104.89	0	0	1785.59	down
AL732372.2	-2.97147	1.94554	-105.725	0	0	1798.17	down
AL355816.2	-2.96709	1.85173	-119.742	0	0	1999.31	down
MRPL38	-2.96357	3.92624	-117.081	0	0	1962.54	down
CCZ1	-2.96207	3.25044	-120.764	0	0	2013.26	down
FAR2P2	-2.95162	2.33367	-91.6737	0	0	1576.45	down
AC090984.1	-2.95152	1.842	-126.407	0	0	2088.7	down
ARHGDIG	-2.95072	4.8035	-51.2499	0	0	808.833	down
AC055720.2	2.94982	1.18954	103.184	0	0	1759.65	up
DNAJA4	-2.94885	4.07726	-74.7143	0	0	1278.36	down
AC010336.3	-2.93562	1.83208	-61.9917	0	0	1031.45	down
CCN2	2.93539	3.60809	53.8146	0	0	862.964	up
IQSEC3	-2.93286	3.61064	-51.9839	0	0	824.377	down
AC105052.3	-2.93113	2.0145	-79.5803	0	0	1367.5	down
FAM153A	-2.92716	1.91019	-60.9579	0	0	1010.54	down
MIR3685	2.92473	1.11107	110.41	0	0	1867.49	up
SOX8	2.91847	5.30761	41.5032	9.07038e-267	1.01845e-265	599.934	up
NSUN5P2	-2.91674	2.71962	-118.075	0	0	1976.35	down
CAMK2B	-2.91622	4.88399	-46.7088	2.089230594e-315	3.015913388e-314	711.909	down
MTCP1	-2.91586	2.27053	-113.183	0	0	1907.51	down
PMP2	2.91374	6.65933	48.5426	0	0	751.185	up
PDIA2	-2.9137	3.91496	-43.8385	1.32593e-288	1.6695e-287	650.202	down
SPTBN4	-2.91264	3.90732	-59.0759	0	0	972.168	down
TBC1D3L	-2.90548	2.14609	-58.0623	0	0	951.344	down
FIBIN	2.90439	3.49528	58.232	0	0	954.838	up
PILRB	-2.90425	2.87406	-60.4054	0	0	999.316	down
CDK11A	-2.90113	3.14928	-85.9664	0	0	1480.03	down
SCN1B	-2.89919	4.61859	-51.2115	0	0	808.02	down
PHLDA1	2.8991	3.69379	73.8313	0	0	1261.87	up
AC011462.2	-2.89812	1.81082	-150.127	0	0	2378.74	down
VWA5B2	-2.89681	3.14162	-63.5623	0	0	1062.99	down
BTBD17	2.89521	2.25845	57.7356	0	0	944.608	up
PKD1	-2.89331	5.1677	-41.7912	1.84491e-269	2.10362e-268	606.13	down
RPL31	-2.89298	8.41473	-79.8156	0	0	1371.73	down
DNLZ	-2.88814	2.04486	-123.106	0	0	2044.89	down
SPARC	2.88765	8.43402	47.2546	1.7223e-320	2.5613e-319	723.614	up
PDLIM2	-2.88522	3.46928	-94.575	0	0	1624.02	down
PACSIN1	-2.87881	4.50932	-35.8488	3.09182e-214	2.61339e-213	479.007	down
KCNT1	-2.87501	2.54659	-45.801	6.11701e-307	8.467e-306	692.416	down
IGFBP5	2.87014	4.44774	54.9824	0	0	887.43	up
SRRM3	-2.86879	3.90054	-41.3583	2.05112e-265	2.27895e-264	596.816	down
PTPRZ1	2.8562	6.14838	56.9507	0	0	928.384	up
SFRP2	2.85451	2.37996	33.1998	4.71234e-190	3.50911e-189	423.348	up
PSMA6	-2.85047	4.1381	-123.992	0	0	2056.74	down
MDFI	2.84922	2.58413	56.5494	0	0	920.064	up
S100A13	-2.84915	5.45695	-53.3667	0	0	853.549	down
MIR25	2.84674	1.0759	110.676	0	0	1871.36	up
GNG3	-2.84347	5.63403	-38.7501	4.33656e-241	4.23054e-240	540.818	down
VSNL1	-2.84174	5.02577	-27.0229	7.27767e-136	4.01031e-135	298.66	down
SNCG	-2.84132	5.42762	-39.904	7.75911e-252	8.02628e-251	565.559	down
DMKN	-2.83299	2.15945	-68.9441	0	0	1168.84	down
NDUFB1	-2.83212	6.22484	-95.7584	0	0	1643.14	down
DOC2A	-2.83153	3.16331	-44.4529	2.39014e-294	3.0949e-293	663.426	down
ABHD16A	-2.83096	3.46461	-124.21	0	0	2059.64	down
VANGL2	2.82986	3.16487	88.3464	0	0	1520.71	up
TPD52L1	-2.8295	3.7818	-40.8484	1.19061e-260	1.28988e-259	585.849	down
NDUFA13	-2.8275	5.94656	-92.9793	0	0	1597.98	down
FOLR2	2.82597	2.44556	57.0616	0	0	930.68	up
AC008264.2	-2.82472	1.80946	-150.18	0	0	2379.34	down
ALKBH6	-2.82316	2.64706	-143.918	0	0	2306.7	down
NEIL1	-2.82287	3.64154	-84.3354	0	0	1451.76	down
AF111169.1	-2.81837	1.75891	-109.068	0	0	1847.86	down
CX3CR1	2.81702	2.47172	47.2097	4.511e-320	6.6883e-319	722.651	up
BICDL1	-2.81134	2.71851	-57.3477	0	0	936.598	down
AC008581.1	-2.80839	1.75269	-95.8651	0	0	1644.86	down
FXYD7	-2.79926	4.40219	-35.2467	1.04999e-208	8.63832e-208	466.277	down
MGST3	-2.79868	5.32874	-93.9557	0	0	1613.95	down
ADORA2A	-2.79839	1.83564	-48.9835	0	0	760.603	down
NPIPP1	-2.79529	3.99782	-60.3223	0	0	997.625	down
TMSB4XP6	-2.79441	1.74396	-34.418	3.99615e-201	3.16862e-200	448.829	down
SPP1	2.79321	6.87973	27.8002	1.86072e-142	1.06611e-141	313.826	up
SNAP25	-2.79274	7.33801	-28.7842	6.56475e-151	3.94478e-150	333.272	down
FAM181B	2.79122	3.8533	69.4835	0	0	1179.25	up
AC139256.2	-2.79063	2.5578	-60.5052	0	0	1001.35	down
AF127577.1	-2.78451	1.73778	-108.381	0	0	1837.74	down
MMP14	2.78344	2.64479	55.6885	0	0	902.164	up
ACAD11	-2.78041	2.03416	-131.249	0	0	2151.32	down
SELL	2.7786	2.1137	41.7519	4.29953e-269	4.89335e-268	605.284	up
C1QTNF5	-2.775	1.73185	-81.7912	0	0	1407.02	down
PPP2R2C	-2.77266	4.35558	-54.0801	0	0	868.538	down
PVALB	-2.76543	2.85089	-25.4134	1.76121e-122	8.93589e-122	267.875	down
AP003419.1	-2.76394	1.72793	-85.0821	0	0	1464.75	down
KCNA1	-2.76393	2.5327	-47.8732	0	0	736.866	down
AC015813.2	-2.76325	1.76604	-96.167	0	0	1649.71	down
UBE2C	2.76027	1.31595	51.4474	0	0	813.02	up
BCHE	2.75922	3.25183	69.4037	0	0	1177.71	up
WASH6P	-2.75802	3.30463	-99.5729	0	0	1703.74	down
CALCRL	2.75719	2.36998	63.3397	0	0	1058.54	up
MEX3A	2.75668	1.50555	88.9582	0	0	1531.06	up
BDH1	-2.75639	3.36567	-72.0865	0	0	1229	down
ASCL1	2.7563	3.25083	59.2518	0	0	975.771	up
TMEM100	2.75608	2.85655	44.8215	8.58672e-298	1.13232e-296	671.357	up
RPL13AP25	2.75289	1.2379	94.1344	0	0	1616.86	up
DNM1	-2.74848	5.37649	-36.6639	9.4984e-222	8.34296e-221	496.299	down
LPCAT4	-2.74655	4.61278	-55.0833	0	0	889.539	down
TNFRSF6B	-2.74654	1.71409	-48.4832	0	0	749.915	down
DNAJC25-GNG10	-2.74588	1.7144	-101.749	0	0	1737.59	down
MMP2	2.73708	2.27062	67.0529	0	0	1132.04	up
GSTM5	-2.73674	3.11029	-48.2546	0	0	745.026	down
EVL	-2.73367	5.74501	-85.8929	0	0	1478.77	down
LINC02283	2.73218	1.88583	43.3408	5.96722e-284	7.32946e-283	639.489	up
RNF212	-2.72924	1.91284	-70.9167	0	0	1206.75	down
CPLX2	-2.72897	5.52671	-31.4628	1.89695e-174	1.29483e-173	387.436	down
MAPRE1	2.72837	4.96914	77.2375	0	0	1324.95	up
P2RY12	2.72722	2.85754	43.3227	8.81337e-284	1.08181e-282	639.099	up
NPIPA3	-2.72699	2.06776	-61.5093	0	0	1021.71	down
CD14	2.72571	3.81867	45.0833	3.07679e-300	4.11335e-299	676.987	up
METTL7B	2.72452	1.97722	37.152	2.9204e-226	2.63046e-225	506.685	up
C3AR1	2.72018	2.2235	55.9933	0	0	908.511	up
PTRH1	-2.71792	1.76863	-98.9495	0	0	1693.94	down
SNORD14A	2.71751	1.03173	98.2515	0	0	1682.93	up
AL031600.3	-2.71673	1.69548	-60.671	0	0	1004.72	down
SNCA	-2.71572	4.72836	-52.1882	0	0	828.696	down
PNCK	-2.71398	3.61008	-52.8262	0	0	842.164	down
FABP5	-2.71332	4.27272	-42.3868	4.97577e-275	5.84251e-274	618.951	down
CMC4	-2.70594	1.68955	-121.353	0	0	2021.26	down
ZNF410	-2.70543	2.2722	-160.409	0	0	2492.62	down
AGAP3	-2.70479	5.84205	-78.595	0	0	1349.69	down
BEGAIN	-2.69789	2.89576	-60.7871	0	0	1007.08	down
ILK	-2.6973	4.0274	-121.226	0	0	2019.54	down
CSF1R	2.69374	3.61511	47.0938	5.4185e-319	7.976304e-318	720.166	up
TOP2A	2.69146	1.2028	54.3287	0	0	873.75	up
RF00002	-2.6895	1.70567	-88.6129	0	0	1525.22	down
CLIC4	2.68936	4.91584	50.7978	0	0	799.239	up
AL390726.5	-2.68798	2.14343	-47.283	9.377e-321	1.39756e-319	724.222	down
MIR3936	2.68588	1.48557	46.5599	5.1102479775e-314	7.32327330906e-313	708.713	up
CCND2	2.68462	3.76401	64.958	0	0	1090.78	up
GSTM2	-2.68189	4.7396	-70.516	0	0	1199.09	down
MAML2	2.68084	2.36969	90.5628	0	0	1557.99	up
STRC	-2.68007	1.68862	-53.8521	0	0	863.752	down
COX20	-2.67943	3.77316	-114.647	0	0	1928.35	down
CELF4	-2.67936	3.788	-43.6254	1.30356e-286	1.62319e-285	645.614	down
AC125494.1	-2.67568	1.71649	-143.129	0	0	2297.37	down
NOTCH1	2.67456	3.18182	73.9784	0	0	1264.63	up
CELF6	-2.6742	1.70043	-104.112	0	0	1773.8	down
AL513165.1	2.67134	2.16968	102.396	0	0	1747.56	up
SYNGR3	-2.67096	4.00013	-44.2502	1.87788e-292	2.41291e-291	659.063	down
NPEPL1	-2.66923	3.42088	-79.0421	0	0	1357.78	down
MIR4292	2.66876	1.01577	100.093	0	0	1711.88	up
ZFP36L2	2.66667	4.12685	61.8727	0	0	1029.05	up
C9orf24	-2.66636	2.87805	-45.5823	6.73698e-305	9.24171e-304	687.715	down
GTF2IP4	-2.66249	4.63351	-94.8549	0	0	1628.55	down
PTTG1IP	2.66092	6.00063	74.5716	0	0	1275.71	up
CEMP1	-2.65656	1.65793	-107.333	0	0	1822.21	down
LSP1P4	-2.65612	2.4569	-77.8699	0	0	1336.5	down
AC146944.4	-2.65265	1.75247	-127.173	0	0	2098.72	down
NACA	-2.65254	7.61322	-112.886	0	0	1903.26	down
PYURF	-2.65208	3.61911	-90.8484	0	0	1562.75	down
EDNRB	2.65034	4.39059	41.4508	2.80178e-266	3.1338e-265	598.806	up
C2orf74	-2.6503	3.8143	-85.6952	0	0	1475.35	down
CHCHD10	-2.64923	5.53567	-63.4439	0	0	1060.62	down
NPM2	-2.64817	3.24964	-51.0943	0	0	805.533	down
LRRN1	2.64736	3.39837	64.0644	0	0	1073.01	up
ADCYAP1R1	2.64522	5.16316	47.7006	0	0	733.169	up
AP001107.2	-2.64505	1.65075	-58.2967	0	0	956.168	down
RBM4	-2.64394	4.03858	-103.728	0	0	1767.95	down
CRIP1	-2.64102	1.99357	-59.1974	0	0	974.656	down
DIABLO	-2.63713	3.51249	-127.059	0	0	2097.24	down
AC005523.2	-2.63686	1.64564	-164.909	0	0	2540.49	down
PAK6	-2.63664	1.79611	-61.1742	0	0	1014.93	down
RAP1B	-2.63643	3.39228	-90.6107	0	0	1558.78	down
TP53	2.63409	2.70695	82.0118	0	0	1410.93	up
HPCA	-2.63149	4.88305	-27.3044	3.04419e-138	1.70126e-137	304.132	down
MAN2C1	-2.63055	5.0513	-75.3991	0	0	1291.09	down
UQCRB	-2.62929	6.33745	-86.3709	0	0	1486.99	down
SKP1	-2.62377	6.92566	-91.3029	0	0	1570.31	down
SHD	2.62273	3.22371	40.1353	5.38965e-254	5.62585e-253	570.527	up
SFI1	-2.62147	3.1698	-53.4516	0	0	855.334	down
LAPTM4B	2.62038	4.4029	84.1966	0	0	1449.34	up
OLFML3	2.61907	2.57788	57.3336	0	0	936.307	up
PTN	2.61884	6.94128	60.5376	0	0	1002	up
MTX1P1	2.61838	1.10871	131.552	0	0	2155.17	up
AC115618.2	2.61832	2.4419	100.439	0	0	1717.28	up
CYBB	2.61676	2.22054	55.7222	0	0	902.866	up
CLK3	-2.61655	3.48084	-116.937	0	0	1960.53	down
DNAJB6	-2.61452	4.64666	-107.311	0	0	1821.88	down
TNFRSF21	2.61339	4.20876	61.2661	0	0	1016.79	up
GRM4	-2.61264	1.81	-27.965	7.28866e-144	4.20752e-143	317.063	down
SRXN1	-2.61074	2.35736	-111.311	0	0	1880.59	down
EIF4EBP1	2.61027	3.12475	67.6929	0	0	1144.54	up
PRCD	-2.60917	2.34897	-57.5653	0	0	941.094	down
RBFOX1	-2.60643	3.0194	-41.3439	2.79334e-265	3.10111e-264	596.507	down
TMEM191A	-2.60429	1.89258	-91.0854	0	0	1566.69	down
NME2	-2.6008	5.73053	-78.3552	0	0	1345.33	down
SELENOW	-2.59758	7.60989	-76.7005	0	0	1315.1	down
DST	-2.59276	5.5733	-68.8244	0	0	1166.52	down
NOMO3	-2.59059	2.39053	-88.9839	0	0	1531.49	down
GATD3A	-2.58623	2.303	-56.1018	0	0	910.766	down
PSPHP1	2.58399	1.11289	30.4803	9.84982e-166	6.40186e-165	367.381	up
CDRT4	-2.58302	1.71334	-116.423	0	0	1953.36	down
AL354892.2	2.58008	1.35476	107.145	0	0	1819.42	up
AC100786.2	-2.57719	1.71234	-43.2505	4.17823e-283	5.11273e-282	637.543	down
ABCA5	-2.57637	2.44021	-68.5926	0	0	1162.03	down
PENK	-2.57512	2.54495	-24.8356	9.03365e-118	4.45364e-117	257.042	down
AP003064.1	-2.57369	1.60622	-47.99	0	0	739.365	down
APOC4-APOC2	-2.5722	1.99565	-45.7488	1.87859e-306	2.59703e-305	691.295	down
TPT1-AS1	-2.57074	3.08082	-105.688	0	0	1797.62	down
RPN2	2.56226	5.22361	105.388	0	0	1793.1	up
RUNDC3A	-2.55948	6.12056	-46.901	3.386747e-317	4.9432531e-316	716.031	down
CD24	2.55876	3.12912	35.0599	5.41006e-207	4.42253e-206	462.336	up
MT-ATP8	-2.55612	13.5844	-47.0277	2.23205e-318	3.2769393e-317	718.75	down
CBWD1	-2.55	2.2709	-130.407	0	0	2140.56	down
FKBP1B	-2.54595	3.47849	-59.8365	0	0	987.723	down
AP001324.1	2.54451	2.43694	65.5587	0	0	1102.66	up
CYP46A1	-2.54338	3.67814	-42.0039	1.89556e-271	2.18348e-270	610.707	down
PLCH2	-2.54288	2.92711	-50.2328	0	0	787.23	down
RPL22P1	-2.53979	3.65355	-53.3766	0	0	853.758	down
ATP5MPL	-2.53973	5.90749	-83.8397	0	0	1443.11	down
LGI1	-2.53927	3.1979	-58.4088	0	0	958.473	down
AC127459.3	-2.53568	1.5825	-96.6454	0	0	1657.38	down
KIFC2	-2.53537	4.80398	-47.9565	0	0	738.648	down
NAIP	-2.5353	1.77841	-98.7699	0	0	1691.11	down
FERMT1	2.53523	1.86935	47.7228	0	0	733.645	up
JMJD7	-2.53239	1.63843	-105.874	0	0	1800.42	down
CCDC57	-2.53038	3.23583	-84.8709	0	0	1461.08	down
LAT	-2.52861	1.71565	-94.7337	0	0	1626.59	down
AGT	2.52792	6.86278	49.5507	0	0	772.705	up
GOLGA2P7	-2.52596	1.90787	-125.977	0	0	2083.04	down
UNC13C	-2.52593	2.16589	-44.7146	8.57837e-297	1.12691e-295	669.055	down
HAGHL	-2.52464	3.56642	-79.5885	0	0	1367.65	down
PLVAP	2.52436	1.60876	63.3843	0	0	1059.43	up
A2M	2.52349	5.60331	51.8303	0	0	821.128	up
SLIRP	-2.52316	5.27704	-80.9777	0	0	1392.55	down
LPL	2.52219	3.95358	39.0843	3.36623e-244	3.34303e-243	547.978	up
SYT5	-2.52176	3.46893	-31.5919	1.33804e-175	9.20498e-175	390.086	down
MIR635	2.52108	0.958859	124.805	0	0	2067.55	up
2022-09-05	-2.51707	5.96361	-41.6295	5.98836e-268	6.76519e-267	602.651	down
EGR1	2.51703	4.36408	32.5536	3.19698e-184	2.31052e-183	409.927	up
EZR	2.51577	5.24054	39.9957	1.0824e-252	1.12388e-251	567.528	up
RSRP1	-2.51471	4.69744	-77.463	0	0	1329.08	down
NDUFA3	-2.51408	6.13747	-71.9005	0	0	1225.47	down
CCPG1	-2.51379	3.27402	-106.368	0	0	1807.82	down
CTSO	2.50985	3.36242	70.2094	0	0	1193.21	up
LINC01001	-2.50916	1.76896	-98.8373	0	0	1692.18	down
FCGBP	2.50768	1.60483	41.2339	2.98237e-264	3.29176e-263	594.139	up
SPINT2	-2.50745	3.93811	-67.5284	0	0	1141.33	down
RPL17-C18orf32	-2.50716	1.5851	-80.3152	0	0	1380.7	down
PDIA4	2.50643	3.98587	66.8893	0	0	1128.84	up
MZT2A	-2.5059	4.70162	-75.7525	0	0	1297.63	down
RNASE6	2.50516	2.26301	50.9361	0	0	802.175	up
PLTP	2.50513	5.64277	52.5646	0	0	836.647	up
PDE1B	-2.50411	3.15044	-35.0144	1.41168e-206	1.15161e-205	461.377	down
MT-TL1	2.50303	0.95828	53.3636	0	0	853.483	up
HHATL	-2.50295	4.5835	-37.3055	1.10858e-227	1.00756e-226	509.956	down
CBWD2	-2.50066	2.75314	-133.166	0	0	2175.59	down
OBSCN	-2.49936	1.90777	-57.8942	0	0	947.879	down
DMTN	-2.49851	5.14368	-41.8236	9.18041e-270	1.04851e-268	606.828	down
HPCAL1	-2.49749	4.75675	-44.1622	1.24672e-291	1.59488e-290	657.17	down
AC004967.1	2.49735	1.19523	130.908	0	0	2146.97	up
AC010649.1	-2.49677	1.58195	-43.6262	1.27918e-286	1.5939e-285	645.633	down
KPNA2P3	-2.49601	1.55775	-80.3686	0	0	1381.66	down
TSPOAP1	-2.49111	4.58904	-51.5707	0	0	815.632	down
SCHIP1	-2.49059	3.74239	-93.6472	0	0	1608.91	down
ACKR3	2.48936	3.02595	62.2819	0	0	1037.3	up
SYCE1	-2.48762	1.83919	-66.3844	0	0	1118.93	down
RNU6-516P	2.4834	0.949487	124.787	0	0	2067.31	up
ARHGAP31	2.48001	2.45104	86.1048	0	0	1482.42	up
PCSK7	-2.47954	2.82001	-109.423	0	0	1853.07	down
PHYHIP	-2.47948	5.26708	-31.6919	1.71221e-176	1.18515e-175	392.141	down
PSD	-2.47758	5.33038	-33.6166	7.86971e-194	5.98052e-193	432.041	down
HEY1	2.47541	4.58673	70.8273	0	0	1205.04	up
PCBP1-AS1	-2.4749	2.65699	-109.038	0	0	1847.43	down
CD44	2.47276	3.27123	34.8627	3.45236e-205	2.79691e-204	458.182	up
PPFIA4	-2.47037	3.39455	-35.2841	4.76565e-209	3.92892e-208	467.066	down
MACF1	-2.46841	5.07198	-85.2783	0	0	1468.14	down
DGKZ	-2.46652	5.02215	-55.3833	0	0	895.801	down
DDX39B	-2.46557	5.52034	-67.7645	0	0	1145.94	down
DLL1	2.46482	2.95478	47.5209	6e-323	8.94e-322	729.32	up
VASH1-AS1	-2.4648	2.77866	-100.53	0	0	1718.69	down
AL157935.2	-2.46348	2.15226	-91.9586	0	0	1581.17	down
RND2	2.46329	4.75331	49.4504	0	0	770.566	up
HDAC10	-2.46194	3.10381	-75.6022	0	0	1294.85	down
EGFL8	-2.46166	2.79028	-77.4785	0	0	1329.36	down
FDX2	-2.4614	3.62763	-73.8554	0	0	1262.33	down
SOX11	2.46036	1.45486	69.5917	0	0	1181.34	up
DCLK2	2.45941	4.9591	64.096	0	0	1073.64	up
AC091564.4	-2.45924	1.5348	-91.731	0	0	1577.4	down
TOP3B	-2.45872	1.64514	-106.407	0	0	1808.41	down
FJX1	2.45433	3.40353	71.9636	0	0	1226.67	up
TAF1D	-2.45428	4.64781	-82.6381	0	0	1422	down
AC245297.2	-2.45395	2.1344	-56.1417	0	0	911.596	down
SMIM11A	-2.45337	1.53688	-72.598	0	0	1238.68	down
TCF12	2.45258	4.18359	64.1709	0	0	1075.14	up
LRIG1	2.45175	5.16225	52.336	0	0	831.819	up
CMC1	-2.44928	2.68244	-117.706	0	0	1971.23	down
NDUFS7	-2.4473	5.16856	-94.5569	0	0	1623.72	down
TEN1	-2.44672	1.62481	-111.901	0	0	1889.1	down
SELPLG	2.44636	2.81624	48.9256	0	0	759.367	up
ASPDH	-2.44618	3.4926	-61.9965	0	0	1031.55	down
SOX9	2.44582	4.58135	50.7385	0	0	797.981	up
AL136131.3	-2.44531	1.5261	-48.7161	0	0	754.893	down
HERC2P2	-2.44481	4.40997	-52.8704	0	0	843.098	down
AC034102.4	-2.44462	1.52567	-138.582	0	0	2242.69	down
ZNF23	-2.44315	1.99014	-155.204	0	0	2435.78	down
SLC27A5	-2.4425	3.05114	-80.0845	0	0	1376.56	down
SEM1	-2.43967	4.43574	-75.5364	0	0	1293.63	down
ABCC8	-2.4396	3.75753	-40.6465	9.13981e-259	9.80558e-258	581.509	down
OGDHL	-2.43842	3.25844	-50.327	0	0	789.234	down
LY86	2.43704	2.34808	49.3673	0	0	768.794	up
AC011472.3	-2.43505	1.5197	-92.7457	0	0	1594.14	down
RGS14	-2.4329	2.86782	-27.5974	9.93183e-141	5.63433e-140	309.852	down
AC018557.1	-2.43172	1.51762	-62.0066	0	0	1031.76	down
MARCKSL1	2.43036	7.424	56.1772	0	0	912.334	up
GOLIM4	2.42886	4.28122	58.8422	0	0	967.376	up
TPX2	2.42765	1.45974	57.7045	0	0	943.966	up
INO80B-WBP1	-2.42575	1.52248	-68.6717	0	0	1163.56	down
NRXN3	-2.42441	2.77444	-44.9873	2.42462e-299	3.22428e-298	674.923	down
DTNB	-2.42353	3.64273	-67.6708	0	0	1144.11	down
TPM1	-2.42346	4.5705	-83.491	0	0	1437	down
NID1	2.42209	2.28103	62.024	0	0	1032.11	up
BCAS1	-2.42194	5.30533	-30.7491	4.15256e-168	2.73209e-167	372.846	down
PLSCR3	-2.42155	1.95779	-140.369	0	0	2264.35	down
AC008738.3	-2.41809	1.50912	-75.1574	0	0	1286.6	down
NDST2	-2.41775	2.23281	-121.916	0	0	2028.89	down
LRRC37A2	-2.41666	2.28608	-76.3044	0	0	1307.82	down
NUSAP1	2.41636	1.51378	53.936	0	0	865.515	up
IDH3A	-2.41597	4.03779	-99.6867	0	0	1705.52	down
SERPINE1	2.41579	1.87986	33.0761	6.18406e-189	4.57663e-188	420.775	up
RTEL1	-2.41475	1.79253	-87.5972	0	0	1507.98	down
PMS2P6	-2.41458	1.67673	-136.956	0	0	2222.78	down
CHCHD2P2	2.40728	0.936337	89.4574	0	0	1539.47	up
AC025259.1	-2.40412	1.50137	-97.4507	0	0	1670.22	down
RPL38	-2.40354	7.91301	-75.7607	0	0	1297.78	down
NPIPA8	-2.40303	1.51481	-30.0573	5.23296e-162	3.33439e-161	358.809	down
ANKS1B	-2.40246	3.72581	-56.421	0	0	917.4	down
TYROBP	2.40215	4.59662	37.1621	2.35536e-226	2.12325e-225	506.9	up
AL355974.2	2.40196	1.83233	41.1384	2.32376e-263	2.55511e-262	592.087	up
HLA-DRB6	2.40048	1.36214	48.1855	0	0	743.549	up
COMMD3-BMI1	-2.40005	1.51881	-94.235	0	0	1618.49	down
ABTB1	-2.39905	4.02385	-61.6757	0	0	1025.07	down
TCEAL6	-2.39658	3.81949	-47.2318	2.8083e-320	4.1706e-319	723.125	down
HMOX1	2.39443	3.1418	39.9835	1.40527e-252	1.4583e-251	567.267	up
RCOR2	2.39109	2.68038	48.9671	0	0	760.253	up
GFAP	2.39098	10.7519	29.8224	6.00833e-160	3.78389e-159	354.069	up
PKD1P6	-2.38953	2.75865	-50.4637	0	0	792.14	down
AC138866.1	-2.38613	1.58956	-74.7652	0	0	1279.31	down
CALB1	-2.3859	2.35286	-34.2737	8.28377e-200	6.51498e-199	445.799	down
NEURL1	-2.38572	3.17492	-43.7617	6.91937e-288	8.67664e-287	648.55	down
SDC3	2.38356	5.794	52.5443	0	0	836.218	up
SNCB	-2.38234	5.68674	-27.7711	3.29951e-142	1.88655e-141	313.254	down
TMEM130	-2.38096	4.3449	-32.3003	6.06328e-182	4.3243e-181	404.685	down
AP001000.1	2.37884	1.79998	104.356	0	0	1777.5	up
PHLDB1	-2.37855	4.82401	-62.1976	0	0	1035.6	down
RAPGEF3	-2.37798	3.32003	-51.4022	0	0	812.061	down
AC091053.1	-2.37776	1.48395	-64.551	0	0	1082.7	down
PPIA	-2.37728	8.16399	-61.3527	0	0	1018.54	down
PI4KAP2	-2.37691	2.64411	-89.6815	0	0	1543.23	down
NGRN	-2.37475	5.4868	-83.7917	0	0	1442.27	down
CD22	-2.37332	2.41799	-39.1218	1.50597e-244	1.49775e-243	548.782	down
AGAP4	-2.37305	2.42807	-84.3542	0	0	1452.09	down
GRIK3	2.37219	2.54725	62.162	0	0	1034.89	up
SCG3	2.36678	5.7256	37.8419	1.18429e-232	1.10532e-231	521.399	up
SMN2	-2.3664	2.59814	-58.0159	0	0	950.387	down
PDE4DIP	-2.36542	4.81152	-74.1155	0	0	1267.19	down
PRRT1	-2.36355	4.38682	-54.0831	0	0	868.601	down
AC010653.2	-2.36347	1.49911	-80.5914	0	0	1385.65	down
EPHB6	-2.36341	3.77164	-31.5162	6.33221e-175	4.33461e-174	388.533	down
MIR770	2.36264	0.917831	49.5919	0	0	773.582	up
OSBPL11	2.36175	2.92449	67.4404	0	0	1139.62	up
AP3B2	-2.36144	4.24459	-49.2396	0	0	766.069	down
SH3BP5	-2.35854	3.12758	-72.6682	0	0	1240	down
RAB4B	-2.35699	4.23294	-84.6774	0	0	1457.72	down
ABHD17A	-2.35601	4.94836	-78.0961	0	0	1340.62	down
ITGB1BP1	-2.3554	4.7314	-84.0308	0	0	1446.45	down
MTHFD2	2.35444	2.91072	46.3865	2.110963977557e-312	3.0009729270843e-311	704.992	up
SDR39U1	-2.35258	4.38873	-96.3474	0	0	1652.6	down
CCL3	2.35255	1.77758	35.012	1.4841e-206	1.21033e-205	461.327	up
SEMA5A	2.34735	2.31419	60.084	0	0	992.772	up
C9orf3	-2.34473	2.95648	-80.0886	0	0	1376.64	down
PRR4	-2.34353	1.98003	-128.403	0	0	2114.74	down
IGFBP7	2.34235	6.35861	41.8569	4.48428e-270	5.13006e-269	607.544	up
APLNR	2.34109	3.68299	30.0896	2.72076e-162	1.73604e-161	359.462	up
PRSS3	-2.33858	2.81214	-44.2367	2.50664e-292	3.21931e-291	658.774	down
AQP4	2.33615	6.32897	31.4313	3.61787e-174	2.46523e-173	386.791	up
EML2	-2.33565	3.92417	-81.1693	0	0	1395.97	down
MRPL53	-2.33434	3.62617	-94.8627	0	0	1628.68	down
TOMM5	-2.33315	4.0873	-97.6771	0	0	1673.82	down
AL049839.2	-2.33246	2.18948	-26.7871	7.00641e-134	3.81626e-133	294.098	down
RPL26	-2.33151	8.09931	-70.4349	0	0	1197.53	down
PTPRN	-2.33129	4.43231	-35.0936	2.65726e-207	2.17447e-206	463.047	down
PAM16	-2.33112	3.63498	-99.6735	0	0	1705.31	down
CMTM3	2.33096	3.02844	62.9282	0	0	1050.29	up
RAB31	2.33023	5.3955	48.5185	0	0	750.67	up
CHN2	-2.32887	2.83608	-41.5424	3.9026e-267	4.39267e-266	600.777	down
RPS10-NUDT3	-2.32871	1.8354	-59.8306	0	0	987.602	down
RALYL	-2.32785	2.88357	-50.6737	0	0	796.603	down
UHRF1	2.32743	1.50951	75.1084	0	0	1285.69	up
KREMEN1	-2.32711	1.45234	-80.1282	0	0	1377.35	down
RIMS2	-2.32669	2.71723	-46.9466	1.2716756e-317	1.86104376e-316	717.01	down
HSPA1A	-2.32646	6.00387	-30.1955	3.18432e-163	2.04389e-162	361.606	down
AC015674.1	-2.32577	1.4515	-62.9931	0	0	1051.59	down
CRABP1	-2.32402	2.4842	-33.1991	4.77553e-190	3.55568e-189	423.335	down
CACNG4	2.32328	4.20799	36.8967	6.70628e-224	5.96357e-223	501.251	up
COX6C	-2.32114	6.93241	-73.3303	0	0	1252.47	down
SNRPGP2	2.32041	1.83785	59.9401	0	0	989.836	up
PTPN5	-2.31979	3.26682	-25.5545	1.22338e-123	6.25544e-123	270.539	down
CACNA1A	-2.31861	3.73623	-33.361	1.63478e-191	1.2283e-190	426.708	down
CD74	2.31861	6.92655	31.6176	7.88369e-176	5.42964e-175	390.615	up
MIR570	2.31652	0.879082	94.2423	0	0	1618.61	up
WASH9P	-2.31645	3.10738	-83.7546	0	0	1441.62	down
ABCA1	2.31629	2.27331	61.3756	0	0	1019.01	up
BOLA3	-2.31594	3.67021	-85.4527	0	0	1471.16	down
MEMO1	-2.31416	2.53076	-141.691	0	0	2280.24	down
AC093525.6	-2.31387	1.70227	-95.3875	0	0	1637.17	down
TMEM119	2.31364	2.06209	49.323	0	0	767.849	up
TUT4	-2.31304	3.37773	-77.1968	0	0	1324.21	down
PSMA2	-2.31242	3.80677	-95.0739	0	0	1632.1	down
SPNS1	-2.31069	2.50107	-113.681	0	0	1914.62	down
DDR1	2.30956	5.92421	53.1332	0	0	848.634	up
FAM86B1	-2.30673	1.95154	-91.072	0	0	1566.47	down
AC053503.1	2.30581	1.11651	45.4372	1.5235e-303	2.07547e-302	684.597	up
GOLGA8B	-2.3058	3.6721	-45.4196	2.22653e-303	3.03171e-302	684.218	down
ANAPC15	-2.30312	3.91993	-70.0267	0	0	1189.7	down
ODC1	2.30246	4.48238	74.293	0	0	1270.51	up
AC012615.2	-2.29912	1.43487	-46.1385	4.3445788781467e-310	0	699.665	down
XAF1	-2.29908	2.46098	-53.9225	0	0	865.23	down
ATOX1	-2.29599	4.82163	-71.8008	0	0	1223.58	down
MOK	-2.29531	2.69373	-86.9965	0	0	1497.72	down
ZDHHC11	-2.29512	2.30057	-56.6373	0	0	921.887	down
VCAN	2.29497	3.56881	53.1283	0	0	848.53	up
RNA5SP283	2.29375	0.911963	86.0439	0	0	1481.37	up
CHMP1B-AS1	-2.2936	1.43143	-68.7872	0	0	1165.8	down
PLEKHA1	-2.29352	2.66056	-94.6151	0	0	1624.67	down
SYNDIG1L	-2.29349	1.90581	-21.5515	4.1617e-92	1.73481e-91	198.034	down
HLA-H	2.29297	2.48519	57.317	0	0	935.964	up
TGFBR3L	-2.29086	2.0762	-53.109	0	0	848.125	down
PBK	2.29074	0.95827	52.5025	0	0	835.335	up
ARPIN-AP3S2	-2.29062	1.78865	-123.53	0	0	2050.58	down
DNER	2.28767	5.75351	54.1539	0	0	870.085	up
PSAT1	2.28669	5.91196	43.4053	1.48914e-284	1.83686e-283	640.877	up
ABCB6	-2.2858	3.46893	-88.981	0	0	1531.44	down
MTCO1P40	2.28546	1.30315	42.1305	1.2405e-272	1.43611e-271	613.433	up
BTG2	2.28489	4.78034	53.2071	0	0	850.191	up
SOWAHA	-2.28404	3.31249	-35.5021	4.75199e-211	3.95011e-210	471.672	down
TTLL3	-2.28394	3.40052	-88.4282	0	0	1522.09	down
AC005786.3	-2.28199	1.42418	-48.9641	0	0	760.189	down
GARNL3	-2.27963	3.04532	-66.4108	0	0	1119.45	down
CALR	2.27885	6.93243	77.813	0	0	1335.47	up
NPIPA7	-2.27748	1.43769	-61.5743	0	0	1023.03	down
CXCL16	2.27643	3.50705	53.5653	0	0	857.726	up
DNASE2	2.27599	3.64785	90.12	0	0	1550.58	up
CALB2	-2.27557	3.32325	-31.35	1.91856e-173	1.30137e-172	385.124	down
H1F0	2.27519	5.92998	65.2806	0	0	1097.16	up
RRP7BP	-2.27514	2.85478	-72.4045	0	0	1235.02	down
SIGIRR	-2.27222	3.30368	-51.4901	0	0	813.923	down
HID1	-2.2717	4.13417	-46.6069	1.861710836e-314	2.67557905997e-313	709.722	down
FGF13	-2.27166	2.42046	-32.2603	1.3876e-181	9.88227e-181	403.858	down
TSPAN11	2.27042	2.37523	59.6964	0	0	984.863	up
TMSB15A	2.26885	1.38642	46.7483	8.9492393e-316	1.2952574594e-314	712.757	up
MALAT1	-2.26878	5.74942	-47.8679	0	0	736.751	down
DOLK	2.26799	2.71894	127.405	0	0	2101.75	up
TIMP3	-2.26637	3.35792	-50.1481	0	0	785.427	down
LAPTM4A	2.26543	5.94796	77.3693	0	0	1327.36	up
NEDD8	-2.26507	5.83916	-85.7127	0	0	1475.66	down
C4A	-2.26401	3.52522	-39.4034	3.59238e-247	3.62039e-246	554.818	down
LINC00869	-2.26096	2.68252	-107.458	0	0	1824.07	down
AC010132.3	-2.26074	1.41672	-142.698	0	0	2292.25	down
LRRC24	-2.26017	1.44831	-98.0556	0	0	1679.82	down
LINC00632	-2.25904	2.49612	-60.0733	0	0	992.553	down
BCL11A	-2.25734	2.2692	-35.484	6.97371e-211	5.79606e-210	471.289	down
DGCR6	-2.25501	3.64324	-61.315	0	0	1017.78	down
MIA2	-2.25451	1.82688	-153.455	0	0	2416.31	down
P2RX5	-2.25375	1.84294	-64.8688	0	0	1089.01	down
HIST2H2AA4	-2.25365	1.50081	-42.566	1.05057e-276	1.24496e-275	622.808	down
ARHGEF6	2.25151	3.70583	57.9979	0	0	950.016	up
AKAP2	-2.25097	1.43192	-86.4087	0	0	1487.64	down
MYT1L	-2.25027	2.67867	-39.8338	3.50328e-251	3.61105e-250	564.052	down
RPL34	-2.24078	8.24533	-63.9211	0	0	1070.16	down
FABP6	-2.23848	2.26275	-45.7456	2.01176e-306	2.78044e-305	691.226	down
SERF2	-2.23834	6.89158	-72.4334	0	0	1235.57	down
GJB6	-2.23801	2.8495	-29.6519	1.86639e-158	1.16635e-157	350.635	down
RAB40B	-2.23799	4.22603	-58.5701	0	0	961.79	down
ETFB	-2.2379	4.87663	-64.2186	0	0	1076.09	down
ENOSF1	-2.23714	2.71159	-54.2958	0	0	873.061	down
AC012617.1	-2.23706	1.73452	-86.2313	0	0	1484.59	down
HLA-C	2.2347	6.47909	44.1241	2.83015e-291	3.61629e-290	656.351	up
GAPDHP1	2.23464	1.61856	45.3434	1.14437e-302	1.55095e-301	682.581	up
AC021739.2	2.23437	1.71447	57.3023	0	0	935.66	up
SPARCL1	2.23056	8.73527	35.105	2.08986e-207	1.71041e-206	463.287	up
AC233968.1	-2.22842	1.41782	-80.9572	0	0	1392.18	down
HBA2	-2.22736	6.20671	-27.7914	2.21166e-142	1.26626e-141	313.653	down
SERGEF	-2.22681	4.64165	-80.2091	0	0	1378.8	down
MAGED4	-2.22429	1.52626	-63.4459	0	0	1060.66	down
ANOS1	2.22363	2.47482	51.0638	0	0	804.886	up
MYBL2	2.22256	0.920193	44.933	7.80586e-299	1.03479e-297	673.754	up
MIF	-2.22231	6.32778	-64.4678	0	0	1081.04	down
TTC9B	-2.22052	4.07881	-37.6031	1.93991e-230	1.78698e-229	516.302	down
WLS	2.2189	4.87052	42.4895	5.46221e-276	6.44798e-275	621.16	up
GOLGA8A	-2.21831	4.10858	-40.0315	5.01944e-253	5.21868e-252	568.296	down
FAM106A	-2.21772	1.5849	-46.1869	1.5356452595974e-310	0	700.705	down
PCNA	2.21746	4.5007	71.0144	0	0	1208.61	up
HDDC2	-2.21582	5.21606	-76.0604	0	0	1303.32	down
CSPG4	2.21574	2.7864	49.6651	0	0	775.141	up
MSI1	2.21412	2.77188	81.6962	0	0	1405.34	up
CCDC167	2.21288	4.2537	68.934	0	0	1168.64	up
SPON1	2.21014	3.75157	36.9528	2.03109e-224	1.81112e-223	502.445	up
FTH1	-2.20989	9.85368	-50.5242	0	0	793.427	down
MGST1	-2.2094	4.56281	-37.6921	2.90038e-231	2.68382e-230	518.201	down
ANTXR1	2.20885	3.73684	62.7191	0	0	1046.1	up
AC087190.3	-2.20754	1.37772	-122.947	0	0	2042.76	down
LIX1L	2.20499	3.3719	93.8379	0	0	1612.02	up
GABARAP	-2.20451	7.15004	-79.048	0	0	1357.89	down
CATSPER2	-2.20394	2.0153	-59.2971	0	0	976.698	down
FAM84B	2.20267	3.02438	48.5588	0	0	751.531	up
SH3GL3	-2.20216	3.70951	-45.125	1.25441e-300	1.68354e-299	677.885	down
STRADA	-2.20196	3.45129	-115.367	0	0	1938.51	down
SCARA3	2.20161	4.80953	45.1227	1.31922e-300	1.76966e-299	677.834	up
AC005912.1	2.20117	2.88017	45.2001	2.49517e-301	3.35856e-300	679.499	up
CPLX3	-2.20101	1.37408	-38.4899	1.13864e-238	1.09646e-237	535.249	down
GAS1	2.20057	1.89898	62.402	0	0	1039.72	up
ZDHHC11B	-2.20025	3.40348	-53.5346	0	0	857.082	down
MAP4K3-DT	-2.19925	2.57881	-73.5007	0	0	1255.67	down
SIGLEC8	2.19713	1.68458	50.5673	0	0	794.343	up
PLEKHH1	-2.19603	4.41952	-40.4624	4.78279e-257	5.07397e-256	577.553	down
GAL3ST4	2.19514	2.44865	66.4009	0	0	1119.26	up
AC011511.4	-2.19481	1.37402	-102.034	0	0	1741.99	down
MT1G	-2.19407	4.69457	-26.3522	3.054e-130	1.62889e-129	285.726	down
ABLIM2	-2.19321	3.20498	-46.958	9.957656e-318	1.4584213e-316	717.255	down
MICALL2	-2.19192	3.79464	-56.0491	0	0	909.671	down
RIMS1	-2.19185	2.40019	-38.8002	1.4822e-241	1.44981e-240	541.892	down
HSPA5	2.19044	5.81893	60.0319	0	0	991.709	up
SULT4A1	-2.18979	4.057	-29.1296	6.65011e-154	4.05345e-153	340.162	down
SEC61A1	2.18668	5.14881	89.0343	0	0	1532.34	up
NDUFB2	-2.18633	6.17092	-80.4796	0	0	1383.65	down
ANKRD19P	-2.18381	2.31448	-54.4755	0	0	876.826	down
RHOB	2.18318	7.21468	55.5385	0	0	899.038	up
MIB2	-2.18307	4.26476	-72.8265	0	0	1242.99	down
SOX21	2.18174	2.85404	52.3501	0	0	832.117	up
POU3F2	2.18097	2.77923	63.6853	0	0	1065.45	up
NKAIN4	2.17812	4.87017	33.9625	5.65739e-197	4.37397e-196	439.276	up
FAM204A	-2.17702	3.28707	-89.7404	0	0	1544.22	down
AC024267.6	-2.17653	1.39602	-77.5594	0	0	1330.84	down
UBR4	-2.17609	4.5478	-87.3051	0	0	1503	down
CNN3	2.17443	6.44609	49.7684	0	0	777.343	up
AL157392.3	-2.17304	2.62474	-82.4927	0	0	1419.44	down
HAPLN4	-2.17243	1.35727	-40.2972	1.66401e-255	1.74984e-254	574.004	down
HMGB1P10	2.17238	0.886385	102.223	0	0	1744.9	up
DCX	2.17185	1.54286	48.2437	0	0	744.793	up
COL7A1	-2.17155	2.86604	-50.6479	0	0	796.055	down
TXNIP	2.17024	5.6686	45.3621	7.66434e-303	1.04103e-301	682.982	up
CKS2	2.1698	3.06222	46.7616	6.73692045e-316	9.758278975e-315	713.041	up
TNFRSF19	2.16935	1.51915	64.1562	0	0	1074.84	up
AL627309.6	-2.1691	2.32732	-64.573	0	0	1083.13	down
PSMG4	-2.16856	2.57023	-108.149	0	0	1834.32	down
CACNB3	-2.16622	3.4907	-49.8433	0	0	778.938	down
RGS11	-2.16174	4.40491	-38.7113	9.94842e-241	9.68466e-240	539.988	down
DAG1	2.16146	4.01182	85.5868	0	0	1473.48	up
TGFB2-OT1	-2.16057	1.34841	-65.0282	0	0	1092.17	down
LFNG	2.15853	3.63955	45.7899	7.76808e-307	1.07497e-305	692.177	up
PPP1R12C	-2.15698	5.04162	-82.8958	0	0	1426.55	down
ZNF337	-2.1562	2.67372	-60.2944	0	0	997.057	down
RELN	-2.15606	2.32825	-30.3118	3.01942e-164	1.94596e-163	363.96	down
FAHD2B	-2.15548	3.42509	-67.6019	0	0	1142.77	down
FAAP20	-2.15517	3.68845	-77.4035	0	0	1327.99	down
AL121845.2	-2.15479	1.34771	-59.1997	0	0	974.705	down
SMN1	-2.15408	2.77736	-109.31	0	0	1851.42	down
MXRA7	-2.15353	4.78742	-60.1822	0	0	994.772	down
TSPAN12	2.15261	2.25873	62.6237	0	0	1044.18	up
AC138932.1	-2.15252	2.15424	-47.6012	2e-323	2.96e-322	731.042	down
LRCH4	-2.1525	3.24895	-80.5535	0	0	1384.97	down
RPL37	-2.15216	7.45036	-64.0976	0	0	1073.67	down
WNK2	-2.15145	3.3072	-46.262	3.0607229356296e-311	4.3355266080234e-310	702.318	down
HLA-A	2.15038	6.81521	49.2488	0	0	766.266	up
WIF1	-2.14999	2.40628	-25.5771	7.97719e-124	4.08308e-123	270.966	down
PLIN3	2.14908	3.65991	47.7587	0	0	734.414	up
ZNF638	-2.1487	4.86704	-79.0461	0	0	1357.86	down
SARS2	-2.14833	2.70894	-101.384	0	0	1731.96	down
TUBA4A	-2.14701	4.65947	-37.7513	8.19278e-232	7.60147e-231	519.465	down
AES	-2.14575	7.56026	-50.9892	0	0	803.302	down
CHI3L2	2.14395	2.21125	24.364	5.74432e-114	2.76673e-113	248.295	up
ANXA9	2.1439	1.56236	102.17	0	0	1744.08	up
CDH2	2.14387	3.94779	77.343	0	0	1326.88	up
WASH3P	-2.14046	3.49251	-79.1484	0	0	1359.71	down
CCDC71	2.14019	2.54414	121.347	0	0	2021.18	up
STAG3L3	-2.14008	2.0099	-86.6984	0	0	1492.61	down
BPTFP1	-2.13877	1.33617	-53.4472	0	0	855.243	down
ARMCX7P	-2.1369	1.44215	-65.5414	0	0	1102.32	down
CYB5A	-2.13472	3.47269	-90.487	0	0	1556.72	down
LINC00982	-2.13351	2.43473	-31.6893	1.80406e-176	1.24825e-175	392.089	down
AL391807.1	-2.1321	4.19948	-55.9208	0	0	907.001	down
COL3A1	2.13176	1.48481	31.5905	1.37658e-175	9.46894e-175	390.058	up
ST18	-2.13122	2.21424	-39.7001	6.17443e-250	6.31952e-249	561.183	down
LINC02381	2.12917	1.57375	46.8434	1.16393428e-316	1.694829575e-315	714.797	up
CCDC180	-2.12739	1.62508	-86.2968	0	0	1485.72	down
PPP1R3E	-2.1267	3.69976	-76.7633	0	0	1316.26	down
FTCD	-2.12652	1.78982	-53.4425	0	0	855.143	down
COL4A1	2.12522	2.37828	32.4896	1.20582e-183	8.69082e-183	408.601	up
LRRC55	2.12512	1.49518	51.1208	0	0	806.094	up
PRPF40B	-2.1236	2.7542	-102.963	0	0	1756.26	down
FGF17	-2.12289	2.29604	-36.7081	3.70843e-222	3.26564e-221	497.239	down
RNF220	-2.12273	4.87182	-81.9302	0	0	1409.49	down
LDLRAD3	2.12233	3.22367	62.8257	0	0	1048.24	up
MRNIP	-2.12169	3.56414	-68.3046	0	0	1156.44	down
DBP	-2.12167	3.68959	-60.6606	0	0	1004.51	down
WBP1	-2.12029	4.98982	-77.1272	0	0	1322.93	down
USP32P2	-2.11993	1.33507	-48.5368	0	0	751.06	down
LINC01123	-2.11986	1.46553	-46.5671	4.3784837704e-314	6.27624373604e-313	708.867	down
KRT222	-2.11919	1.83812	-49.8901	0	0	779.936	down
HLA-E	2.11844	6.40736	44.6225	6.21598e-296	8.10973e-295	667.075	up
TAF10	-2.11815	4.84291	-60.573	0	0	1002.73	down
SERF1A	-2.11784	1.40919	-71.0872	0	0	1210	down
DOCK9	-2.11742	3.68546	-66.0846	0	0	1113.03	down
EPN1	-2.11735	4.85029	-77.9217	0	0	1337.45	down
AL121827.2	2.11562	2.82955	34.4998	7.16285e-202	5.70084e-201	450.548	up
RYR2	-2.11539	1.9163	-39.4978	4.73895e-248	4.80221e-247	556.844	down
AC104116.1	-2.11499	1.31996	-44.272	1.1742e-292	1.51016e-291	659.532	down
MPPE1	-2.11478	3.12418	-82.9725	0	0	1427.9	down
BRF1	-2.1124	3.18083	-103.491	0	0	1764.34	down
ZSCAN18	-2.11238	4.85116	-83.196	0	0	1431.82	down
ARL17A	-2.11149	1.49323	-85.9569	0	0	1479.87	down
ITIH4	-2.11093	1.47178	-101.402	0	0	1732.24	down
NAA10	-2.11086	4.64491	-88.0301	0	0	1515.34	down
TTN-AS1	-2.11085	1.53222	-112.448	0	0	1896.98	down
ABHD4	2.11022	3.5924	73.6751	0	0	1258.95	up
KCNAB2	-2.1088	4.27709	-37.2417	4.31332e-227	3.9042e-226	508.597	down
SPACA6	-2.10852	2.95014	-70.5476	0	0	1199.69	down
SPTB	-2.10692	1.84098	-43.705	2.34941e-287	2.93608e-286	647.328	down
SYT11	2.10656	6.47281	63.2966	0	0	1057.68	up
ALDH1B1	2.10578	2.11821	100.343	0	0	1715.78	up
ATP5MC3	-2.10433	5.76471	-72.0726	0	0	1228.74	down
NAPA	-2.10398	5.47661	-65.9463	0	0	1110.31	down
PRRT2	-2.10352	4.74675	-33.0626	8.1915e-189	6.05335e-188	420.494	down
LINC01145	-2.10351	1.69735	-94.3316	0	0	1620.06	down
JAM2	2.10322	3.84371	67.9161	0	0	1148.89	up
RASSF2	2.1019	5.20333	37.0974	9.35023e-226	8.39725e-225	505.522	up
APLN	2.1009	3.33179	43.8088	2.51374e-288	3.16076e-287	649.562	up
VAX2	2.10001	1.85777	45.2358	1.15765e-301	1.56165e-300	680.267	up
KCNC4	-2.09894	1.96554	-55.4116	0	0	896.393	down
FAM95B1	-2.09811	1.34824	-85.2454	0	0	1467.58	down
EEF1A1P9	2.09746	0.886962	84.4136	0	0	1453.13	up
AL662899.2	-2.09634	1.36826	-74.5012	0	0	1274.39	down
RPL27A	-2.09598	7.66897	-63.779	0	0	1067.32	down
C1QTNF4	-2.09587	3.23362	-40.4309	9.41653e-257	9.97065e-256	576.875	down
AC005921.2	-2.09574	1.30796	-39.2988	3.38439e-246	3.39281e-245	552.576	down
HIF1A	2.09535	4.64383	68.7296	0	0	1164.69	up
PLA2G4C	-2.09402	3.91747	-74.5683	0	0	1275.65	down
YBX1	2.09358	6.86093	60.8783	0	0	1008.93	up
NQO2	-2.09194	3.22317	-93.9273	0	0	1613.48	down
TBCAP1	2.09173	0.985519	115.689	0	0	1943.05	up
POFUT1	2.0909	2.73042	116.614	0	0	1956.03	up
ZNF177	-2.09042	1.37068	-121.246	0	0	2019.81	down
AC091057.3	-2.08986	1.4223	-73.279	0	0	1251.51	down
AC099850.3	2.08959	0.935465	75.9586	0	0	1301.44	up
LMO7	-2.08948	2.32193	-51.282	0	0	809.514	down
MCF2L2	-2.08727	2.26488	-55.7751	0	0	903.968	down
AL732372.3	-2.08623	1.30317	-83.2633	0	0	1433.01	down
RIN2	2.08607	3.23488	59.2697	0	0	976.137	up
TTC4	-2.08604	2.40579	-128.842	0	0	2120.43	down
MAP1LC3A	-2.08466	5.69201	-50.2548	0	0	787.698	down
AC004540.2	2.08432	2.77436	33.4356	3.44551e-192	2.598e-191	428.264	up
LGALS3BP	2.08382	5.21452	42.5046	3.94536e-276	4.66237e-275	621.485	up
CLDN10	-2.08382	3.16873	-36.4339	1.26036e-219	1.09502e-218	491.413	down
GLIPR2	2.08341	3.56438	55.098	0	0	889.846	up
BRSK2	-2.08331	4.31091	-46.1673	2.3403434550683e-310	0	700.284	down
CDK10	-2.0831	4.44694	-66.1559	0	0	1114.44	down
AC005339.1	-2.08206	1.29942	-50.3577	0	0	789.886	down
NADSYN1	-2.0811	3.33108	-86.3257	0	0	1486.22	down
AL590666.2	2.08096	1.77247	49.1017	0	0	763.127	up
LINC02609	-2.08071	2.26075	-53.0587	0	0	847.066	down
AC138649.1	-2.07891	2.28192	-63.8404	0	0	1068.55	down
SF3B4	2.07802	4.11271	123.23	0	0	2046.56	up
GNB4	2.07757	2.42853	74.2843	0	0	1270.35	up
COPS9	-2.07697	6.25073	-55.1023	0	0	889.936	down
NLGN3	2.07646	4.47006	57.709	0	0	944.06	up
TIMP2	2.07643	5.91442	44.7613	3.13551e-297	4.12588e-296	670.062	up
NUTM2B-AS1	-2.07625	1.92967	-127.36	0	0	2101.17	down
HSPA1B	-2.07504	5.78763	-27.7781	2.87342e-142	1.64327e-141	313.392	down
HSD17B10	2.07499	5.1116	77.8743	0	0	1336.59	up
CKAP4	2.0744	3.29369	94.277	0	0	1619.18	up
AC239804.1	-2.07246	1.31023	-67.7223	0	0	1145.12	down
SLC2A11	-2.07089	2.95571	-80.3772	0	0	1381.81	down
FCGR3A	2.07086	3.19751	27.2466	9.38447e-138	5.22763e-137	303.007	up
ATP6V0C	-2.07047	6.70203	-60.8685	0	0	1008.73	down
GRM5-AS1	-2.0695	1.3061	-52.5903	0	0	837.19	down
FAM219B	-2.06929	3.85627	-97.8858	0	0	1677.13	down
TM2D3	-2.06918	4.11604	-88.4156	0	0	1521.88	down
MYCN	2.06853	1.73289	55.9839	0	0	908.314	up
GOLM1	2.06851	5.61791	69.0099	0	0	1170.11	up
RBP4	-2.06833	2.705	-26.5319	9.65064e-132	5.19144e-131	289.177	down
RABL2A	-2.06795	3.04624	-88.4225	0	0	1522	down
GABRA2	-2.06705	2.31677	-40.7157	2.06353e-259	2.22248e-258	582.997	down
ACTB	2.06623	10.0828	47.6064	0	0	731.153	up
CLEC2L	-2.06568	2.4674	-38.5098	7.44535e-239	7.18082e-238	535.674	down
AC116533.1	-2.0637	5.59205	-48.6003	0	0	752.417	down
B4GALT5	2.06357	3.69603	82.3994	0	0	1417.79	up
SLX1B-SULT1A4	-2.06356	1.2884	-83.7004	0	0	1440.67	down
CNPY3	2.06328	4.6508	81.7291	0	0	1405.92	up
LYRM9	-2.06189	3.50053	-55.9756	0	0	908.141	down
IFIT3	2.06158	3.60871	45.575	7.88589e-305	1.08124e-303	687.558	up
RPS15A	-2.06058	6.96597	-62.3066	0	0	1037.8	down
PCDH17	2.06009	2.63041	65.0186	0	0	1091.98	up
AC068535.1	2.05979	1.23533	65.322	0	0	1097.98	up
UST	2.05949	3.12271	48.3075	0	0	746.158	up
RPE65	2.05888	1.11754	47.0789	7.4577e-319	1.0969334e-317	719.846	up
FP565260.6	-2.05629	1.86274	-127.27	0	0	2099.99	down
MMP16	2.05627	1.81365	62.4265	0	0	1040.21	up
UROS	-2.05596	4.33991	-57.4893	0	0	939.524	down
SDHC	-2.05591	4.65883	-76.1395	0	0	1304.78	down
NBL1	-2.05587	4.37508	-46.8678	6.8901525e-317	1.004880675e-315	715.321	down
OPALIN	-2.05563	3.34426	-24.6448	3.15804e-116	1.54314e-115	253.492	down
SALL1	2.05408	3.13481	47.4756	1.6e-322	2.37e-321	728.351	up
TNR	2.05386	3.93981	29.4521	1.03681e-156	6.41752e-156	346.621	up
SERINC5	2.05343	2.99604	50.1906	0	0	786.331	up
SLC26A10	-2.05248	2.08509	-34.5311	3.70948e-202	2.95788e-201	451.205	down
TMEM255A	2.05167	2.60366	42.1456	8.95718e-273	1.0374e-271	613.759	up
KCNN3	2.05128	2.5638	42.8273	3.78183e-279	4.54108e-278	628.434	up
AC239809.3	-2.05117	1.44182	-104.569	0	0	1780.74	down
RPP21	-2.05108	3.94252	-90.0641	0	0	1549.65	down
PDGFRA	2.0498	3.25843	33.8695	3.96965e-196	3.05286e-195	437.328	up
SNORD99	2.04937	0.77641	77.9711	0	0	1338.35	up
BIRC5	2.04912	1.10554	40.2531	4.29747e-255	4.50968e-254	573.055	up
LRRC7	-2.04906	1.95719	-39.7112	4.86579e-250	4.98845e-249	561.421	down
HMGN4	2.04785	4.17216	100.588	0	0	1719.59	up
SNRPB	2.04729	5.17951	70.7189	0	0	1202.97	up
GAK	-2.04623	4.26728	-86.2632	0	0	1485.14	down
SRCIN1	-2.04536	3.71572	-43.0374	4.10895e-281	4.97719e-280	632.956	down
AF129408.1	-2.04523	1.27643	-69.9195	0	0	1187.64	down
VIPR1	-2.04483	2.0243	-41.5069	8.3795e-267	9.41449e-266	600.013	down
LGI4	-2.04421	3.89977	-42.1714	5.14851e-273	5.97039e-272	614.313	down
RAB20	2.044	2.0656	51.5852	0	0	815.939	up
CCM2	-2.04353	4.63861	-69.223	0	0	1174.23	down
C4B	-2.04317	3.51941	-33.9368	9.68517e-197	7.47965e-196	438.738	down
ITGAE	-2.04185	3.33681	-79.8255	0	0	1371.91	down
MCRIP2	-2.04158	3.77618	-71.996	0	0	1227.28	down
TMEM191C	-2.04	1.38419	-90.2066	0	0	1552.03	down
COX4I1	-2.03905	7.66523	-66.4523	0	0	1120.26	down
APEX1	2.03886	5.63786	93.9694	0	0	1614.17	up
WFDC1	-2.03761	2.02098	-62.3513	0	0	1038.7	down
CUL9	-2.03694	3.88441	-83.6751	0	0	1440.23	down
AHI1	-2.03631	3.15798	-57.4303	0	0	938.304	down
AQP1	2.03549	5.41695	23.1687	1.69782e-104	7.65942e-104	226.517	up
IFI27	-2.03509	4.83036	-40.039	4.27174e-253	4.44298e-252	568.457	down
THBS2	2.03494	2.70183	49.446	0	0	770.472	up
DCAF12	2.03425	3.0276	114.924	0	0	1932.27	up
AL355574.1	2.03395	0.946424	103.581	0	0	1765.72	up
AL160408.2	-2.03367	1.26922	-46.1838	1.64097232287534e-310	0	700.639	down
S100A11	2.03309	4.97875	29.708	6.03532e-159	3.78103e-158	351.763	up
EEF1A1P13	2.03147	1.29482	66.2752	0	0	1116.78	up
CSRP1	-2.03093	6.3178	-36.9707	1.38666e-224	1.23767e-223	502.826	down
PSMD9	-2.03091	3.06435	-112.054	0	0	1891.31	down
TOGARAM2	-2.03064	1.69063	-54.2732	0	0	872.587	down
CHST11	2.03053	2.96899	68.5531	0	0	1161.27	up
RNU6-30P	2.02851	0.795866	87.3301	0	0	1503.42	up
RPL28	-2.02608	7.55613	-59.6013	0	0	982.92	down
BCO2	-2.02606	1.8071	-86.2876	0	0	1485.56	down
BGN	2.02568	4.52776	34.7963	1.39969e-204	1.12915e-203	456.783	up
SEMA4D	-2.02517	3.91741	-41.0632	1.17241e-262	1.28428e-261	590.469	down
ZSWIM8	-2.025	4.89837	-70.2237	0	0	1193.48	down
CARS2	-2.02459	3.45115	-89.3755	0	0	1538.09	down
OLFM1	-2.02423	6.06704	-29.1765	2.60271e-154	1.59065e-153	341.099	down
MIR573	2.02365	0.771938	79.8673	0	0	1372.66	up
ACTG1	2.0224	9.07939	56.3014	0	0	914.916	up
ROGDI	-2.02219	5.33049	-58.127	0	0	952.676	down
AC132217.1	-2.02203	1.26195	-51.7976	0	0	820.436	down
RPH3A	-2.02062	3.62587	-29.6043	4.86767e-158	3.03436e-157	349.677	down
RP2	2.02046	1.77077	92.0729	0	0	1583.05	up
NDUFA5	-2.01924	4.98421	-71.7827	0	0	1223.24	down
MIDN	2.01846	4.26654	61.1588	0	0	1014.61	up
C2orf92	-2.01677	2.01953	-81.2406	0	0	1397.24	down
TRIM3	-2.01504	3.53975	-45.2342	1.19844e-301	1.61589e-300	680.232	down
HK2	2.01456	1.64137	50.9022	0	0	801.456	up
BLOC1S5-TXNDC5	-2.0143	1.39406	-71.9648	0	0	1226.69	down
GNB5	-2.0142	3.27535	-57.2249	0	0	934.058	down
ZFYVE21	-2.0139	4.70186	-70.7425	0	0	1203.42	down
RELL2	-2.01293	2.78511	-48.7087	0	0	754.734	down
LINC01736	2.01274	2.0752	37.2571	3.10764e-227	2.81565e-226	508.925	up
LINC00893	-2.01132	1.55063	-96.7825	0	0	1659.57	down
SURF4	2.00783	4.80522	98.6057	0	0	1688.52	up
SNORD63B	2.00635	0.762345	85.2127	0	0	1467.01	up
SH3GLB2	-2.00622	5.33066	-63.8891	0	0	1069.52	down
SNORA33	2.00589	1.0198	51.6657	0	0	817.643	up
MAGT1	2.00464	3.13305	57.8749	0	0	947.481	up
SRGAP2B	-2.00347	2.26435	-46.5579	5.335513084e-314	7.64212199793e-313	708.669	down
SCLY	-2.00312	1.70732	-106.348	0	0	1807.51	down
KIFC1	2.00299	0.965649	53.5676	0	0	857.775	up
EPB41L3	-2.00277	4.20473	-44.4321	3.74326e-294	4.84133e-293	662.978	down
AL139300.1	-2.0022	1.26056	-50.6385	0	0	795.855	down
RPL13	-2.00215	8.56833	-56.1243	0	0	911.234	down
APOBEC3C	2.0019	1.61622	51.5795	0	0	815.818	up
ARHGAP44	-2.00093	2.58247	-46.7688	5.7687267e-316	8.360260493e-315	713.196	down
FAM228B	-2.00081	3.44309	-85.3122	0	0	1468.73	down
SCD5	2.00078	7.11335	47.9162	0	0	737.785	up
RCC2	2.00074	3.85346	85.1845	0	0	1466.52	up
GPRC5C	-2.00058	2.90608	-39.59	6.55422e-249	6.67973e-248	558.821	down
PRKCG	-2.00045	2.9782	-27.6378	4.5027e-141	2.55912e-140	310.642	down
XRN2	1.99951	3.58713	102.364	0	0	1747.07	up
HNRNPA0	1.99901	3.65915	108.616	0	0	1841.21	up
ACLY	1.99897	4.39671	81.3723	0	0	1399.58	up
TMEM97	1.99875	2.68376	71.8421	0	0	1224.37	up
SLPI	1.99866	1.80593	35.7889	1.09919e-213	9.25982e-213	477.739	up
TMX1	1.99818	2.83545	87.4986	0	0	1506.3	up
OSGIN2	1.99787	2.98827	63.8725	0	0	1069.19	up
AC093010.3	1.99712	4.98359	46.5691	4.1902666623e-314	6.0080084773e-313	708.911	up
MSTN	1.99623	1.18813	42.1492	8.30334e-273	9.61873e-272	613.835	up
RNU2-2P	-1.99534	1.24529	-33.4318	3.73475e-192	2.81532e-191	428.183	down
GPX1	1.995	6.57084	52.6115	0	0	837.637	up
C3orf14	-1.99396	3.62469	-57.7924	0	0	945.78	down
SLC1A6	-1.99393	2.21203	-34.3286	2.6183e-200	2.06512e-199	446.95	down
INAFM2	1.99352	3.85144	87.2697	0	0	1502.39	up
CCDC92	-1.99338	4.67824	-73.0121	0	0	1246.49	down
DCAF7	1.9928	4.04328	96.9072	0	0	1661.56	up
TNNT1	-1.99246	2.44653	-36.0943	1.70072e-216	1.45561e-215	484.208	down
ILF2	1.99225	5.5801	94.1521	0	0	1617.14	up
PPP1R1A	-1.99217	3.61531	-30.7616	3.21302e-168	2.11469e-167	373.103	down
LIX1	1.99166	3.245	36.0571	3.74132e-216	3.19913e-215	483.42	up
PLLP	-1.99062	4.10591	-34.3115	3.74739e-200	2.95355e-199	446.592	down
AC010624.2	-1.98833	2.0984	-62.8124	0	0	1047.97	down
BCRP2	-1.9871	1.2519	-60.2397	0	0	995.942	down
SASH3	1.98668	1.73614	49.1091	0	0	763.285	up
OGFOD2	-1.98579	1.85689	-135.89	0	0	2209.62	down
SLC4A4	1.98504	3.9208	38.636	4.9935e-240	4.84062e-239	538.375	up
PINK1	-1.98438	5.70697	-57.2685	0	0	934.961	down
MATK	-1.98401	2.70708	-32.1015	3.69233e-180	2.61075e-179	400.578	down
ZHX2	1.98363	3.31166	64.7497	0	0	1086.64	up
BBIP1	-1.98333	3.13475	-95.1666	0	0	1633.6	down
PEA15	1.98305	8.77247	48.4764	0	0	749.769	up
NOL12	-1.98287	2.84632	-103.448	0	0	1763.68	down
ITGAV	1.98236	4.07445	68.4734	0	0	1159.72	up
RPL12P16	-1.98175	1.23681	-81.0951	0	0	1394.64	down
GADD45G	1.98148	3.96341	34.57	1.63927e-202	1.30921e-201	452.022	up
L3MBTL1	-1.98139	2.54336	-65.8008	0	0	1107.44	down
FUNDC2	-1.98136	4.66937	-87.5095	0	0	1506.48	down
VCAM1	1.98068	1.76452	38.7084	1.05815e-240	1.02973e-239	539.927	up
RBP1	-1.98049	4.17355	-30.7627	3.14642e-168	2.07111e-167	373.124	down
HECTD4	-1.98046	4.00701	-58.9511	0	0	969.611	down
RAB10	1.97922	5.07969	79.9981	0	0	1375.01	up
BCRP3	-1.97877	1.77506	-58.5163	0	0	960.685	down
PIN1	-1.97829	5.56974	-65.4216	0	0	1099.95	down
GUK1	-1.97787	6.93399	-59.2348	0	0	975.423	down
MTND1P23	-1.9778	3.87934	-22.1617	1.01165e-96	4.34813e-96	208.641	down
YPEL3	-1.97751	6.1772	-54.7859	0	0	883.323	down
NPIPB14P	-1.97619	1.45109	-68.3582	0	0	1157.49	down
CARTPT	-1.97608	1.70077	-21.8279	3.45587e-94	1.46123e-93	202.817	down
MEST	1.97511	3.05233	42.4237	2.25132e-275	2.64856e-274	619.744	up
MTG1	-1.97344	2.76975	-81.4893	0	0	1401.66	down
PPFIA3	-1.97262	3.8632	-49.2956	0	0	767.263	down
CADM4	1.97147	6.41339	60.9814	0	0	1011.02	up
FAM226B	-1.97126	1.23088	-63.253	0	0	1056.8	down
BAIAP2	-1.97108	4.32109	-50.7678	0	0	798.603	down
GLDC	1.96842	2.72048	56.4894	0	0	918.82	up
GCHFR	-1.96653	1.96004	-67.9342	0	0	1149.24	down
COQ6	-1.96613	2.77985	-112.594	0	0	1899.07	down
CYP51A1	-1.96611	2.97017	-68.8999	0	0	1167.98	down
HMGN2P15	1.96548	1.87097	53.0234	0	0	846.32	up
RPL14	-1.9651	6.92033	-70.1324	0	0	1191.73	down
LINC02193	-1.96504	1.31198	-55.5662	0	0	899.616	down
SLC39A6	1.96426	4.14724	78.0379	0	0	1339.56	up
MIR7-3HG	-1.96358	2.31349	-35.2969	3.63035e-209	2.99608e-208	467.338	down
REX1BD	-1.96338	4.7161	-63.0929	0	0	1053.6	down
CDC20	1.96268	1.24383	41.6473	4.08587e-268	4.62348e-267	603.033	up
WSCD2	-1.96249	2.2751	-29.08	1.79614e-153	1.09336e-152	339.169	down
ERVK3-1	-1.96182	3.53476	-96.2756	0	0	1651.45	down
ZFYVE28	-1.96099	2.76672	-44.4635	1.90573e-294	2.4694e-293	663.653	down
PRPF6	1.96081	5.10094	72.1978	0	0	1231.11	up
GTF2H2C	-1.95911	1.8399	-107.869	0	0	1830.17	down
AC025423.2	-1.95815	1.22209	-79.6616	0	0	1368.96	down
DNAJC7	-1.95758	4.79211	-93.7976	0	0	1611.37	down
VAMP8	1.95701	3.16693	39.1446	9.23855e-245	9.19473e-244	549.27	up
AL118505.1	1.95625	1.43726	38.7164	8.93201e-241	8.69827e-240	540.096	up
TNFAIP8L2	1.95619	1.6116	54.6311	0	0	880.083	up
DGKA	-1.95616	2.94677	-69.4571	0	0	1178.74	down
GALT	-1.95615	3.63655	-79.6652	0	0	1369.03	down
CFB	-1.95613	1.71221	-61.508	0	0	1021.69	down
INTS5	1.95518	2.55645	118.516	0	0	1982.44	up
LMNB1	1.95462	2.1153	47.7011	0	0	733.181	up
TTR	-1.95405	1.31204	-22.8948	2.31038e-102	1.02833e-101	221.611	down
RGS10	1.95375	3.38526	35.8475	3.17874e-214	2.68645e-213	478.979	up
JPH3	-1.95314	4.24275	-30.463	1.40207e-165	9.10518e-165	367.028	down
RAP2A	1.95283	4.31979	51.0836	0	0	805.306	up
AL096711.2	-1.95143	1.77111	-75.9663	0	0	1301.58	down
C11orf98	-1.95137	4.00305	-74.929	0	0	1282.36	down
SORBS2	-1.9513	2.5752	-62.1841	0	0	1035.33	down
SLC16A2	1.95089	3.04086	97.3489	0	0	1668.6	up
CLK1	-1.95076	5.49213	-52.3343	0	0	831.785	down
CD53	1.95069	3.35038	34.9659	3.92432e-206	3.19427e-205	460.355	up
TARBP1	-1.94888	3.82712	-50.7789	0	0	798.838	down
SNORD116-4	1.94884	0.73802	71.9431	0	0	1226.28	up
CBX7	-1.94827	4.39451	-51.5278	0	0	814.723	down
RHOA	1.94797	7.02608	71.4412	0	0	1216.75	up
NFATC4	-1.94712	2.93524	-56.2342	0	0	913.519	down
MT-TT	1.94695	0.743638	44.0619	1.08142e-290	1.37735e-289	655.01	up
OLIG1	1.94526	6.80657	27.7199	8.99625e-142	5.13153e-141	312.252	up
CALU	1.945	3.94961	57.1449	0	0	932.403	up
CHST3	1.94417	2.52425	55.3691	0	0	895.505	up
ITPR1	-1.94413	3.00179	-35.5771	9.73792e-212	8.13267e-211	473.257	down
TMED3	-1.94389	3.19141	-82.3493	0	0	1416.9	down
SMG1P7	-1.94369	2.41836	-59.4556	0	0	979.94	down
SAMHD1	1.94306	3.46523	62.5707	0	0	1043.11	up
ANXA3	-1.94296	1.80962	-52.2451	0	0	829.9	down
FPR1	1.94252	1.95	34.3366	2.20896e-200	1.74276e-199	447.12	up
RARRES2	-1.94212	3.70656	-27.8909	3.12945e-143	1.80051e-142	315.607	down
POLR1D	-1.94194	4.0504	-67.5352	0	0	1141.47	down
RPRM	1.94194	2.48316	30.7654	2.97452e-168	1.95889e-167	373.18	up
ARHGDIB	1.94136	4.2574	38.2577	1.6369e-236	1.55993e-235	530.283	up
FBXO2	-1.94045	5.56584	-37.0286	4.04549e-225	3.62198e-224	504.058	down
SRGN	1.93874	4.83532	31.446	2.67452e-174	1.82356e-173	387.093	up
LCN12	-1.93862	2.11914	-50.4166	0	0	791.138	down
AC241585.1	1.93839	1.72548	62.0216	0	0	1032.06	up
HAGH	-1.93775	4.80652	-81.1488	0	0	1395.6	down
AC007969.1	1.93669	2.50623	53.8592	0	0	863.902	up
CHD5	-1.93564	2.93077	-29.2054	1.46104e-154	8.95001e-154	341.676	down
EDNRA	1.93454	1.50232	58.727	0	0	965.012	up
TSPAN6	1.93397	3.01596	53.0195	0	0	846.239	up
CHN1	-1.93337	5.91734	-26.2025	5.38227e-129	2.84704e-128	282.859	down
MAL2	-1.93304	2.44111	-30.816	1.06157e-168	7.01531e-168	374.209	down
ADGRG1	1.93244	5.55907	37.6445	8.02214e-231	7.40331e-230	517.184	up
CDR1	-1.93226	1.73595	-55.3734	0	0	895.596	down
GALNT9	-1.9316	3.00161	-24.334	1.00094e-113	4.81134e-113	247.74	down
SELENON	1.93053	4.83494	65.7612	0	0	1106.66	up
AL355472.3	-1.93043	1.55148	-46.7132	1.903652977e-315	2.7487414137e-314	712.002	down
C21orf62	1.93	1.05629	44.6035	9.36461e-296	1.22032e-294	666.665	up
ODF2L	-1.92997	2.42702	-90.072	0	0	1549.78	down
AC106795.1	-1.92824	2.46901	-55.8356	0	0	905.227	down
AL031722.1	1.92775	0.742834	118.798	0	0	1986.34	up
GNA13	1.92767	3.56345	70.8579	0	0	1205.62	up
ZNF280D	-1.92745	2.91258	-99.4596	0	0	1701.96	down
CLASRP	-1.9271	4.53298	-65.4686	0	0	1100.88	down
MTPN	1.92631	5.58113	60.8986	0	0	1009.34	up
PKP4	-1.92603	5.04742	-43.9321	1.76754e-289	2.23831e-288	652.217	down
IL17RD	1.92569	1.97961	69.3332	0	0	1176.35	up
SLC35B2	1.92238	4.09546	82.5447	0	0	1420.36	up
CYB5R2	-1.9222	2.03278	-39.3094	2.69804e-246	2.70672e-245	552.803	down
HAPLN2	-1.92194	4.64032	-26.9335	4.11753e-135	2.25744e-134	296.929	down
AC244517.7	1.92103	1.01845	69.8921	0	0	1187.12	up
AL162151.2	-1.92042	3.77254	-16.8258	3.13718e-59	1.00693e-58	122.503	down
AC104072.1	-1.92033	2.86993	-29.5376	1.8604e-157	1.15724e-156	348.337	down
DAD1	1.92009	6.63287	62.6978	0	0	1045.67	up
MTATP8P2	1.91947	0.77145	48.8004	0	0	756.693	up
LRP10	1.91939	3.74929	50.5886	0	0	794.795	up
RPS27L	-1.91934	4.06301	-58.0733	0	0	951.571	down
ANKRD37	-1.91697	2.91066	-61.0875	0	0	1013.17	down
PMS2P1	1.91664	2.38671	88.1476	0	0	1517.34	up
ZNRF3	-1.91609	1.25451	-78.45	0	0	1347.06	down
ATP5MF	-1.91547	6.8687	-61.2136	0	0	1015.73	down
MDH1	-1.91543	6.45423	-49.2667	0	0	766.648	down
UPP1	-1.91464	3.70918	-43.5876	2.94084e-286	3.65614e-285	644.801	down
APOE	1.91462	9.30176	31.9607	6.75106e-179	4.73707e-178	397.674	up
PNMT	-1.9145	2.21545	-34.2273	2.19508e-199	1.71976e-198	444.825	down
PID1	1.91443	3.66681	38.3165	4.64989e-237	4.44353e-236	531.541	up
NPM3	1.91378	3.16154	58.5739	0	0	961.867	up
SIGLEC10	1.91303	1.83699	45.0069	1.59319e-299	2.12222e-298	675.343	up
YBX1P10	1.91289	1.0789	78.1969	0	0	1342.46	up
CD38	1.91228	1.90598	39.9718	1.8086e-252	1.87544e-251	567.015	up
SEZ6L	1.91099	3.95833	29.0232	5.57921e-153	3.38873e-152	338.037	up
VAT1	1.91065	4.86548	49.8212	0	0	778.467	up
MMP24OS	-1.91062	4.5766	-75.3259	0	0	1289.73	down
NDUFA10	-1.91019	5.01405	-92.9919	0	0	1598.18	down
RRM2	1.90997	0.875474	43.9942	4.63549e-290	5.89173e-289	653.555	up
PPIP5K1	-1.90938	2.82446	-43.3272	7.99993e-284	9.82185e-283	639.196	down
SCARB2	1.9082	5.36352	64.8618	0	0	1088.87	up
MYCBP2	-1.90746	4.06928	-55.5608	0	0	899.503	down
LRRC8A	1.90632	5.18495	47.4854	1.2e-322	1.784e-321	728.559	up
CERS5	-1.90631	4.61975	-53.8058	0	0	862.779	down
GDPD5	-1.90566	2.35322	-46.0184	0	8.02401e-308	697.085	down
CCND1	1.90448	3.42288	41.2604	1.68408e-264	1.86214e-263	594.711	up
ANKRD13D	-1.90441	4.08707	-83.9453	0	0	1444.96	down
PI4KAP1	-1.90415	2.6259	-47.4814	1.4e-322	2.08e-321	728.474	down
NRAS	1.90364	3.04267	84.6831	0	0	1457.82	up
PIMREG	1.90321	0.957073	45.067	4.37194e-300	5.83917e-299	676.636	up
KCNK4	-1.90314	1.33337	-48.0434	0	0	740.509	down
ABCA7	-1.90204	2.44805	-54.1238	0	0	869.455	down
TNNI3K	-1.90192	1.34221	-69.5056	0	0	1179.68	down
RNU6-415P	1.90121	0.727721	97.6647	0	0	1673.62	up
EEF2	1.90033	8.56786	55.1862	0	0	891.689	up
AC138207.5	1.89897	0.940421	74.722	0	0	1278.51	up
AC245033.3	-1.89862	1.93396	-47.5252	6e-323	8.94e-322	729.414	down
CADPS	-1.89849	3.79699	-40.4262	1.04081e-256	1.10163e-255	576.775	down
AL450306.1	-1.89843	1.49001	-64.4378	0	0	1080.45	down
AS3MT	-1.89826	1.49551	-101.1	0	0	1727.54	down
EEF1A1P11	1.89807	1.01137	57.5258	0	0	940.278	up
TMEM134	-1.89796	3.85928	-70.3051	0	0	1195.05	down
ITGA9-AS1	-1.89754	1.94057	-89.4128	0	0	1538.72	down
SFTPC	-1.89734	1.92704	-50.1318	0	0	785.08	down
PCDHB9	1.89705	1.29931	76.7722	0	0	1316.42	up
NFIA-AS2	1.89635	1.22788	53.0882	0	0	847.687	up
SPI1	1.8958	2.85088	39.0488	7.20893e-244	7.13997e-243	547.216	up
ASF1B	1.89356	0.90663	48.4632	0	0	749.488	up
CYTL1	1.89355	1.67025	41.2668	1.46896e-264	1.62525e-263	594.847	up
SLC6A12	-1.89067	2.65835	-48.9295	0	0	759.45	down
MIR103A2	1.88995	0.722109	98.5354	0	0	1687.41	up
IL13RA1	1.88944	2.95715	42.7084	4.89632e-278	5.83362e-277	625.874	up
MIR186	1.88923	0.720736	73.4945	0	0	1255.56	up
RPS24	-1.88787	8.55492	-51.165	0	0	807.032	down
AL023284.4	-1.88692	3.35174	-38.086	6.43387e-235	6.0851e-234	526.613	down
SYK	1.88659	1.45747	54.5937	0	0	879.301	up
AC004466.1	-1.88629	1.42034	-100.509	0	0	1718.37	down
IFI30	-1.88593	1.53278	-38.1092	3.91622e-235	3.70965e-234	527.109	down
PPP1R16A	-1.88513	3.89595	-61.778	0	0	1027.14	down
GTF2I	-1.88488	4.22544	-58.9801	0	0	970.204	down
GPC4	1.88487	2.00314	58.3829	0	0	957.941	up
STK17B	1.88476	1.74011	66.5132	0	0	1121.46	up
MCM2	1.8839	2.03543	54.5637	0	0	878.672	up
FTL	1.88351	10.6083	31.631	5.98197e-176	4.12401e-175	390.891	up
FCER1G	1.88312	4.01799	27.7865	2.43694e-142	1.39466e-141	313.556	up
GRIN2C	-1.8821	2.901	-29.6575	1.66798e-158	1.0426e-157	350.747	down
PRRX1	1.88199	2.86984	54.8334	0	0	884.317	up
SAPCD2	1.88182	2.5931	37.1589	2.52305e-226	2.2733e-225	506.832	up
AL161787.1	1.88101	1.09927	44.424	4.45272e-294	5.75351e-293	662.804	up
ZNF83	-1.88054	3.90475	-47.6503	0	0	732.094	down
AC115837.1	1.88046	1.46643	91.0804	0	0	1566.61	up
PRMT7	-1.87876	3.8426	-56.7088	0	0	923.371	down
AC011462.1	1.87868	3.12986	46.9561	1.0386327e-317	1.5208019e-316	717.213	up
MIPEPP3	1.87845	1.10783	108.704	0	0	1842.51	up
CCR1	1.87812	1.39514	47.5959	2e-323	2.96e-322	730.928	up
ATP1B2	1.87808	7.1187	39.937	3.81557e-252	3.95213e-251	566.268	up
MICAL3	-1.87637	2.9324	-49.3011	0	0	767.381	down
CA11	-1.87627	6.40289	-34.2374	1.77479e-199	1.39265e-198	445.037	down
TMEM191B	-1.87581	1.29326	-63.1794	0	0	1055.33	down
AC008764.2	1.87509	1.92624	74.7623	0	0	1279.26	up
DLG2	-1.87431	3.25341	-47.3873	1.01e-321	1.5074e-320	726.457	down
TSKU	1.87429	1.70192	71.173	0	0	1211.64	up
USP34	-1.87429	3.84918	-63.7063	0	0	1065.87	down
CAMK1	-1.87338	3.93851	-53.467	0	0	855.659	down
CD4	1.87338	2.74679	46.7745	5.1046657e-316	7.399821012e-315	713.318	up
AC007744.1	-1.87264	1.16937	-56.4711	0	0	918.439	down
HNRNPUL2-BSCL2	-1.87196	1.53134	-43.4082	1.39991e-284	1.72719e-283	640.939	down
FBXL16	-1.87172	6.09929	-24.4141	2.27512e-114	1.09954e-113	249.22	down
AC018638.8	1.87107	0.713209	84.6332	0	0	1456.95	up
PTAFR	1.87006	1.3673	52.9501	0	0	844.777	up
RNF139	1.86977	3.35005	109.039	0	0	1847.44	up
RPLP0P6	1.86972	2.03336	37.5953	2.28891e-230	2.10741e-229	516.136	up
CPLX1	-1.86959	4.96144	-28.3125	7.6532e-147	4.49077e-146	323.916	down
MIR4740	1.86905	0.711808	87.145	0	0	1500.26	up
LINC02210	-1.8681	3.22054	-65.8025	0	0	1107.47	down
KCNH3	-1.86799	3.26197	-27.2108	1.88593e-137	1.04886e-136	302.31	down
AC020909.2	-1.86793	1.16579	-40.0663	2.37415e-253	2.47118e-252	569.045	down
NDUFA6-DT	-1.8669	2.18196	-64.7534	0	0	1086.72	down
AIF1	1.86655	3.83678	29.993	1.91761e-161	1.21669e-160	357.511	up
LIME1	-1.86628	2.97075	-53.9061	0	0	864.885	down
INTS11	-1.86625	5.05188	-51.6195	0	0	816.666	down
ABCB9	-1.86624	2.25075	-75.3111	0	0	1289.46	down
GATB	-1.86591	3.34099	-57.6689	0	0	943.233	down
PGAM1	-1.86531	6.07439	-63.2082	0	0	1055.91	down
CERCAM	-1.86494	5.13454	-28.3102	8.00315e-147	4.69462e-146	323.872	down
AC135457.1	-1.86492	1.16391	-66.793	0	0	1126.95	down
CYP2E1	-1.86487	1.74608	-60.0991	0	0	993.078	down
ATP5PO	-1.86473	5.99919	-73.6976	0	0	1259.37	down
PALD1	1.86438	3.13109	64.3131	0	0	1077.97	up
GTF2H4	-1.86422	2.73166	-76.7007	0	0	1315.11	down
CSF1	1.86308	3.21795	48.0503	0	0	740.657	up
ABCA2	-1.8629	6.18357	-38.9576	5.09225e-243	5.01743e-242	545.262	down
OLFML2B	1.86175	1.5542	44.1868	7.34219e-292	9.40123e-291	657.7	up
RNF144A-AS1	-1.86171	1.51115	-50.457	0	0	791.998	down
RTL6	1.86154	3.73854	77.6192	0	0	1331.93	up
LTO1	-1.86102	2.91976	-108.338	0	0	1837.11	down
MCTP1	-1.86078	1.98542	-48.4376	0	0	748.939	down
AD000671.1	-1.86069	1.28991	-86.9758	0	0	1497.37	down
MIRLET7D	1.86063	0.706007	78.54	0	0	1348.69	up
RNU6-925P	1.8597	0.702014	90.5532	0	0	1557.82	up
CCL4	1.8595	1.53751	30.332	2.00203e-164	1.29148e-163	364.371	up
KCNC1	-1.85927	2.91505	-28.3535	3.39809e-147	1.9984e-146	324.727	down
FOXM1	1.85876	1.28228	46.935	1.632051e-317	2.38527537e-316	716.761	up
RNF207	-1.85826	1.78365	-45.9241	4.34875e-308	6.05435e-307	695.06	down
LAMA5	-1.85807	4.00219	-33.5801	1.68671e-193	1.27881e-192	431.279	down
NPAS2	-1.8577	2.59193	-55.326	0	0	894.607	down
SMYD3	-1.85769	2.55494	-82.9026	0	0	1426.66	down
ERCC5	-1.85731	3.40399	-81.0198	0	0	1393.3	down
SLC31A2	-1.85517	2.3874	-36.6619	9.91226e-222	8.70509e-221	496.257	down
BEX5	-1.85475	4.22349	-32.6502	4.31808e-185	3.13143e-184	411.928	down
RPL13AP20	1.8547	0.843511	88.0609	0	0	1515.86	up
ZBTB12	1.85433	2.20701	74.7704	0	0	1279.41	up
TAC1	-1.854	2.73395	-19.3149	7.06111e-76	2.61198e-75	160.736	down
AC067773.1	-1.85362	1.21467	-63.9012	0	0	1069.76	down
PAK2	1.85355	3.58656	81.9964	0	0	1410.66	up
LINC01094	1.85349	2.39561	37.7263	1.39977e-231	1.29765e-230	518.93	up
AL031710.1	-1.85318	1.62961	-44.6172	6.9632e-296	9.0803e-295	666.962	down
RAB11FIP4	-1.85265	3.59993	-47.7802	0	0	734.874	down
CAMTA1	-1.85129	4.29854	-65.5861	0	0	1103.2	down
TRIM17	-1.85063	2.02673	-37.0852	1.2124e-225	1.08866e-224	505.262	down
MAGEF1	1.85003	4.85204	87.136	0	0	1500.11	up
HLA-B	1.84993	6.90807	36.0505	4.29993e-216	3.67565e-215	483.281	up
CORO1C	1.84978	4.4323	71.0029	0	0	1208.39	up
MCL1	1.84959	5.21787	53.1223	0	0	848.404	up
AC123768.4	-1.84872	1.21668	-82.1605	0	0	1413.57	down
ABI3	1.84863	1.88789	44.6689	2.29204e-296	3.00382e-295	668.073	up
HSPB2-C11orf52	-1.848	1.15937	-70.5456	0	0	1199.65	down
DTX3L	1.84767	1.9193	57.2138	0	0	933.829	up
CNPY2	-1.8472	4.59828	-84.1419	0	0	1448.39	down
LIFR	1.8469	3.20627	48.1574	0	0	742.949	up
GRN	1.84662	4.83693	60.839	0	0	1008.13	up
BOLA2-SMG1P6	-1.84606	2.32917	-75.26	0	0	1288.51	down
GSDMB	-1.84414	2.41003	-52.0641	0	0	826.074	down
CAMKK1	-1.84407	3.26276	-33.1951	5.19717e-190	3.8691e-189	423.25	down
CHAD	-1.84344	1.73909	-42.2352	1.3021e-273	1.51506e-272	615.687	down
DEXI	-1.84313	3.95882	-74.2076	0	0	1268.91	down
EGR2	1.84162	1.45217	38.3808	1.17703e-237	1.12831e-236	532.914	up
ATP5PD	-1.84045	6.31092	-72.6758	0	0	1240.15	down
CXCR4	1.84043	2.94726	32.1111	3.02685e-180	2.14103e-179	400.777	up
COL4A2	1.84034	2.78402	30.7541	3.74939e-168	2.46742e-167	372.948	up
SPEG	-1.83973	3.47007	-56.4183	0	0	917.342	down
APBB1IP	1.83942	2.05792	40.6156	1.77353e-258	1.89976e-257	580.846	up
ANXA5	1.83918	5.98469	37.9047	3.0946e-233	2.90297e-232	522.74	up
GOLGA8N	-1.83886	1.42482	-106.398	0	0	1808.27	down
HYI	-1.83731	3.59579	-71.4721	0	0	1217.33	down
GPR89B	-1.8369	1.87846	-95.0179	0	0	1631.19	down
GJA1	1.83683	6.32501	26.0506	9.81229e-128	5.14158e-127	279.959	up
AFG3L1P	-1.83615	2.64985	-72.1014	0	0	1229.28	down
KCTD20	1.83592	3.66306	94.339	0	0	1620.18	up
CDC42EP1	1.83578	4.31388	35.2921	4.02148e-209	3.31789e-208	467.236	up
THOC1	-1.83539	3.4318	-74.8106	0	0	1280.16	down
PTGDS	-1.83529	8.85631	-27.6887	1.66023e-141	9.4574e-141	311.639	down
RNU6-722P	1.83446	0.698806	123.252	0	0	2046.85	up
AC093752.1	-1.83441	2.72008	-84.2858	0	0	1450.9	down
CCNDBP1	-1.8336	3.68282	-88.081	0	0	1516.21	down
NDRG4	-1.83354	6.72131	-33.653	3.67399e-194	2.79742e-193	432.803	down
STK24	-1.83338	3.23653	-81.376	0	0	1399.65	down
MIR3151	1.83251	0.69684	55.9475	0	0	907.557	up
IGFBP3	1.83246	2.8889	25.9686	4.69895e-127	2.45198e-126	278.395	up
WASF2	1.83178	3.94103	56.6842	0	0	922.86	up
AC060780.3	1.83115	0.696146	85.8386	0	0	1477.83	up
SNORA63	-1.83047	1.14241	-26.2804	1.20851e-129	6.4166e-129	284.352	down
RPS6KL1	-1.8302	3.32138	-59.1191	0	0	973.053	down
CENPV	-1.83009	3.99198	-43.3654	3.51966e-284	4.33184e-283	640.017	down
BOLA2	-1.83003	1.14226	-97.0129	0	0	1663.25	down
NXT1	1.82927	2.87354	65.5461	0	0	1102.41	up
POP4	-1.82884	3.63949	-81.2891	0	0	1398.1	down
C1orf226	1.82766	1.874	59.4084	0	0	978.976	up
ETV1	1.82726	3.91797	28.738	1.64472e-150	9.86172e-150	332.355	up
SRP19	-1.82707	3.89427	-81.9916	0	0	1410.58	down
GAD2	-1.82614	2.42434	-26.8833	1.09011e-134	5.95763e-134	295.956	down
RAPGEF4	-1.82519	4.51302	-27.3827	6.61246e-139	3.70931e-138	305.657	down
SHANK1	-1.82444	2.98896	-29.3274	1.26767e-155	7.80446e-155	344.119	down
LINC00674	1.82418	1.73431	80.4234	0	0	1382.64	up
RABL2B	-1.82375	3.48574	-72.7604	0	0	1241.74	down
AC005726.5	-1.8231	1.15842	-81.8391	0	0	1407.87	down
ANO6	1.82259	2.35299	55.8637	0	0	905.812	up
CSRNP1	1.82226	3.23705	49.4448	0	0	770.447	up
CHST14	1.82217	2.14238	77.045	0	0	1321.43	up
TNFRSF12A	1.82048	2.17328	26.8763	1.24764e-134	6.81784e-134	295.821	up
TEAD1	1.81981	2.65774	71.6773	0	0	1221.23	up
SPSB1	1.8197	2.42246	48.7307	0	0	755.203	up
KCTD12	1.81942	3.87283	49.2793	0	0	766.916	up
ASPSCR1	-1.81897	3.37765	-80.5313	0	0	1384.57	down
RNF180	1.81882	1.99925	71.0554	0	0	1209.39	up
SLC40A1	1.81812	2.60504	45.1862	3.36918e-301	4.53279e-300	679.199	up
DDN	-1.81773	3.55452	-15.5327	3.06724e-51	9.1232e-51	104.166	down
RTEL1-TNFRSF6B	-1.81662	1.70132	-52.7705	0	0	840.991	down
RASGRP2	-1.81624	3.09705	-55.5299	0	0	898.86	down
ZDHHC8P1	-1.81582	2.17318	-49.0805	0	0	762.674	down
ZFR2	-1.81362	2.03752	-43.2818	2.12681e-283	2.6048e-282	638.218	down
SLC16A1	1.81342	3.71795	44.3983	7.75115e-294	1.00038e-292	662.25	up
CCDC71L	1.8132	1.62327	60.7452	0	0	1006.23	up
RALGAPA1	-1.81281	2.9992	-82.1602	0	0	1413.56	down
PFN1	1.81237	6.62895	60.3848	0	0	998.897	up
MT3	-1.81149	9.10075	-30.5979	9.01248e-167	5.89094e-166	369.771	down
TOX	1.81135	2.31133	40.3954	2.01548e-256	2.13122e-255	576.114	up
PCP4L1	-1.81128	3.03738	-23.5745	1.10532e-107	5.09433e-107	233.844	down
GPR89A	-1.81122	2.03498	-87.2148	0	0	1501.45	down
TGFBR1	1.81105	2.44965	61.5486	0	0	1022.51	up
AC080038.1	1.81065	2.69227	35.5598	1.40208e-211	1.17024e-210	472.893	up
NTAN1	-1.80884	3.31371	-67.7343	0	0	1145.35	down
IGSF3	1.80853	1.61664	49.029	0	0	761.575	up
WDR27	-1.8083	2.59703	-63.697	0	0	1065.68	down
HERC3	-1.80642	3.31026	-60.3535	0	0	998.259	down
MTHFS	-1.80612	2.51317	-72.3241	0	0	1233.5	down
SCFD2	1.80424	2.44292	89.4821	0	0	1539.88	up
PANX1	1.80349	2.14849	78.2963	0	0	1344.26	up
ZNHIT3	-1.80325	3.94898	-94.4513	0	0	1622.01	down
NBPF1	-1.80304	2.93651	-60.1807	0	0	994.741	down
MS4A7	1.80291	1.90925	39.0703	4.54152e-244	4.50697e-243	547.678	up
ALG1L6P	1.80273	0.688852	114.038	0	0	1919.7	up
AC136475.2	1.8026	1.62366	49.1376	0	0	763.892	up
POU3F3	1.80206	3.96735	60.1674	0	0	994.471	up
SAP25	-1.80134	1.3521	-43.5273	1.07568e-285	1.33341e-284	643.504	down
SPTBN2	-1.80071	4.68052	-29.2003	1.61799e-154	9.90596e-154	341.574	down
NR2F1-AS1	-1.79882	3.67643	-62.6295	0	0	1044.29	down
TUBB	1.79871	6.83553	56.1042	0	0	910.816	up
P2RY13	1.79822	1.52028	48.5793	0	0	751.969	up
CCDC85C	-1.79814	2.94218	-50.9198	0	0	801.829	down
DNAAF1	-1.79771	1.68161	-37.8167	2.02778e-232	1.88937e-231	520.861	down
ZBED1	1.79716	3.57919	81.8604	0	0	1408.25	up
C6orf62	1.79712	5.4231	75.9508	0	0	1301.3	up
KDELR2	1.79682	4.34578	71.363	0	0	1215.26	up
ATXN2	-1.79637	3.67167	-100.302	0	0	1715.14	down
NTPCR	-1.79624	3.60632	-66.1155	0	0	1113.64	down
STMN2	-1.79606	5.69058	-20.3067	6.15897e-83	2.40175e-82	176.957	down
AKR1C2	-1.79553	1.53664	-53.3932	0	0	854.106	down
CTSS	1.79423	2.41966	35.4664	1.0119e-210	8.40511e-210	470.917	up
THOC3	-1.79396	2.70184	-53.4934	0	0	856.215	down
GIT2	-1.79318	2.82599	-64.1734	0	0	1075.18	down
AL139317.3	-1.79305	1.11906	-88.9671	0	0	1531.21	down
HOPX	-1.7924	4.77646	-27.9032	2.45973e-143	1.41608e-142	315.848	down
ID2	1.7924	5.62378	44.8315	6.92892e-298	9.14363e-297	671.571	up
TBCD	-1.7922	4.50215	-74.4815	0	0	1274.03	down
SNHG22	-1.79203	1.47531	-68.6235	0	0	1162.63	down
SLIT1	1.79181	3.34207	25.5099	2.84791e-123	1.4527e-122	269.695	up
CNDP1	-1.79101	3.49798	-24.0118	3.77044e-111	1.78028e-110	241.816	down
STK25	-1.79049	5.56037	-74.3404	0	0	1271.39	down
NFIX	1.79032	5.82394	47.1042	4.33473e-319	6.384336e-318	720.389	up
SLC25A1	1.78962	4.59435	57.4593	0	0	938.904	up
SLC7A10	-1.78828	1.8676	-34.3196	3.15843e-200	2.48971e-199	446.763	down
LPAR5	1.78823	1.63904	47.4616	2.08e-322	3.113e-321	728.05	up
AGAP2	-1.78818	4.88066	-26.0712	6.62885e-128	3.47777e-127	280.351	down
NPIPB2	-1.78664	1.88424	-54.1785	0	0	870.601	down
RRP9	1.78569	3.23387	92.4404	0	0	1589.12	up
SNX7	1.78482	2.73977	49.5841	0	0	773.415	up
MFAP4	1.78463	2.46882	37.1347	4.22123e-226	3.79841e-225	506.317	up
CHORDC1	-1.78453	2.95157	-54.7235	0	0	882.017	down
LRRN3	1.78439	3.08866	52.857	0	0	842.814	up
HIP1	1.78388	3.36425	51.501	0	0	814.155	up
EBI3	1.78361	1.51215	49.7458	0	0	776.862	up
HAVCR2	1.78339	2.1355	42.3414	1.32402e-274	1.5497e-273	617.973	up
NPIPB13	-1.78333	1.22989	-76.8623	0	0	1318.08	down
KIAA0930	-1.78325	5.23679	-39.1014	2.33211e-244	2.31771e-243	548.344	down
SF3B5	1.78314	5.88271	68.9217	0	0	1168.4	up
SOX21-AS1	1.78271	1.97246	59.7775	0	0	986.519	up
MROH7	-1.78231	1.23994	-83.6008	0	0	1438.93	down
AL669831.5	-1.78226	1.31487	-76.7228	0	0	1315.51	down
ALS2CL	-1.78134	1.6896	-48.3883	0	0	747.887	down
NEFL	-1.78126	4.14412	-18.9452	2.63273e-73	9.54677e-73	154.829	down
FAM221A	-1.7804	2.35606	-66.6116	0	0	1123.39	down
BORCS8	-1.77917	3.13702	-76.951	0	0	1319.7	down
CCDC159	-1.77863	3.81399	-62.6023	0	0	1043.75	down
IRAK1	1.77747	4.28935	75.4407	0	0	1291.86	up
GPKOW	1.77737	4.0582	90.7851	0	0	1561.69	up
PDZD7	-1.77723	1.88968	-54.3597	0	0	874.4	down
PPP1R13B	-1.77709	3.0419	-58.3314	0	0	956.882	down
C12orf76	-1.77672	4.327	-66.7198	0	0	1125.52	down
AC135506.1	1.77662	0.977009	91.8368	0	0	1579.15	up
HSPA13	1.77602	3.61595	71.4646	0	0	1217.19	up
ID1	1.7751	4.83918	32.9438	9.70237e-188	7.12691e-187	418.023	up
ASPHD1	-1.77449	4.94942	-42.6755	9.94805e-278	1.18422e-276	625.165	down
JAKMIP1	-1.77342	3.18552	-30.1106	1.77825e-162	1.1357e-161	359.887	down
AC005288.1	1.77336	2.783	98.0365	0	0	1679.52	up
CYB5D1	-1.77306	1.98551	-102.111	0	0	1743.18	down
MCM3	1.77296	3.45149	80.8215	0	0	1389.76	up
BMP7	1.77184	3.82006	41.0428	1.81631e-262	1.98725e-261	590.031	up
CCDC88B	-1.7712	2.96086	-30.5104	5.34872e-166	3.48048e-165	367.991	down
AL391069.2	1.77059	1.74982	66.5388	0	0	1121.96	up
MMP17	-1.77047	3.29699	-28.3905	1.63134e-147	9.60717e-147	325.461	down
PIGT	1.76999	4.62984	69.1229	0	0	1172.29	up
SNORD62B	1.76949	0.672572	80.8177	0	0	1389.69	up
CANX	1.76924	6.59555	61.1751	0	0	1014.94	up
CALM2	-1.76891	8.29526	-51.6189	0	0	816.652	down
PICK1	-1.76851	3.5006	-56.9389	0	0	928.14	down
ZCCHC12	-1.7685	2.90241	-27.6135	7.25259e-141	4.11609e-140	310.166	down
CCDC84	-1.76793	3.54472	-59.7115	0	0	985.171	down
TRAPPC12	-1.76791	4.30993	-79.6941	0	0	1369.55	down
THUMPD3-AS1	-1.76719	3.14771	-84.4834	0	0	1454.34	down
SMO	1.76685	2.55164	54.8708	0	0	885.099	up
KCNJ10	1.76653	5.0005	31.7202	9.56148e-177	6.62402e-176	392.723	up
NNAT	-1.76536	4.99784	-18.9851	1.39372e-73	5.06489e-73	155.463	down
ALYREF	1.76483	4.40496	77.1859	0	0	1324.01	up
CCDC78	-1.76451	2.47328	-40.8178	2.29809e-260	2.48529e-259	585.192	down
NFIB	1.76428	3.43367	58.5456	0	0	961.287	up
RASD1	1.76405	5.19251	32.7261	8.93725e-186	6.5e-185	413.503	up
AGPAT5	1.76322	3.84458	67.9478	0	0	1149.51	up
ZC3H14	-1.76294	2.98552	-95.2092	0	0	1634.29	down
RPS7	-1.76204	7.14736	-57.0515	0	0	930.471	down
DYRK4	-1.762	3.39134	-77.7111	0	0	1333.61	down
ZNF692	-1.76159	4.41653	-48.3455	0	0	746.972	down
RBBP9	1.76145	2.51661	97.3893	0	0	1669.25	up
MTERF4	-1.76129	3.41823	-69.4736	0	0	1179.06	down
OLR1	1.76123	2.34464	28.6843	4.79375e-150	2.86561e-149	331.286	up
TMEM115	1.76064	3.84864	104.698	0	0	1782.68	up
SCRG1	1.76041	4.0338	41.4586	2.36934e-266	2.65172e-265	598.974	up
MAP7D2	-1.76013	2.50493	-33.0039	2.77988e-188	2.04824e-187	419.273	down
EEF1A1P19	1.75969	0.900945	71.0894	0	0	1210.04	up
LRRC58	1.7596	2.67924	85.6145	0	0	1473.96	up
CYHR1	-1.75923	4.49214	-69.6197	0	0	1181.88	down
PCNX2	-1.75885	2.90716	-56.8368	0	0	926.024	down
SLC7A1	1.7588	3.30933	59.7845	0	0	986.662	up
IFIT2	1.75854	2.84508	41.0582	1.30558e-262	1.42958e-261	590.361	up
WDR73	-1.75689	2.03219	-114.392	0	0	1924.72	down
RAP1GAP	-1.75661	4.83254	-31.9843	4.14126e-179	2.91139e-178	398.162	down
METTL7A	1.75655	5.45711	40.4455	6.87925e-257	7.29245e-256	577.189	up
PABPC1L2B-AS1	-1.75619	1.09905	-60.5452	0	0	1002.16	down
CMTM6	1.75618	2.76139	67.0524	0	0	1132.03	up
GPM6B	1.75611	7.46242	38.8988	1.79198e-242	1.76031e-241	544.004	up
AL121760.1	1.75447	0.877616	73.3587	0	0	1253.01	up
RNY3P8	1.75438	1.17429	32.1535	1.26243e-180	8.95039e-180	401.651	up
HLA-DOA	1.75428	1.58879	37.0521	2.45005e-225	2.19712e-224	504.559	up
LINC01351	1.75426	2.41738	45.9405	3.05748e-308	4.26094e-307	695.412	up
SH2D5	-1.75398	2.14919	-26.7676	1.02177e-133	5.56262e-133	293.721	down
MTCL1	-1.75396	2.42499	-21.9838	2.28074e-95	9.727e-95	205.53	down
MEG8	-1.75375	1.39433	-60.8578	0	0	1008.51	down
GANAB	1.7534	5.37994	78.2379	0	0	1343.2	up
FKBP10	1.75277	3.78919	39.4872	5.9517e-248	6.02672e-247	556.616	up
TP53INP1	1.75254	1.9813	79.7768	0	0	1371.04	up
GLRX	-1.75213	3.3456	-39.8163	5.09874e-251	5.25167e-250	563.676	down
PPT1	1.75188	5.58286	73.0404	0	0	1247.02	up
SOAT1	1.75175	1.93796	84.1184	0	0	1447.98	up
SNORD14E	1.75136	0.663366	53.8841	0	0	864.424	up
AL355916.2	1.75125	1.22943	34.7851	1.7702e-204	1.42741e-203	456.548	up
ANKRD36	-1.75112	1.70571	-60.7592	0	0	1006.51	down
ITGB2	1.75109	2.83523	31.6952	1.60015e-176	1.10772e-175	392.209	up
ATF7IP2	-1.75074	1.57225	-67.1821	0	0	1134.57	down
ACYP1	-1.74877	3.39682	-72.7595	0	0	1241.73	down
DGCR5	-1.74768	2.98906	-39.2143	2.07398e-245	2.07049e-244	550.764	down
GPR75	1.7476	2.00965	49.8568	0	0	779.226	up
SLC35F6	1.74742	3.18447	99.9999	0	0	1710.42	up
COL9A3	-1.74721	3.754	-26.0857	5.02615e-128	2.63893e-127	280.628	down
MRPS18C	-1.74609	3.15859	-87.9795	0	0	1514.48	down
UPF3A	-1.74554	4.6926	-59.0224	0	0	971.071	down
TAF7	1.74538	5.33034	81.627	0	0	1404.11	up
AL110504.1	-1.74535	1.08929	-59.4206	0	0	979.226	down
AC006466.1	1.74427	1.14525	42.5653	1.06642e-276	1.26347e-275	622.793	up
TUNAR	-1.74347	1.97057	-30.8312	7.78716e-169	5.15041e-168	374.519	down
SPTSSA	1.74336	3.59187	73.1939	0	0	1249.91	up
SMG1P1	-1.74324	1.11641	-61.5962	0	0	1023.47	down
SHTN1	-1.74304	4.33674	-31.8639	4.95867e-178	3.45872e-177	395.681	down
AC008655.1	-1.74142	1.08684	-43.199	1.26623e-282	1.54532e-281	636.435	down
AC009084.2	-1.7405	1.41163	-57.7699	0	0	945.316	down
CASKIN1	-1.74015	3.80934	-34.5513	2.42622e-202	1.93659e-201	451.63	down
DDX25	-1.7395	2.79678	-50.7243	0	0	797.678	down
NCOA4	1.73949	4.75119	69.827	0	0	1185.86	up
C5orf15	1.73934	3.62317	79.7832	0	0	1371.15	up
GM2A	1.73871	3.84874	55.6248	0	0	900.838	up
CCL4L2	1.73864	1.4802	28.4854	2.48809e-148	1.47329e-147	327.34	up
NOTCH2	1.7376	2.70349	47.3413	2.69e-321	4.011e-320	725.473	up
PPIL1	1.73732	4.13584	80.0242	0	0	1375.48	up
RAPGEFL1	-1.73717	3.60826	-41.2128	4.69231e-264	5.17495e-263	593.686	down
MLC1	1.73694	6.24435	30.1761	4.72028e-163	3.02764e-162	361.213	up
RNA5SP118	1.73691	0.682325	51.0398	0	0	804.376	up
TNXB	-1.73661	2.36506	-45.3639	7.369e-303	1.00116e-301	683.021	down
YPEL4	-1.73647	3.3209	-38.0661	9.85019e-235	9.30507e-234	526.187	down
PITPNM3	-1.73645	2.61529	-32.4432	3.15372e-183	2.2659e-182	407.64	down
TXNL4A	-1.73603	4.95247	-63.2106	0	0	1055.95	down
SLC6A15	-1.73553	1.86846	-46.9763	6.72945e-318	9.861344e-317	717.647	down
PCLO	-1.73536	1.79103	-36.4056	2.29823e-219	1.99485e-218	490.812	down
ICAM2	-1.73527	2.67923	-42.5222	2.69916e-276	3.19311e-275	621.865	down
RBM5	-1.73489	5.00025	-54.2808	0	0	872.746	down
RGPD5	-1.7347	1.08333	-77.7086	0	0	1333.56	down
AC246787.1	1.73443	1.05214	70.0847	0	0	1190.82	up
STARD10	-1.73363	4.23438	-57.5378	0	0	940.525	down
HTRA1	1.73362	7.39911	34.941	6.62835e-206	5.39049e-205	459.831	up
LRRFIP2	-1.73333	4.00664	-83.0276	0	0	1428.86	down
FAM27E3	-1.73277	1.72734	-62.2229	0	0	1036.11	down
RHOU	1.7326	3.88731	33.9883	3.29394e-197	2.54991e-196	439.816	up
SLC7A5	1.73243	4.98578	47.6102	0	0	731.235	up
HMGN2P3	1.73163	0.712087	56.1148	0	0	911.037	up
PNMA1	1.73156	5.7914	53.7974	0	0	862.603	up
HRH3	-1.73145	2.7665	-27.7774	2.91473e-142	1.66672e-141	313.378	down
SH3RF3	1.73093	1.83913	60.3711	0	0	998.618	up
KCTD5	1.73083	3.44757	97.4499	0	0	1670.21	up
MLXIPL	-1.73075	2.718	-34.853	4.23518e-205	3.42808e-204	457.978	down
TMEM91	-1.7294	2.98512	-34.8389	5.70078e-205	4.60898e-204	457.681	down
ZNF814	-1.729	2.47085	-78.5408	0	0	1348.7	down
AATK	-1.72866	4.66394	-34.386	7.84188e-201	6.20814e-200	448.155	down
RNF175	-1.72847	2.37754	-45.5052	3.53298e-304	4.8249e-303	686.058	down
PPP1R15B	1.72815	3.14984	70.1448	0	0	1191.97	up
MYH7B	-1.72808	2.00177	-60.0908	0	0	992.909	down
LIN7B	-1.72792	3.647	-56.1145	0	0	911.032	down
DISP2	-1.72783	2.73609	-40.6626	6.46237e-259	6.93715e-258	581.856	down
TSTD1	-1.72766	3.16226	-29.1902	1.98134e-154	1.21211e-153	341.372	down
CYP4F35P	-1.72692	1.15067	-41.8539	4.78174e-270	5.46809e-269	607.48	down
ALOX5AP	1.72675	2.82469	25.8832	2.38936e-126	1.24269e-125	276.77	up
CDKN1A	1.72648	4.01755	25.3007	1.47502e-121	7.44691e-121	265.752	up
AC107983.1	1.72587	0.877757	66.0518	0	0	1112.39	up
SLC39A14	1.72579	2.93258	45.5084	3.29709e-304	4.50499e-303	686.127	up
NOTCH2NLA	-1.72532	1.1956	-68.8241	0	0	1166.51	down
AC026464.6	-1.72496	1.07656	-85.7381	0	0	1476.09	down
CPNE3	1.72488	3.53929	78.121	0	0	1341.08	up
HNRNPAB	1.72481	4.8307	75.4592	0	0	1292.2	up
PYCR1	1.72382	3.08729	60.1027	0	0	993.152	up
AC019069.1	1.72358	1.04361	74.9179	0	0	1282.15	up
CAMTA2	-1.72343	5.01138	-50.1274	0	0	784.987	down
RSKR	-1.72339	2.33326	-48.8485	0	0	757.72	down
EFS	1.72302	4.10262	42.3696	7.21677e-275	8.46127e-274	618.579	up
FCHO1	-1.72264	2.92027	-56.0481	0	0	909.65	down
AC008105.1	-1.72247	1.5826	-42.9702	1.74431e-280	2.10596e-279	631.51	down
CFC1	-1.72241	1.10481	-48.6391	0	0	753.247	down
SH3YL1	-1.722	3.41732	-91.0675	0	0	1566.39	down
RN7SL471P	-1.7219	1.22751	-38.3161	4.69359e-237	4.4845e-236	531.532	down
PKD1P1	-1.72176	1.07745	-39.0398	8.74586e-244	8.65444e-243	547.023	down
AL589880.1	1.72147	0.674694	86.4258	0	0	1487.94	up
AC068987.2	-1.72145	1.07437	-39.2486	9.9347e-246	9.93416e-245	551.5	down
FMC1-LUC7L2	-1.72059	1.11843	-42.6803	8.96018e-278	1.06685e-276	625.269	down
PARP4	1.72047	2.30511	59.0592	0	0	971.825	up
SH3PXD2B	1.72046	2.61049	59.8437	0	0	987.871	up
ATP5IF1	-1.72044	6.36192	-60.9621	0	0	1010.63	down
U2AF1L4	-1.72039	3.4719	-75.0655	0	0	1284.9	down
GIMAP5	-1.72008	1.41712	-51.7715	0	0	819.883	down
RHOF	-1.71916	1.2981	-67.0738	0	0	1132.45	down
RNU7-123P	1.71886	0.659163	76.2449	0	0	1306.72	up
TMEM123	1.71884	4.29986	41.4435	3.27945e-266	3.66734e-265	598.649	up
TAGLN3	-1.71876	6.13906	-28.1281	2.92266e-145	1.70086e-144	320.277	down
ZGLP1	-1.71869	2.28382	-54.5884	0	0	879.191	down
SH3BGRL	1.71851	5.62739	39.0945	2.70627e-244	2.68907e-243	548.196	up
ACADVL	-1.71722	6.80488	-49.2011	0	0	765.248	down
NAGLU	1.71704	3.08618	68.8505	0	0	1167.03	up
GALNT15	1.71687	3.75346	31.6477	4.24832e-176	2.93285e-175	391.233	up
CCDC80	1.71671	2.93924	37.6941	2.784e-231	2.57657e-230	518.242	up
IFNGR1	1.71664	4.62342	48.5268	0	0	750.846	up
ZSCAN32	-1.71663	1.88123	-102.072	0	0	1742.58	down
MRPS31P5	-1.71657	1.40108	-85.2033	0	0	1466.85	down
NSUN5P1	-1.71636	3.27913	-54.044	0	0	867.78	down
CAMK2A	-1.71617	4.37741	-15.3538	3.58231e-50	1.05579e-49	101.718	down
MRPL22	-1.71596	3.20844	-86.7144	0	0	1492.89	down
VTI1B	-1.71562	5.12973	-56.3018	0	0	914.924	down
POLB	-1.71534	3.61803	-35.4132	3.11446e-210	2.58385e-209	469.793	down
LRP5	1.7152	2.35465	55.1037	0	0	889.966	up
CRYBB2P1	-1.71506	2.85883	-53.142	0	0	848.819	down
SLC15A2	1.71465	2.86525	36.7305	2.30003e-222	2.0267e-221	497.717	up
FAM47E	-1.71426	1.82148	-51.4762	0	0	813.629	down
AAR2	1.71398	3.28424	115.718	0	0	1943.46	up
SULF2	1.7137	4.60741	36.7492	1.54631e-222	1.36473e-221	498.114	up
GNS	1.71296	3.56866	65.9249	0	0	1109.89	up
FAM45A	-1.71286	3.09623	-94.5794	0	0	1624.09	down
RGS3	-1.71283	2.63907	-48.6311	0	0	753.076	down
TOP1	1.71281	4.04507	89.5297	0	0	1540.68	up
DHRS11	-1.71279	2.87063	-62.0798	0	0	1033.23	down
EEF1A1P12	1.71252	0.746347	60.5833	0	0	1002.94	up
RAB29	1.712	3.07924	65.4123	0	0	1099.77	up
MRPL23	-1.71156	4.25517	-56.9726	0	0	928.837	down
GALNT1	1.71051	3.35535	88.275	0	0	1519.5	up
SYT1	-1.7104	4.4861	-19.5824	9.26722e-78	3.47557e-77	165.06	down
SMAD2	-1.71022	2.96735	-68.6985	0	0	1164.08	down
IL3RA	1.70934	2.08398	52.1758	0	0	828.435	up
STAG3L1	-1.7091	1.37998	-57.5202	0	0	940.161	down
MASP1	1.7089	2.39643	40.6791	4.5289e-259	4.8692e-258	582.211	up
STX16-NPEPL1	-1.70834	2.06913	-38.4492	2.72236e-238	2.61649e-237	534.378	down
ASB3	-1.70831	2.50558	-72.1749	0	0	1230.67	down
FCF1P2	1.7079	2.69714	85.0784	0	0	1464.68	up
RNPC3	-1.70782	2.74783	-58.1028	0	0	952.176	down
MT2P1	1.70759	1.59594	30.8765	3.08455e-169	2.04575e-168	375.444	up
TMEM179	-1.70685	3.74986	-32.9709	5.52594e-188	4.06613e-187	418.586	down
NDUFA9	-1.70679	3.67358	-75.9311	0	0	1300.93	down
GPR146	-1.70667	2.02276	-63.2005	0	0	1055.75	down
ISCU	-1.7065	5.79562	-59.9025	0	0	989.07	down
NR4A1	-1.70632	3.63669	-27.6712	2.33993e-141	1.3321e-140	311.296	down
ELOC	-1.70623	4.69277	-72.6758	0	0	1240.15	down
CPEB1	-1.70539	2.65005	-59.5684	0	0	982.247	down
AC083798.2	-1.70528	1.81778	-89.069	0	0	1532.92	down
PLPP2	-1.70516	2.35029	-32.1	3.80949e-180	2.6929e-179	400.547	down
PAGR1	-1.70492	4.00256	-34.6253	5.12179e-203	4.09884e-202	453.184	down
AL352979.2	-1.70477	1.06397	-58.3001	0	0	956.239	down
EPS8L2	-1.70423	2.58255	-36.1625	4.00172e-217	3.43617e-216	485.654	down
PDCD6	-1.70353	4.77135	-87.3295	0	0	1503.41	down
FGFBP3	1.7033	2.21185	44.7884	1.75129e-297	2.30665e-296	670.644	up
RPS23	-1.7032	8.40803	-51.5874	0	0	815.986	down
AK5	-1.70292	3.56991	-22.5634	8.44928e-100	3.70278e-99	215.718	down
STX1A	-1.70287	3.98958	-23.1076	5.09429e-104	2.28996e-103	225.42	down
LGALS8	-1.70249	3.00977	-54.1705	0	0	870.433	down
PRMT8	-1.70227	1.79108	-34.5353	3.39501e-202	2.70791e-201	451.294	down
SMAD9	1.70094	2.6092	48.3807	0	0	747.724	up
YES1	1.70049	3.02457	51.1549	0	0	806.819	up
RABGEF1	-1.70043	2.62335	-100.604	0	0	1719.85	down
PEX12	1.69994	2.52786	93.2981	0	0	1603.2	up
AC005062.1	-1.69936	1.0823	-83.1375	0	0	1430.8	down
AC004890.2	-1.69885	2.48205	-56.0503	0	0	909.695	down
AL671277.1	1.69832	1.18314	39.8579	2.08452e-251	2.15025e-250	564.571	up
WASH7P	-1.69823	2.25438	-64.7025	0	0	1085.71	down
PAAF1	-1.69739	4.1591	-57.5386	0	0	940.542	down
NAGA	1.69675	2.59495	65.2622	0	0	1096.8	up
RNU6-510P	1.69644	0.644102	94.9296	0	0	1629.76	up
CDCA7	1.69608	1.10723	57.7262	0	0	944.414	up
IMMP1L	-1.69577	3.68117	-67.3345	0	0	1137.55	down
CELF5	-1.69575	3.74719	-29.3775	4.63676e-156	2.86133e-155	345.124	down
SLCO4A1	-1.69566	2.66912	-34.593	1.01004e-202	8.07491e-202	452.506	down
CROCCP2	1.69541	1.96006	53.6164	0	0	858.8	up
KLHL3	-1.69519	1.98936	-42.35	1.1e-274	1.28859e-273	618.158	down
SLC1A5	1.69461	1.7419	40.708	2.43666e-259	2.62384e-258	582.831	up
KIAA1549	1.69455	1.56986	60.1352	0	0	993.815	up
ACYP2	-1.69452	4.44668	-56.9304	0	0	927.963	down
TRIM73	-1.69451	1.13661	-57.2319	0	0	934.202	down
LUC7L	-1.69436	5.01618	-53.7196	0	0	860.969	down
ZFPL1	-1.69431	3.42833	-93.5721	0	0	1607.68	down
ACAP1	-1.69321	2.01817	-49.014	0	0	761.254	down
DUS1L	-1.69306	4.35713	-65.4572	0	0	1100.66	down
SYTL1	-1.69281	1.2529	-24.3948	3.25584e-114	1.57159e-113	248.862	down
IKBKG	-1.69267	2.63428	-93.7987	0	0	1611.38	down
SERPINI1	-1.69248	4.92586	-23.3182	1.14776e-105	5.22015e-105	229.207	down
TSPYL2	-1.69229	5.71038	-33.6474	4.13491e-194	3.14662e-193	432.684	down
AC080013.1	-1.69046	1.39084	-51.1141	0	0	805.952	down
VMA21	1.68975	3.57491	95.6398	0	0	1641.23	up
MMP15	1.68969	2.31435	55.8625	0	0	905.787	up
ACY1	-1.68952	2.21402	-78.3084	0	0	1344.48	down
ZDHHC22	1.68863	3.66989	28.5781	3.95277e-149	2.35041e-148	329.178	up
CBLN3	-1.6876	1.76754	-18.0871	1.81925e-67	6.26359e-67	141.416	down
NR2C1	-1.68669	3.33822	-56.6424	0	0	921.995	down
GPR17	1.68619	3.36328	21.7087	2.73912e-93	1.15155e-92	200.75	up
GPC2	1.68554	1.57222	54.7337	0	0	882.23	up
SLC25A27	-1.68541	3.96554	-44.2081	4.63953e-292	5.94616e-291	658.159	down
PI4KA	-1.68537	4.89273	-42.0058	1.81837e-271	2.09544e-270	610.749	down
ARMH1	-1.68534	2.1987	-55.4888	0	0	898.001	down
IAH1	-1.6848	3.88525	-71.4202	0	0	1216.35	down
EMILIN1	1.68432	2.47501	41.3251	4.18848e-265	4.64529e-264	596.102	up
RPRML	-1.68369	1.82964	-28.4136	1.03334e-147	6.09131e-147	325.917	down
NRN1L	-1.68354	1.06679	-65.52	0	0	1101.9	down
AC104117.2	-1.68333	1.05058	-77.7492	0	0	1334.3	down
CCNK	-1.68332	2.25938	-98.6756	0	0	1689.63	down
AL132780.3	-1.68328	1.05055	-66.3913	0	0	1119.07	down
AC113191.1	1.68263	1.3535	57.0281	0	0	929.985	up
CCL3L1	1.68254	1.29031	29.2662	4.31992e-155	2.65128e-154	342.894	up
JUN	1.68248	5.17354	35.5514	1.67517e-211	1.3967e-210	472.715	up
CSAD	-1.68238	3.73381	-50.8352	0	0	800.033	down
AC138207.2	1.6823	1.17731	79.4925	0	0	1365.92	up
MPEG1	1.68219	1.17549	54.7426	0	0	882.416	up
PRPS1	1.68195	4.41923	76.4063	0	0	1309.69	up
PRDX4	1.68151	4.12568	51.9501	0	0	823.662	up
RTN1	-1.68111	6.7201	-25.0556	1.47436e-119	7.35009e-119	261.152	down
TPGS2	-1.6809	4.31265	-63.5873	0	0	1063.49	down
DIO3OS	-1.68044	1.3615	-39.6821	9.09136e-250	9.29981e-249	560.796	down
NARF	-1.67819	4.25187	-65.9436	0	0	1110.26	down
NXT2	1.67815	2.10946	61.3087	0	0	1017.65	up
CDKN2B	1.6778	1.40461	40.9894	5.73876e-262	6.26394e-261	588.881	up
SDHAP1	-1.67774	2.83459	-59.7566	0	0	986.091	down
MSTO1	-1.67739	3.04972	-74.2215	0	0	1269.17	down
SLC39A1	1.6767	4.13066	59.5847	0	0	982.58	up
FAM57A	1.67619	2.58332	75.8881	0	0	1300.14	up
GOLGA6L5P	-1.67613	1.23208	-91.1786	0	0	1568.24	down
PASK	-1.67593	2.02141	-42.8085	5.67021e-279	6.80265e-278	628.029	down
EEF1A1P6	1.67547	2.3371	47.0279	2.226566e-318	3.269758e-317	718.753	up
IFNAR1	1.67474	3.2411	93.8669	0	0	1612.5	up
ANKRD36B	-1.67455	1.39013	-65.3958	0	0	1099.44	down
MYOM2	-1.67396	2.70431	-56.5242	0	0	919.541	down
NCDN	-1.67378	6.13057	-26.6233	1.65837e-132	8.96645e-132	290.936	down
AC090692.1	1.67294	0.732706	51.4867	0	0	813.852	up
POLDIP2	1.67224	5.23266	90.9295	0	0	1564.1	up
HSD17B1P1	1.67221	1.06905	80.0471	0	0	1375.89	up
CNGA3	1.67206	0.953471	36.6731	7.79686e-222	6.85167e-221	496.496	up
CCNB2	1.67174	0.861705	42.9484	2.79232e-280	3.3683e-279	631.04	up
RNASEH2A	1.67142	2.80738	60.1096	0	0	993.292	up
CELF3	-1.67065	4.24503	-26.1284	2.21944e-128	1.16874e-127	281.444	down
EZH2	1.67059	1.4934	48.1966	0	0	743.785	up
BST2	1.6704	4.52975	28.1228	3.24792e-145	1.88975e-144	320.171	up
PIGL	-1.67035	2.43622	-92.159	0	0	1584.48	down
RNPS1	-1.66981	5.325	-66.797	0	0	1127.03	down
MUL1	1.66976	3.41633	88.5565	0	0	1524.27	up
MTND6P4	1.66928	0.901848	45.3461	1.08037e-302	1.46456e-301	682.638	up
CASK	1.66896	2.85044	74.4041	0	0	1272.58	up
CAMKV	-1.66816	3.79251	-18.2012	3.1199e-68	1.08131e-67	143.174	down
BRK1	1.66796	6.46156	74.8886	0	0	1281.61	up
AC113935.1	1.66795	3.50116	44.6274	5.58983e-296	7.29798e-295	667.181	up
AC020978.5	-1.66784	1.04092	-79.2143	0	0	1360.9	down
STPG1	-1.66775	1.86268	-68.5455	0	0	1161.12	down
VAV2	1.66748	2.61393	56.0363	0	0	909.404	up
ZEB1	1.66698	3.93232	51.2067	0	0	807.917	up
SNRPN	-1.66686	7.14913	-54.5611	0	0	878.619	down
CEP95	-1.66666	3.33856	-57.3003	0	0	935.617	down
KIF18B	1.66641	0.806801	57.3784	0	0	937.233	up
GSPT2	1.66607	2.8034	84.3228	0	0	1451.54	up
EPB41L4A-AS1	-1.66605	4.48657	-50.3648	0	0	790.038	down
NAPSB	1.66599	1.89397	27.4838	9.17743e-140	5.17128e-139	307.63	up
KBTBD11-OT1	1.66541	1.22876	47.0264	2.299263e-318	3.374719e-317	718.721	up
IGFBP4	1.66508	3.78892	34.0944	3.56338e-198	2.77209e-197	442.039	up
KCTD1	-1.6639	3.21167	-41.4003	8.30504e-266	9.25919e-265	597.72	down
AC066612.2	-1.66304	1.13093	-61.4286	0	0	1020.08	down
CRIP3	-1.66276	2.22071	-47.6519	0	0	732.127	down
TXNDC5	-1.66255	1.82361	-69.8405	0	0	1186.12	down
DDX21	1.66239	2.85052	71.5498	0	0	1218.81	up
SDE2	1.66237	2.37831	85.1955	0	0	1466.71	up
IFI6	1.66235	6.24956	27.2444	9.81162e-138	5.46446e-137	302.963	up
STXBP5	-1.66223	2.62166	-47.8638	0	0	736.665	down
ZWINT	1.66212	1.66959	51.7546	0	0	819.527	up
EMC6	-1.66201	3.56994	-62.5667	0	0	1043.03	down
CD99	1.66173	6.03481	27.9629	7.58553e-144	4.37798e-143	317.023	up
AL121929.2	-1.66127	1.75628	-33.4072	6.23953e-192	4.69898e-191	427.67	down
WASH2P	-1.66113	2.92779	-76.5925	0	0	1313.12	down
N4BP2L2	-1.66036	3.61883	-80.3768	0	0	1381.81	down
LINC00689	1.66023	0.868965	30.4211	3.28145e-165	2.12701e-164	366.178	up
AL603825.1	1.66023	0.628105	58.5912	0	0	962.223	up
B3GNT9	1.6597	2.08834	49.4352	0	0	770.241	up
RASAL1	-1.6593	2.15247	-28.9078	5.58496e-152	3.37292e-151	335.735	down
PFDN5	-1.65883	7.51617	-57.6653	0	0	943.157	down
IGSF6	1.65871	1.3262	51.8637	0	0	821.835	up
ITM2C	1.65774	8.15481	27.5321	3.57037e-140	2.01656e-139	308.574	up
DLG4	-1.65754	5.66201	-35.8766	1.71787e-214	1.45561e-213	479.595	down
TRMT10C	1.65582	3.00266	85.0359	0	0	1463.94	up
LRRC17	1.65578	1.58976	41.1574	1.54566e-263	1.70057e-262	592.494	up
KCTD11	1.65536	2.26389	79.0158	0	0	1357.31	up
TNFRSF1B	1.65437	2.63368	37.1619	2.36265e-226	2.12947e-225	506.897	up
IQCA1	-1.6528	2.18132	-33.9219	1.32474e-196	1.0215e-195	438.425	down
ARC	1.65251	3.02477	24.1518	2.87968e-112	1.37095e-111	244.385	up
LINC01089	-1.65216	3.60759	-42.9155	5.66841e-280	6.82572e-279	630.332	down
AC013391.3	1.65207	1.62612	42.891	9.5992e-280	1.1549e-278	629.805	up
PLEKHG5	-1.65174	2.96066	-27.9087	2.20676e-143	1.27058e-142	315.956	down
AC074143.2	-1.65152	1.031	-49.0761	0	0	762.58	down
CHPF	1.65053	4.61202	52.5178	0	0	835.659	up
RAB41	1.65001	1.34581	79.3943	0	0	1364.14	up
S1PR2	1.64959	1.19723	78.7577	0	0	1352.64	up
AC144530.1	1.64944	0.79076	73.2513	0	0	1250.99	up
SLC51B	1.64943	0.964702	53.2436	0	0	850.958	up
COMMD3	-1.64913	3.91374	-71.9856	0	0	1227.09	down
BYSL	1.64907	2.55233	78.8985	0	0	1355.19	up
GCSH	-1.64898	4.43224	-41.0987	5.46167e-263	5.99469e-262	591.232	down
CLK4	-1.64846	3.34107	-32.081	5.63186e-180	3.97602e-179	400.156	down
PTK2B	-1.64839	4.23572	-28.6256	1.53783e-149	9.16602e-149	330.121	down
AC022336.2	-1.64773	1.02837	-49.7054	0	0	776.002	down
TRHDE-AS1	-1.64733	1.25697	-34.9801	2.90735e-206	2.36788e-205	460.655	down
CDK1	1.64696	1.02965	44.8594	3.79788e-298	5.0202e-297	672.172	up
INO80B	-1.64696	3.15217	-79.332	0	0	1363.02	down
EFNB1	1.64673	2.23699	62.46	0	0	1040.89	up
AHSA2P	-1.64663	3.85125	-49.7434	0	0	776.811	down
MIR3677	1.64649	0.626207	72.3757	0	0	1234.47	up
HGS	-1.64577	4.89792	-72.9686	0	0	1245.67	down
TNPO3	1.64557	3.49451	88.4035	0	0	1521.68	up
NUTM2A-AS1	-1.64555	2.44126	-67.0988	0	0	1132.94	down
DOC2B	-1.64522	2.67355	-34.2301	2.07011e-199	1.62231e-198	444.884	down
TAF9B	1.64511	3.77248	84.3159	0	0	1451.42	up
LYSMD4	-1.64488	2.33313	-80.8901	0	0	1390.99	down
AC013489.3	-1.64458	1.19285	-57.9977	0	0	950.013	down
BBOX1	1.64455	3.57882	32.9624	6.59573e-188	4.84943e-187	418.409	up
DPH1	-1.6445	3.89236	-48.55	0	0	751.342	down
AL669942.1	-1.64391	1.0303	-55.3321	0	0	894.733	down
SLC31A1	1.64372	2.49478	87.065	0	0	1498.89	up
AGAP5	-1.64349	1.13844	-101.687	0	0	1736.64	down
MRPL14	1.64333	4.09906	70.9665	0	0	1207.7	up
STXBP1	-1.64235	5.80762	-27.3501	1.25005e-138	7.00016e-138	305.021	down
RIPK2	1.64234	2.30458	56.1557	0	0	911.888	up
TNPO1	1.64201	2.94895	87.9959	0	0	1514.76	up
HCK	1.64183	1.93338	40.5579	6.13211e-258	6.54823e-257	579.606	up
RF01953	-1.64165	1.02457	-24.4975	4.85494e-115	2.35501e-114	250.763	down
TMEM161B-AS1	-1.64125	3.68455	-66.4016	0	0	1119.27	down
NKAIN3-IT1	1.6408	2.88969	26.1071	3.33939e-128	1.75599e-127	281.036	up
ATXN3	-1.64078	1.95539	-92.1067	0	0	1583.61	down
VILL	-1.64052	2.19673	-40.4817	3.15897e-257	3.3558e-256	577.967	down
NOG	1.64044	1.69557	34.1672	7.7359e-199	6.04276e-198	443.566	up
AC138035.1	-1.64019	1.28737	-62.0358	0	0	1032.34	down
IZUMO4	-1.64006	3.12818	-50.8697	0	0	800.766	down
TRAM1	1.63996	4.07024	51.8973	0	0	822.545	up
UCP2	1.6398	2.89502	32.4611	2.17407e-183	1.56387e-182	408.011	up
MTLN	-1.63972	4.15561	-50.5895	0	0	794.815	down
ARPC4-TTLL3	-1.63941	1.3179	-83.8711	0	0	1443.66	down
SOX12	1.63887	2.94715	63.5748	0	0	1063.24	up
MID1IP1-AS1	1.63846	0.958363	62.4246	0	0	1040.18	up
PROS1	1.63843	2.26377	42.7411	2.42117e-278	2.89339e-277	626.578	up
GMIP	1.63824	1.82066	63.5795	0	0	1063.33	up
SRSF5	-1.63788	6.59708	-47.2538	1.751e-320	2.6032e-319	723.597	down
RIN1	-1.63766	2.47217	-35.0776	3.7184e-207	3.04101e-206	462.711	down
KALRN	-1.63705	2.7235	-30.8794	2.91086e-169	1.93102e-168	375.502	down
NRARP	1.63692	2.33331	45.51	3.18397e-304	4.35151e-303	686.162	up
SGCB	1.63675	4.22068	65.4785	0	0	1101.08	up
TPST1	1.63671	3.67438	46.4659	3.84306233053e-313	5.47887059765e-312	706.695	up
PDK2	-1.6357	4.33941	-45.3508	9.76593e-303	1.32453e-301	682.739	down
RAP2B	1.63537	2.035	66.2388	0	0	1116.07	up
CPT1C	-1.63358	4.62827	-52.0118	0	0	824.969	down
AC103810.3	1.63291	0.620966	59.6049	0	0	982.994	up
MRPL48	-1.63282	3.71924	-68.8036	0	0	1166.12	down
ZC3HAV1	1.63273	2.05012	55.5072	0	0	898.386	up
HADHA	1.63261	5.40945	66.7699	0	0	1126.5	up
CD86	1.6325	1.3963	42.1926	3.25614e-273	3.78229e-272	614.771	up
ZBTB33	1.63245	2.55799	89.8933	0	0	1546.79	up
RESP18	-1.63243	1.18871	-27.1264	9.74865e-137	5.39834e-136	300.669	down
TBC1D3B	-1.63215	1.0412	-57.1048	0	0	931.573	down
DLGAP3	-1.63181	3.16503	-28.6302	1.403e-149	8.3642e-149	330.213	down
TMED7	1.63167	3.91529	64.7984	0	0	1087.61	up
SLC35F2	1.63158	1.52984	63.172	0	0	1055.18	up
RIIAD1	-1.63137	1.81826	-38.1653	1.17964e-235	1.11972e-234	528.308	down
ANKRD39	-1.63116	2.68635	-81.6657	0	0	1404.8	down
AC090617.5	1.63068	1.43655	69.7126	0	0	1183.66	up
HEY2	1.63039	2.45371	42.7345	2.79418e-278	3.33482e-277	626.435	up
CENPQ	1.63025	2.17411	71.8721	0	0	1224.93	up
C1orf61	-1.63022	7.80162	-30.6839	1.56584e-167	1.02764e-166	371.52	down
ACAP3	-1.63002	5.4645	-31.6151	8.30918e-176	5.72197e-175	390.562	down
CNTNAP3B	-1.62982	1.13665	-60.5263	0	0	1001.78	down
AP006284.1	-1.62916	1.21424	-31.2598	1.21936e-172	8.23759e-172	383.275	down
NT5E	1.62906	2.76122	35.8041	7.97112e-214	6.72017e-213	478.06	up
TCF7L1	1.62834	2.45157	58.2686	0	0	955.59	up
LRRC49	-1.62813	2.83796	-74.4064	0	0	1272.63	down
CRKL	1.62787	4.37791	80.0167	0	0	1375.35	up
CIB1	1.62769	4.80996	43.1482	3.77919e-282	4.603e-281	635.341	up
RAB37	-1.62731	2.1112	-25.2255	6.0706e-121	3.05339e-120	264.338	down
PTGS1	1.6273	1.42342	41.7328	6.4784e-269	7.35948e-268	604.874	up
TEDC1	-1.62711	2.49683	-56.8645	0	0	926.597	down
COX7A2L	-1.62678	5.04584	-63.4022	0	0	1059.79	down
ALDH2	-1.62669	5.97767	-33.5716	2.01366e-193	1.52627e-192	431.102	down
LRRC37B	-1.62664	3.17722	-59.2812	0	0	976.372	down
PANTR1	1.62635	4.42413	42.0708	4.48202e-272	5.17467e-271	612.149	up
VIPR2	1.62633	1.59858	30.1004	2.18443e-162	1.39479e-161	359.682	up
ABL1	1.62613	3.96654	65.4119	0	0	1099.76	up
OPN1SW	1.62549	0.743761	100.157	0	0	1712.88	up
KIF11	1.62539	0.937662	63.8491	0	0	1068.72	up
MACORIS	1.62533	1.50631	44.6034	9.37e-296	1.22073e-294	666.665	up
KLHDC8A	1.62453	2.97044	28.4599	4.12689e-148	2.43923e-147	326.834	up
KLF10	1.62391	2.26358	45.8083	5.23162e-307	7.24692e-306	692.573	up
WNT10B	-1.62364	1.85579	-25.4859	4.48068e-123	2.2824e-122	269.242	down
RAB32	1.62341	2.20191	38.2309	2.9043e-236	2.76344e-235	529.71	up
CHST9	1.623	1.14061	37.261	2.86119e-227	2.59363e-226	509.008	up
EVI2B	1.62279	2.0205	36.3457	8.19559e-219	7.09475e-218	489.541	up
FHL3	1.62278	2.76476	45.3693	6.5625e-303	8.92471e-302	683.137	up
ZNF273	-1.62189	2.42298	-44.6602	2.76193e-296	3.61705e-295	667.886	down
HSPH1	-1.62149	4.98446	-29.8677	2.41204e-160	1.52251e-159	354.981	down
RAB7A	1.62144	6.6452	69.4852	0	0	1179.28	up
CDK3	-1.62094	1.4711	-69.1776	0	0	1173.35	down
NRM	1.62082	2.15023	52.9168	0	0	844.075	up
PPIF	1.62081	4.63272	47.1128	3.60036e-319	5.308385e-318	720.574	up
PAX6	-1.6207	3.15994	-29.4222	1.88964e-156	1.16831e-155	346.021	down
RPN1	1.62051	5.13861	73.9516	0	0	1264.13	up
AL627309.5	-1.62022	1.02957	-49.176	0	0	764.711	down
GALNT17	-1.62007	3.29861	-24.3261	1.15876e-113	5.568e-113	247.594	down
COPG2	1.6197	3.29869	77.6681	0	0	1332.82	up
TMED10	1.61966	5.27857	50.1222	0	0	784.877	up
SLX1B	-1.61945	1.03117	-58.7196	0	0	964.86	down
TGIF2	1.6194	1.59153	64.1541	0	0	1074.8	up
BRINP2	1.61932	3.25838	29.275	3.62012e-155	2.22229e-154	343.07	up
ZNF706	-1.61927	4.78689	-78.5696	0	0	1349.23	down
RCBTB2	1.61884	2.93322	63.8652	0	0	1069.04	up
WBP1L	1.61794	3.57357	80.0802	0	0	1376.49	up
GPX7	1.61765	2.06686	53.2248	0	0	850.563	up
ARHGEF26	1.61763	3.1418	45.1383	9.42358e-301	1.26597e-299	678.171	up
XPR1	1.6174	2.4768	82.6497	0	0	1422.21	up
CD93	1.61709	1.51897	33.9105	1.68206e-196	1.29647e-195	438.186	up
SLC6A13	-1.61704	1.74479	-46.4553	4.82346999703e-313	6.87303998777e-312	706.468	down
PSMB10	-1.61654	4.47787	-40.6627	6.44448e-259	6.91929e-258	581.859	down
CHKB-CPT1B	-1.61651	1.36344	-52.2462	0	0	829.922	down
LTC4S	-1.61636	1.07886	-64.5704	0	0	1083.08	down
FAM193B	-1.61602	4.31882	-51.6598	0	0	817.518	down
MORN1	-1.61587	1.77116	-41.8509	5.10492e-270	5.83524e-269	607.415	down
AC138393.1	-1.61585	1.97344	-71.013	0	0	1208.59	down
AP006222.1	-1.61543	1.13785	-79.4525	0	0	1365.2	down
PPFIA2	-1.61525	2.59613	-43.2895	1.80215e-283	2.21012e-282	638.384	down
MMGT1	1.61487	3.00635	92.8902	0	0	1596.51	up
DEGS1	1.61421	4.56519	67.579	0	0	1142.32	up
AC011477.3	1.61365	1.65772	61.272	0	0	1016.91	up
ETS1	1.61332	2.60026	42.8889	1.00548e-279	1.20918e-278	629.759	up
[truncated: 53,188 more rows]
